# Supplementary material for: A tetra­nuclear nickel(II) complex, [Ni4(L)4](ClO4)4·C2H3N·2H2O, with an asymmetric Ni4O4 open-cubane-like core
Source: Acta Crystallogr E Crystallogr Commun. 2022 Jan 14;78(Pt 2):98–102. doi: 10.1107/S2056989021012408 (PMC8819437; doi:10.1107/S2056989021012408)
Supplement: Supplementary file 1 [file e-78-00098-sup1.cif]

##############################################################################
#                                                                            #
# This CIF contains the data in a paper accepted for publication in          #
# Acta Crystallographica Section E. It conforms to the requirements of       #
# Notes for Authors for Acta Crystallographica Section E, and has been       #
# peer reviewed under the auspices of the IUCr Commission on Journals.       #
#                                                                            #
# Full details of the Crystallographic Information File format               #
# are given in the paper "The Crystallographic Information File (CIF):       #
# a New Standard Archive File for Crystallography" by S. R. Hall, F. H.      #
# Allen and I. D. Brown [Acta Cryst. (1991), A47, 655-685].                  #
#                                                                            #
# The current version of the core CIF dictionary is obtainable from          #
# ftp://ftp.iucr.org/pub/cif_core.dic.                                       #
#                                                                            #
# Software is freely available for graphical display of the structure(s)     #
# in this CIF. For information consult the CIF software page                 #
# http://www.iucr.org/resources/cif/software.                                #
#                                                                            #
# This file may be used for bona fide research purposes within the           #
# scientific community so long as proper attribution is given to the journal # 
# article from which it was obtained.                                        #
#                                                                            #
##############################################################################
data_I
_audit_creation_method     'SHELXL-2018/3'
_journal_date_recd_electronic     2021-07-20
_journal_date_accepted     2021-11-22
_journal_name_full     'Acta Crystallographica, Section E'
_journal_year     2022
_journal_volume     78
_journal_issue      2
_journal_page_first     0
_journal_page_last     0
_journal_paper_category     GM
_journal_paper_doi     10.1107/S2056989021012408
_journal_coeditor_code     YY2002
_publ_contact_author_name     'R. N. Patel'
_publ_contact_author_address
;
Department of Chemistry
APS University
Rewa 486003
India
;
_publ_contact_author_email     'rnp64@ymail.com'
_publ_contact_author_fax     ?
_publ_contact_author_phone     '919826630086'
_publ_section_title
;
A tetranuclear nickel(II) complex,
[Ni~4~(<i>L</i>)~4~](ClO~4~)~4~\\cdotC~2~H~3~N\\cdot2H~2~O,
 with
an asymmetric Ni~4~O~4~ open-cubane core
;
_publ_section_title_footnote     .
loop_
    _publ_author_name
    _publ_author_footnote
    _publ_author_address
    'Patel, R. N.' .
;
Department of Chemistry
APS University
Rewa 486003
India
;
    'Patel, S. K.' .
;
Department of Chemistry
APS University
Rewa 486003
India
;
    'Patel, A. K.' .
;
Department of Chemistry
APS University
Rewa 486003
India
;
    'Patel, N.' .
;
Department of Chemistry
APS University
Rewa 486003
India
;
    'Butcher, Ray J.' .
;
Department of Chemistry
Howard University
525 College Street NW
Washington DC 20059
USA
;
_publ_section_synopsis
;
A tetranuclear complex with an open-cubane like structure was synthesized from
2-methoxy-6-(pyridin-2-yl-hydrazonomethyl)-phenol and characterized using
micro-analytical and spectroscopic techniques, and single-crystal X-ray
diffraction analysis.
;
_chemical_name_systematic
;\
<i>cyclo</i>-Tetrakis(\m-2-methoxy-6-{[2-(pyridin-2-yl)hydrazin-1-\
ylidene]methyl}phenolato)tetranickel(II) tetrakis(perchlorate) acetonitrile
monosolvate dihydrate
;
_chemical_name_common     ?
_chemical_formula_moiety
;
C52 H48 N12 Ni4 O8, 4(Cl O4), C2 H3 N, 2(H2 O)
;
_chemical_formula_sum     'C54 H55 Cl4 N13 Ni4 O26'
_chemical_formula_iupac     '[Ni4 (C13 H12 N3 O2)4] (Cl O4)4, C2 H3 N, 2H2 O'
_chemical_formula_weight     1678.75
_chemical_melting_point     ?
_chemical_absolute_configuration     unk
_space_group_crystal_system     orthorhombic
_space_group_name_H-M_alt     'P n a 21'
_space_group_name_Hall     'P 2c -2n'
loop_
    _space_group_symop_operation_xyz
    'x, y, z'
    '-x, -y, z+1/2'
    'x+1/2, -y+1/2, z'
    '-x+1/2, y+1/2, z+1/2'
_cell_length_a     23.5976(6)
_cell_length_b     11.8723(3)
_cell_length_c     22.2989(6)
_cell_angle_alpha     90
_cell_angle_beta     90
_cell_angle_gamma     90
_cell_volume     6247.2(3)
_cell_formula_units_Z     4
_cell_measurement_reflns_used     9461
_cell_measurement_theta_min     2.43
_cell_measurement_theta_max     26.31
_cell_measurement_temperature     100(2)
_exptl_crystal_description     needle
_exptl_crystal_colour     green
_exptl_crystal_size_max     0.25
_exptl_crystal_size_mid     0.11
_exptl_crystal_size_min     0.09
_exptl_crystal_density_diffrn     1.785
_exptl_crystal_density_meas     ?
_exptl_crystal_density_method     ?
_exptl_crystal_F_000     3432
_exptl_absorpt_coefficient_mu     1.456
_exptl_absorpt_correction_type     multi-scan
_exptl_absorpt_process_details
;
(SADABS; Krause <i>et al.</i>,  2015)
;
_exptl_absorpt_correction_T_min     0.554
_exptl_absorpt_correction_T_max     0.765
_diffrn_ambient_temperature     100(2)
_diffrn_source     ?
_diffrn_radiation_type     MoK\a
_diffrn_radiation_wavelength     0.71073
_diffrn_measurement_device_type     'Bruker APEXII CCD'
_diffrn_measurement_method     '\f and \w scans'
_diffrn_detector_area_resol_mean     ?
_diffrn_reflns_number     86241
_diffrn_reflns_av_R_equivalents     0.0684
_diffrn_reflns_av_unetI/netI     0.0558
_diffrn_reflns_theta_min     1.920
_diffrn_reflns_theta_max     28.281
_diffrn_reflns_theta_full     25.242
_diffrn_measured_fraction_theta_max     1.000
_diffrn_measured_fraction_theta_full     0.999
_diffrn_reflns_limit_h_min     -31
_diffrn_reflns_limit_h_max     31
_diffrn_reflns_limit_k_min     -15
_diffrn_reflns_limit_k_max     15
_diffrn_reflns_limit_l_min     -26
_diffrn_reflns_limit_l_max     29
_refine_special_details     ?
_reflns_number_total     14617
_reflns_number_gt     11629
_reflns_threshold_expression     'I > 2\s(I)'
_refine_ls_structure_factor_coef     Fsqd
_refine_ls_matrix_type     full
_refine_ls_R_factor_all     0.0705
_refine_ls_R_factor_gt     0.0476
_refine_ls_wR_factor_gt     0.1121
_refine_ls_wR_factor_ref     0.1250
_refine_ls_goodness_of_fit_ref     1.058
_refine_ls_restrained_S_all     1.084
_refine_ls_number_reflns     14617
_refine_ls_number_parameters     1051
_refine_ls_number_restraints     320
_refine_ls_hydrogen_treatment     mixed
_refine_ls_weighting_scheme     calc
_refine_ls_weighting_details
              'w=1/[\s^2^(Fo^2^)+(0.0571P)^2^+9.1783P] where P=(Fo^2^+2Fc^2^)/3'
_atom_sites_solution_hydrogens     mixed
_atom_sites_solution_primary     direct
_atom_sites_solution_secondary     difmap
_refine_ls_shift/su_max     0.001
_refine_ls_shift/su_mean     0.000
_refine_diff_density_max     0.837
_refine_diff_density_min     -1.299
_refine_ls_extinction_method
;
SHELXL-2018/3 (Sheldrick 2018)
;
_refine_ls_extinction_coef     0.00135(19)
_refine_ls_extinction_expression
                                  'Fc^*^=kFc[1+0.001xFc^2^\l^3^/sin(2\q)]^-1/4^'
_refine_ls_abs_structure_details
;
Flack <i>x</i> determined using 4529 quotients
[(<i>I</i>^+^)-(<i>I</i>^-^)]/[(<i>I</i>^+^)+(<i>I</i>^-^)]
(Parsons <i>et al.</i>,  2013)
;
_refine_ls_abs_structure_Flack     0.024(5)
loop_
    _atom_type_symbol
    _atom_type_description
    _atom_type_scat_dispersion_real
    _atom_type_scat_dispersion_imag
    _atom_type_scat_source
    'C' 'C' 0.0033 0.0016
                         'International Tables Vol C Tables 4.2.6.8 and 6.1.1.4'
    'H' 'H' 0.0000 0.0000
                         'International Tables Vol C Tables 4.2.6.8 and 6.1.1.4'
    'N' 'N' 0.0061 0.0033
                         'International Tables Vol C Tables 4.2.6.8 and 6.1.1.4'
    'O' 'O' 0.0106 0.0060
                         'International Tables Vol C Tables 4.2.6.8 and 6.1.1.4'
    'Cl' 'Cl' 0.1484 0.1585
                         'International Tables Vol C Tables 4.2.6.8 and 6.1.1.4'
    'Ni' 'Ni' 0.3393 1.1124
                         'International Tables Vol C Tables 4.2.6.8 and 6.1.1.4'
_computing_data_collection
;
APEX2 (Bruker, 2005)
;
_computing_cell_refinement
;
SAINT (Bruker, 2002)
;
_computing_data_reduction
;
SAINT (Bruker, 2002)
;
_computing_structure_solution
;
SHELXT (Sheldrick 2015a)
;
_computing_structure_refinement
;
<i>SHELXL2018/3</i> (Sheldrick, 2015b)
;
_computing_molecular_graphics
;
SHELXTL (Sheldrick 2008)
;
_computing_publication_material
;
SHELXTL (Sheldrick 2008)
;
loop_
    _atom_site_type_symbol
    _atom_site_label
    _atom_site_fract_x
    _atom_site_fract_y
    _atom_site_fract_z
    _atom_site_U_iso_or_equiv
    _atom_site_adp_type
    _atom_site_calc_flag
    _atom_site_occupancy
    _atom_site_disorder_assembly
    _atom_site_disorder_group
    Ni Ni1 0.73671(3) 0.62167(6) 0.50776(4) 0.01973(18) Uani d 1 . .
    Ni Ni2 0.65087(3) 0.46794(6) 0.42646(4) 0.01955(17) Uani d 1 . .
    Ni Ni3 0.58915(3) 0.60905(7) 0.53570(4) 0.02116(18) Uani d 1 . .
    Ni Ni4 0.64341(3) 0.75702(6) 0.42586(4) 0.02228(18) Uani d 1 . .
    O O1A 0.6789(2) 0.7401(4) 0.5065(2) 0.0261(10) Uani d 1 . .
    O O2A 0.6144(2) 0.9102(4) 0.4796(3) 0.0319(12) Uani d 1 . .
    N N1A 0.7519(2) 0.6456(5) 0.5919(3) 0.0282(13) Uani d 1 . .
    N N2A 0.7897(3) 0.5687(5) 0.6153(3) 0.0315(13) Uani d 1 . .
    H H2AA 0.797624 0.565969 0.653817 0.06(3) Uiso calc 1 . .
    N N3A 0.7945(2) 0.5026(5) 0.5191(3) 0.0251(12) Uani d 1 . .
    C C1A 0.6699(3) 0.8175(6) 0.5507(3) 0.0259(15) Uani d 1 . .
    C C2A 0.6349(3) 0.9109(5) 0.5375(4) 0.0284(15) Uani d 1 . .
    C C3A 0.6212(4) 0.9884(6) 0.5812(4) 0.0383(19) Uani d 1 . .
    H H3AA 0.597016 1.049895 0.571891 0.046 Uiso calc 1 . .
    C C4A 0.6423(4) 0.9769(7) 0.6381(4) 0.045(2) Uani d 1 . .
    H H4AA 0.632679 1.030502 0.668040 0.054 Uiso calc 1 . .
    C C5A 0.6775(4) 0.8881(7) 0.6523(4) 0.0406(19) Uani d 1 . .
    H H5AA 0.692022 0.881058 0.691864 0.049 Uiso calc 1 . .
    C C6A 0.6920(3) 0.8081(6) 0.6086(3) 0.0302(16) Uani d 1 . .
    C C7A 0.5891(4) 1.0134(6) 0.4589(4) 0.044(2) Uani d 1 . .
    H H7AA 0.612658 1.077293 0.471255 0.066 Uiso calc 1 . .
    H H7AB 0.551164 1.021250 0.476297 0.066 Uiso calc 1 . .
    H H7AC 0.586234 1.011904 0.415072 0.066 Uiso calc 1 . .
    C C8A 0.7308(3) 0.7216(6) 0.6278(3) 0.0311(16) Uani d 1 . .
    H H8AA 0.741612 0.719868 0.668851 0.037 Uiso calc 1 . .
    C C9A 0.8139(3) 0.4970(6) 0.5750(3) 0.0265(15) Uani d 1 . .
    C C10A 0.8565(3) 0.4202(7) 0.5921(4) 0.0326(17) Uani d 1 . .
    H H10A 0.869548 0.417446 0.632430 0.039 Uiso calc 1 . .
    C C11A 0.8782(3) 0.3517(7) 0.5509(4) 0.0363(18) Uani d 1 . .
    H H11A 0.906120 0.298033 0.562076 0.044 Uiso calc 1 . .
    C C12A 0.8601(3) 0.3578(6) 0.4908(4) 0.0342(17) Uani d 1 . .
    H H12A 0.876312 0.310984 0.460768 0.041 Uiso calc 1 . .
    C C13A 0.8179(3) 0.4346(6) 0.4770(4) 0.0298(15) Uani d 1 . .
    H H13A 0.804979 0.439766 0.436785 0.036 Uiso calc 1 . .
    O O1B 0.71137(17) 0.5813(3) 0.4250(2) 0.0231(9) Uani d 1 . .
    O O2B 0.80171(19) 0.7036(4) 0.4463(2) 0.0256(10) Uani d 1 . .
    N N1B 0.6495(2) 0.4613(5) 0.3398(3) 0.0254(13) Uani d 1 . .
    N N2B 0.6028(3) 0.4046(5) 0.3185(3) 0.0301(13) Uani d 1 . .
    H H2BA 0.594259 0.403529 0.280135 0.07(4) Uiso calc 1 . .
    N N3B 0.5861(2) 0.3646(4) 0.4175(3) 0.0252(12) Uani d 1 . .
    C C1B 0.7471(3) 0.6010(5) 0.3779(3) 0.0239(14) Uani d 1 . .
    C C2B 0.7959(3) 0.6656(5) 0.3881(3) 0.0240(14) Uani d 1 . .
    C C3B 0.8342(3) 0.6893(6) 0.3426(3) 0.0272(15) Uani d 1 . .
    H H3BA 0.867365 0.732216 0.350462 0.033 Uiso calc 1 . .
    C C4B 0.8230(3) 0.6488(6) 0.2849(3) 0.0302(15) Uani d 1 . .
    H H4BA 0.849159 0.663339 0.253437 0.036 Uiso calc 1 . .
    C C5B 0.7750(3) 0.5886(6) 0.2734(3) 0.0282(15) Uani d 1 . .
    H H5BA 0.767612 0.563818 0.233670 0.034 Uiso calc 1 . .
    C C6B 0.7361(3) 0.5626(6) 0.3195(3) 0.0252(14) Uani d 1 . .
    C C7B 0.8561(3) 0.7453(7) 0.4645(4) 0.0367(18) Uani d 1 . .
    H H7BA 0.865425 0.812932 0.441373 0.055 Uiso calc 1 . .
    H H7BB 0.884944 0.687402 0.457407 0.055 Uiso calc 1 . .
    H H7BC 0.855123 0.763956 0.507341 0.055 Uiso calc 1 . .
    C C8B 0.6866(3) 0.4975(6) 0.3018(3) 0.0260(14) Uani d 1 . .
    H H8BA 0.681397 0.480901 0.260520 0.031 Uiso calc 1 . .
    C C9B 0.5706(3) 0.3504(6) 0.3597(4) 0.0282(15) Uani d 1 . .
    C C10B 0.5229(3) 0.2854(6) 0.3442(4) 0.0352(17) Uani d 1 . .
    H H10B 0.511292 0.278466 0.303583 0.042 Uiso calc 1 . .
    C C11B 0.4938(3) 0.2330(6) 0.3886(4) 0.0369(19) Uani d 1 . .
    H H11B 0.461388 0.188949 0.379192 0.044 Uiso calc 1 . .
    C C12B 0.5115(3) 0.2435(6) 0.4488(4) 0.0316(16) Uani d 1 . .
    H H12B 0.492177 0.204730 0.479900 0.038 Uiso calc 1 . .
    C C13B 0.5568(3) 0.3103(5) 0.4614(4) 0.0298(16) Uani d 1 . .
    H H13B 0.568312 0.319200 0.501973 0.036 Uiso calc 1 . .
    O O1C 0.64418(19) 0.4911(4) 0.5149(2) 0.0252(10) Uani d 1 . .
    O O2C 0.7018(2) 0.3254(4) 0.4662(2) 0.0303(11) Uani d 1 . .
    N N1C 0.6018(2) 0.5844(5) 0.6203(3) 0.0281(13) Uani d 1 . .
    N N2C 0.5735(3) 0.6611(5) 0.6559(3) 0.0327(14) Uani d 1 . .
    H H2CA 0.575273 0.658689 0.695341 0.14(6) Uiso calc 1 . .
    N N3C 0.5404(2) 0.7317(5) 0.5660(3) 0.0270(12) Uani d 1 . .
    C C1C 0.6662(3) 0.4124(6) 0.5522(3) 0.0253(15) Uani d 1 . .
    C C2C 0.6976(3) 0.3228(6) 0.5273(4) 0.0299(16) Uani d 1 . .
    C C3C 0.7222(3) 0.2412(6) 0.5633(4) 0.0367(18) Uani d 1 . .
    H H3CA 0.742965 0.181040 0.545793 0.044 Uiso calc 1 . .
    C C4C 0.7164(3) 0.2480(7) 0.6254(4) 0.0385(19) Uani d 1 . .
    H H4CA 0.733433 0.192783 0.650417 0.046 Uiso calc 1 . .
    C C5C 0.6862(3) 0.3341(7) 0.6501(4) 0.0364(18) Uani d 1 . .
    H H5CA 0.682536 0.337817 0.692492 0.044 Uiso calc 1 . .
    C C6C 0.6602(3) 0.4172(6) 0.6149(4) 0.0290(15) Uani d 1 . .
    C C7C 0.7241(3) 0.2280(6) 0.4358(4) 0.041(2) Uani d 1 . .
    H H7CA 0.764599 0.220712 0.444534 0.062 Uiso calc 1 . .
    H H7CB 0.718647 0.236542 0.392429 0.062 Uiso calc 1 . .
    H H7CC 0.704131 0.160439 0.449638 0.062 Uiso calc 1 . .
    C C8C 0.6291(3) 0.5033(6) 0.6458(4) 0.0329(17) Uani d 1 . .
    H H8CA 0.628574 0.500392 0.688326 0.040 Uiso calc 1 . .
    C C9C 0.5425(3) 0.7411(6) 0.6262(4) 0.0315(16) Uani d 1 . .
    C C10C 0.5134(3) 0.8263(7) 0.6577(4) 0.0387(18) Uani d 1 . .
    H H10C 0.516037 0.832498 0.700031 0.046 Uiso calc 1 . .
    C C11C 0.4814(4) 0.8989(7) 0.6252(5) 0.047(2) Uani d 1 . .
    H H11C 0.461404 0.957613 0.644892 0.056 Uiso calc 1 . .
    C C12C 0.4776(4) 0.8880(7) 0.5629(4) 0.0383(18) Uani d 1 . .
    H H12C 0.454778 0.938126 0.540173 0.046 Uiso calc 1 . .
    C C13C 0.5076(3) 0.8034(6) 0.5351(4) 0.0314(15) Uani d 1 . .
    H H13C 0.504959 0.795620 0.492831 0.038 Uiso calc 1 . .
    O O1D 0.5854(2) 0.6484(4) 0.4489(2) 0.0273(11) Uani d 1 . .
    O O2D 0.5083(2) 0.5253(4) 0.5041(3) 0.0335(11) Uani d 1 . .
    N N1D 0.6176(3) 0.7490(5) 0.3430(3) 0.0319(14) Uani d 1 . .
    N N2D 0.6544(3) 0.7994(6) 0.3044(3) 0.0354(15) Uani d 1 . .
    H H2DA 0.650230 0.794969 0.265219 0.06(3) Uiso calc 1 . .
    N N3D 0.7016(3) 0.8547(5) 0.3897(3) 0.0287(13) Uani d 1 . .
    C C1D 0.5384(3) 0.6181(5) 0.4174(4) 0.0278(15) Uani d 1 . .
    C C2D 0.4963(3) 0.5530(5) 0.4450(3) 0.0276(15) Uani d 1 . .
    C C3D 0.4487(3) 0.5165(6) 0.4145(4) 0.0330(17) Uani d 1 . .
    H H3DA 0.420861 0.472560 0.434478 0.040 Uiso calc 1 . .
    C C4D 0.4418(3) 0.5441(7) 0.3551(4) 0.0381(18) Uani d 1 . .
    H H4DA 0.408760 0.520128 0.334346 0.046 Uiso calc 1 . .
    C C5D 0.4820(3) 0.6059(6) 0.3257(4) 0.0365(18) Uani d 1 . .
    H H5DA 0.477119 0.623155 0.284384 0.044 Uiso calc 1 . .
    C C6D 0.5309(3) 0.6444(6) 0.3562(4) 0.0319(16) Uani d 1 . .
    C C7D 0.4621(4) 0.4883(7) 0.5406(4) 0.045(2) Uani d 1 . .
    H H7DA 0.451192 0.411766 0.528798 0.067 Uiso calc 1 . .
    H H7DB 0.429829 0.539144 0.535135 0.067 Uiso calc 1 . .
    H H7DC 0.473691 0.488523 0.582776 0.067 Uiso calc 1 . .
    C C8D 0.5718(3) 0.7045(6) 0.3210(4) 0.0324(16) Uani d 1 . .
    H H8DA 0.564968 0.712128 0.279187 0.039 Uiso calc 1 . .
    C C9D 0.6979(3) 0.8568(6) 0.3297(4) 0.0333(17) Uani d 1 . .
    C C10D 0.7367(4) 0.9166(7) 0.2944(4) 0.0397(19) Uani d 1 . .
    H H10D 0.734936 0.914895 0.251865 0.048 Uiso calc 1 . .
    C C11D 0.7779(4) 0.9786(7) 0.3244(5) 0.046(2) Uani d 1 . .
    H H11D 0.804852 1.020685 0.302010 0.056 Uiso calc 1 . .
    C C12D 0.7801(3) 0.9795(6) 0.3863(5) 0.042(2) Uani d 1 . .
    H H12D 0.807932 1.023129 0.406559 0.050 Uiso calc 1 . .
    C C13D 0.7415(3) 0.9164(6) 0.4182(4) 0.0342(17) Uani d 1 . .
    H H13D 0.742885 0.916202 0.460822 0.041 Uiso calc 1 . .
    Cl Cl1 0.52002(8) 0.25270(17) 0.65520(9) 0.0359(4) Uani d 1 . .
    O O11 0.4683(2) 0.1969(6) 0.6705(3) 0.0526(16) Uani d 1 . .
    O O12 0.5136(3) 0.3696(5) 0.6678(3) 0.0580(18) Uani d 1 . .
    O O13 0.5308(4) 0.2377(7) 0.5934(3) 0.071(2) Uani d 1 . .
    O O14 0.5644(3) 0.2096(7) 0.6908(3) 0.072(2) Uani d 1 . .
    Cl Cl2 0.64516(10) 0.75422(18) 0.80261(10) 0.0462(5) Uani d 1 . .
    O O21 0.6408(13) 0.711(2) 0.8612(9) 0.044(6) Uani d 0.57(6) A 1
    O O22 0.6361(18) 0.6641(19) 0.7612(13) 0.072(8) Uani d 0.57(6) A 1
    O O23 0.6043(10) 0.8369(17) 0.7913(11) 0.056(6) Uani d 0.57(6) A 1
    O O24 0.7018(7) 0.797(3) 0.7964(16) 0.097(9) Uani d 0.57(6) A 1
    O O21A 0.6366(17) 0.693(3) 0.8554(11) 0.053(11) Uani d 0.43(6) A 2
    O O22A 0.6610(18) 0.677(2) 0.7558(11) 0.053(8) Uani d 0.43(6) A 2
    O O23A 0.5915(12) 0.800(5) 0.7822(16) 0.081(11) Uani d 0.43(6) A 2
    O O24A 0.685(2) 0.838(3) 0.8092(13) 0.093(12) Uani d 0.43(6) A 2
    Cl Cl3 0.86202(15) 0.6242(4) 0.76039(17) 0.0898(11) Uani d 1 . .
    O O31 0.9121(5) 0.6848(11) 0.7412(6) 0.144(5) Uani d 1 . .
    O O32 0.8498(7) 0.5395(12) 0.7231(6) 0.064(4) Uani d 0.512(13) B 1
    O O33 0.8143(6) 0.7097(13) 0.7581(8) 0.074(4) Uani d 0.512(13) B 1
    O O34 0.8732(11) 0.598(2) 0.8193(7) 0.076(5) Uani d 0.512(13) B 1
    O O32A 0.8836(6) 0.4985(11) 0.7347(6) 0.057(4) Uani d 0.488(13) B 2
    O O33A 0.8224(7) 0.6441(15) 0.7248(7) 0.079(4) Uani d 0.488(13) B 2
    O O34A 0.8626(12) 0.610(2) 0.8193(7) 0.068(5) Uani d 0.488(13) B 2
    Cl Cl4 0.32147(12) 0.5162(3) 0.59552(15) 0.0719(8) Uani d 1 . .
    O O41 0.3017(5) 0.4882(10) 0.6510(4) 0.076(3) Uani d 0.806(12) C 1
    O O42 0.3541(5) 0.6162(7) 0.6010(5) 0.063(3) Uani d 0.806(12) C 1
    O O43 0.3553(5) 0.4174(9) 0.5809(6) 0.092(4) Uani d 0.806(12) C 1
    O O44 0.2846(5) 0.5263(11) 0.5485(4) 0.087(4) Uani d 0.806(12) C 1
    O O41A 0.2808(14) 0.491(4) 0.6390(16) 0.099(14) Uani d 0.194(12) C 2
    O O42A 0.3754(9) 0.486(4) 0.6243(13) 0.106(9) Uani d 0.194(12) C 2
    O O43A 0.3244(17) 0.6325(18) 0.5851(18) 0.061(8) Uani d 0.194(12) C 2
    O O44A 0.3147(16) 0.457(3) 0.5430(13) 0.072(9) Uani d 0.194(12) C 2
    N N1S 0.4678(4) 0.9156(9) 0.4038(4) 0.075(3) Uani d 1 . .
    C C11S 0.4759(4) 0.9363(7) 0.3557(5) 0.051(2) Uani d 1 . .
    C C12S 0.4883(6) 0.9668(10) 0.2935(5) 0.071(3) Uani d 1 . .
    H H12E 0.529373 0.972979 0.288126 0.106 Uiso calc 1 . .
    H H12F 0.470415 1.039174 0.284150 0.106 Uiso calc 1 . .
    H H12G 0.473352 0.908563 0.266681 0.106 Uiso calc 1 . .
    O O1W 0.5643(5) 0.4311(10) 0.2040(5) 0.040(4) Uani d 0.51(2) D 1
    H H1W1 0.538(4) 0.468(11) 0.2161(18) 0.060 Uiso d 0.51(2) D 1
    H H1W2 0.587(6) 0.474(11) 0.189(9) 0.060 Uiso d 0.51(2) D 1
    O O1WA 0.5995(10) 0.3463(16) 0.1981(8) 0.096(9) Uani d 0.49(2) D 2
    H H1W3 0.602(13) 0.411(14) 0.19(2) 0.144 Uiso d 0.49(2) D 2
    H H1W4 0.565(3) 0.33(2) 0.199(5) 0.144 Uiso d 0.49(2) D 2
    O O2W 0.6389(3) 0.7126(6) 0.1929(3) 0.0547(17) Uani d 1 . .
    H H2W1 0.6042(15) 0.712(10) 0.185(5) 0.082 Uiso d 1 . .
    H H2W2 0.651(4) 0.670(9) 0.167(4) 0.082 Uiso d 1 . .
loop_
    _atom_site_aniso_label
    _atom_site_aniso_U_11
    _atom_site_aniso_U_22
    _atom_site_aniso_U_33
    _atom_site_aniso_U_12
    _atom_site_aniso_U_13
    _atom_site_aniso_U_23
    Ni1 0.0225(4) 0.0185(4) 0.0181(4) 0.0000(3) 0.0010(3) -0.0011(3)
    Ni2 0.0213(3) 0.0167(3) 0.0207(4) -0.0003(3) 0.0006(4) 0.0004(4)
    Ni3 0.0231(4) 0.0197(4) 0.0206(4) 0.0018(3) 0.0008(3) 0.0027(3)
    Ni4 0.0266(4) 0.0175(4) 0.0227(4) 0.0018(3) 0.0022(4) 0.0019(4)
    O1A 0.031(2) 0.018(2) 0.029(3) 0.0000(18) 0.005(2) -0.003(2)
    O2A 0.034(3) 0.020(2) 0.042(3) 0.008(2) 0.005(2) 0.004(2)
    N1A 0.027(3) 0.029(3) 0.029(3) -0.004(2) 0.002(2) 0.000(3)
    N2A 0.037(3) 0.032(3) 0.026(3) 0.002(3) -0.002(3) 0.005(3)
    N3A 0.026(3) 0.024(3) 0.025(3) -0.002(2) 0.003(2) 0.002(2)
    C1A 0.025(3) 0.020(3) 0.033(4) -0.003(3) 0.006(3) -0.004(3)
    C2A 0.030(3) 0.018(3) 0.037(4) -0.006(3) 0.010(3) -0.003(3)
    C3A 0.045(4) 0.025(4) 0.045(5) -0.004(3) 0.014(4) -0.009(3)
    C4A 0.050(5) 0.034(4) 0.052(6) -0.006(4) 0.016(4) -0.019(4)
    C5A 0.049(5) 0.036(4) 0.038(5) -0.007(4) 0.008(4) -0.011(4)
    C6A 0.033(4) 0.028(3) 0.030(4) -0.006(3) 0.005(3) -0.006(3)
    C7A 0.043(4) 0.028(4) 0.061(6) 0.009(3) 0.010(4) 0.015(4)
    C8A 0.039(4) 0.031(4) 0.024(4) -0.008(3) 0.002(3) -0.005(3)
    C9A 0.022(3) 0.028(3) 0.030(4) -0.008(3) 0.004(3) 0.004(3)
    C10A 0.025(3) 0.038(4) 0.035(4) 0.002(3) -0.003(3) 0.013(3)
    C11A 0.029(4) 0.038(4) 0.041(5) 0.000(3) -0.006(3) 0.011(3)
    C12A 0.034(4) 0.027(4) 0.042(5) 0.002(3) 0.002(3) -0.001(3)
    C13A 0.030(4) 0.029(4) 0.030(4) 0.000(3) -0.002(3) 0.002(3)
    O1B 0.026(2) 0.024(2) 0.019(2) 0.0011(17) 0.002(2) 0.000(2)
    O2B 0.025(2) 0.025(2) 0.026(3) -0.0070(19) 0.0051(19) -0.0003(19)
    N1B 0.027(3) 0.022(3) 0.028(3) -0.001(2) 0.002(2) -0.001(2)
    N2B 0.029(3) 0.036(3) 0.025(4) -0.006(3) -0.001(2) 0.000(3)
    N3B 0.028(3) 0.018(2) 0.030(3) 0.003(2) 0.002(2) 0.000(2)
    C1B 0.024(3) 0.019(3) 0.029(4) 0.003(2) 0.004(3) -0.001(3)
    C2B 0.025(3) 0.020(3) 0.027(4) 0.001(3) 0.006(3) -0.002(3)
    C3B 0.029(3) 0.029(4) 0.024(4) 0.000(3) 0.005(3) -0.002(3)
    C4B 0.032(4) 0.036(4) 0.023(4) -0.001(3) 0.010(3) 0.003(3)
    C5B 0.035(4) 0.029(3) 0.020(4) -0.001(3) 0.002(3) -0.004(3)
    C6B 0.031(3) 0.021(3) 0.024(4) 0.000(3) 0.003(3) 0.002(3)
    C7B 0.029(4) 0.043(4) 0.038(5) -0.010(3) 0.000(3) -0.010(4)
    C8B 0.031(3) 0.023(3) 0.025(4) 0.003(3) 0.003(3) -0.005(3)
    C9B 0.029(3) 0.021(3) 0.034(4) 0.001(3) -0.001(3) -0.002(3)
    C10B 0.034(4) 0.032(4) 0.040(5) -0.004(3) -0.005(3) -0.011(3)
    C11B 0.024(3) 0.025(4) 0.062(6) -0.003(3) 0.002(4) 0.001(4)
    C12B 0.028(3) 0.024(3) 0.043(5) -0.001(3) -0.002(3) 0.003(3)
    C13B 0.028(3) 0.018(3) 0.043(5) 0.004(3) 0.005(3) 0.003(3)
    O1C 0.028(2) 0.019(2) 0.028(3) 0.0025(18) -0.004(2) 0.001(2)
    O2C 0.031(3) 0.021(2) 0.039(3) 0.004(2) 0.000(2) -0.002(2)
    N1C 0.028(3) 0.026(3) 0.030(3) -0.003(2) 0.004(3) 0.002(3)
    N2C 0.037(3) 0.031(3) 0.030(4) 0.001(3) 0.008(3) 0.001(3)
    N3C 0.025(3) 0.028(3) 0.028(3) -0.003(2) 0.003(2) 0.001(2)
    C1C 0.021(3) 0.025(3) 0.031(4) -0.002(2) -0.002(3) 0.005(3)
    C2C 0.025(3) 0.025(3) 0.040(5) -0.001(3) 0.001(3) 0.009(3)
    C3C 0.029(4) 0.027(4) 0.054(5) 0.003(3) -0.001(3) 0.008(4)
    C4C 0.038(4) 0.035(4) 0.043(5) 0.000(3) -0.009(4) 0.018(4)
    C5C 0.037(4) 0.039(4) 0.033(4) -0.004(3) -0.011(3) 0.012(3)
    C6C 0.028(3) 0.025(3) 0.034(4) -0.007(3) -0.004(3) 0.005(3)
    C7C 0.042(4) 0.027(4) 0.055(6) 0.006(3) -0.002(4) -0.010(4)
    C8C 0.032(4) 0.037(4) 0.031(4) -0.010(3) -0.004(3) 0.012(3)
    C9C 0.028(3) 0.031(4) 0.035(5) -0.004(3) 0.005(3) 0.004(3)
    C10C 0.044(4) 0.042(4) 0.031(4) 0.010(4) 0.016(4) 0.000(3)
    C11C 0.039(4) 0.047(5) 0.053(6) 0.012(4) 0.015(4) -0.004(4)
    C12C 0.037(4) 0.035(4) 0.043(5) 0.007(3) 0.012(4) 0.003(4)
    C13C 0.033(4) 0.030(4) 0.032(4) 0.005(3) 0.004(3) 0.006(3)
    O1D 0.029(2) 0.025(2) 0.028(3) 0.001(2) -0.005(2) 0.002(2)
    O2D 0.030(2) 0.032(3) 0.038(3) -0.002(2) -0.002(2) 0.006(2)
    N1D 0.038(3) 0.028(3) 0.030(4) 0.004(3) 0.006(3) 0.006(3)
    N2D 0.037(4) 0.043(4) 0.027(4) 0.000(3) 0.003(3) 0.009(3)
    N3D 0.039(3) 0.018(3) 0.030(3) 0.004(2) 0.004(3) 0.001(2)
    C1D 0.030(3) 0.021(3) 0.032(4) 0.008(3) -0.001(3) 0.000(3)
    C2D 0.033(4) 0.018(3) 0.032(4) 0.005(3) 0.000(3) 0.004(3)
    C3D 0.030(3) 0.028(3) 0.042(5) 0.003(3) -0.005(3) -0.003(3)
    C4D 0.030(4) 0.041(4) 0.043(5) 0.006(3) -0.009(3) -0.005(4)
    C5D 0.039(4) 0.034(4) 0.036(5) 0.006(3) -0.013(3) 0.002(3)
    C6D 0.036(4) 0.025(3) 0.034(4) 0.005(3) -0.005(3) -0.002(3)
    C7D 0.045(5) 0.037(4) 0.053(6) -0.008(4) 0.006(4) 0.015(4)
    C8D 0.037(4) 0.031(4) 0.030(4) 0.009(3) 0.000(3) 0.005(3)
    C9D 0.042(4) 0.024(3) 0.034(4) 0.009(3) 0.012(3) 0.009(3)
    C10D 0.044(5) 0.036(4) 0.039(5) 0.003(4) 0.017(4) 0.012(4)
    C11D 0.049(5) 0.032(4) 0.058(6) 0.004(4) 0.022(4) 0.008(4)
    C12D 0.037(4) 0.024(4) 0.066(6) -0.001(3) 0.007(4) -0.007(4)
    C13D 0.033(4) 0.022(3) 0.047(5) 0.001(3) 0.005(4) -0.004(3)
    Cl1 0.0321(9) 0.0463(10) 0.0294(10) 0.0015(8) 0.0001(7) 0.0039(8)
    O11 0.037(3) 0.063(4) 0.058(4) -0.010(3) -0.002(3) 0.007(3)
    O12 0.080(5) 0.043(3) 0.051(4) -0.009(3) -0.002(4) 0.002(3)
    O13 0.091(5) 0.081(5) 0.040(4) 0.010(4) 0.022(4) -0.001(4)
    O14 0.039(4) 0.099(6) 0.076(5) 0.015(4) -0.010(3) 0.025(4)
    Cl2 0.0553(12) 0.0398(11) 0.0434(13) 0.0063(9) 0.0047(10) 0.0041(9)
    O21 0.054(12) 0.044(9) 0.034(9) 0.021(8) -0.004(7) -0.010(7)
    O22 0.114(18) 0.054(10) 0.049(11) 0.039(11) -0.045(11) -0.015(8)
    O23 0.064(10) 0.044(9) 0.059(11) 0.026(7) 0.025(8) 0.018(7)
    O24 0.066(11) 0.115(17) 0.110(18) -0.021(11) 0.008(10) 0.031(14)
    O21A 0.057(15) 0.053(16) 0.049(16) -0.011(11) -0.001(12) 0.012(13)
    O22A 0.088(18) 0.038(10) 0.032(10) 0.018(10) 0.000(11) 0.001(7)
    O23A 0.064(13) 0.12(2) 0.062(15) 0.035(15) -0.011(11) 0.040(16)
    O24A 0.15(2) 0.074(16) 0.056(14) -0.063(16) -0.006(15) -0.003(11)
    Cl3 0.076(2) 0.126(3) 0.067(2) -0.032(2) -0.0087(16) 0.013(2)
    O31 0.114(8) 0.178(10) 0.139(9) -0.060(8) 0.030(7) -0.013(8)
    O32 0.078(7) 0.074(7) 0.040(6) -0.002(6) -0.023(6) -0.005(6)
    O33 0.066(7) 0.085(8) 0.073(8) 0.021(7) -0.024(7) -0.008(7)
    O34 0.080(9) 0.085(9) 0.062(8) -0.005(8) -0.043(7) -0.002(7)
    O32A 0.056(7) 0.076(8) 0.040(7) -0.010(6) -0.003(6) 0.017(6)
    O33A 0.097(8) 0.086(8) 0.055(7) -0.004(7) -0.051(6) 0.001(6)
    O34A 0.079(10) 0.080(8) 0.045(7) -0.005(8) -0.028(7) 0.007(6)
    Cl4 0.0608(15) 0.081(2) 0.074(2) 0.0103(14) 0.0146(14) 0.0152(16)
    O41 0.096(8) 0.088(6) 0.046(6) -0.016(6) -0.020(5) 0.040(5)
    O42 0.087(7) 0.044(5) 0.060(6) -0.010(5) 0.012(5) 0.009(4)
    O43 0.101(8) 0.068(6) 0.108(9) 0.017(6) 0.031(7) 0.010(6)
    O44 0.103(8) 0.112(9) 0.046(6) -0.010(7) -0.025(6) 0.015(6)
    O41A 0.10(2) 0.13(2) 0.07(2) -0.014(18) 0.021(18) 0.032(17)
    O42A 0.118(14) 0.098(14) 0.103(15) 0.008(14) -0.012(14) 0.010(13)
    O43A 0.067(15) 0.050(14) 0.066(15) 0.016(13) 0.012(14) 0.021(12)
    O44A 0.069(15) 0.098(16) 0.050(14) -0.005(14) -0.019(13) -0.014(14)
    N1S 0.091(7) 0.084(7) 0.050(6) -0.039(6) -0.019(5) 0.029(5)
    C11S 0.060(6) 0.035(5) 0.058(7) -0.003(4) -0.017(5) -0.001(4)
    C12S 0.112(10) 0.067(7) 0.033(6) 0.025(7) -0.003(6) -0.010(5)
    O1W 0.046(7) 0.043(7) 0.031(7) 0.002(5) -0.003(5) 0.001(5)
    O1WA 0.14(2) 0.102(17) 0.051(12) -0.052(15) 0.027(11) -0.034(11)
    O2W 0.063(4) 0.059(4) 0.042(4) 0.012(4) 0.004(3) -0.012(3)
_geom_special_details
;
 All esds (except the esd in the dihedral angle between two l.s. planes)
 are estimated using the full covariance matrix.  The cell esds are taken
 into account individually in the estimation of esds in distances, angles
 and torsion angles; correlations between esds in cell parameters are only
 used when they are defined by crystal symmetry.  An approximate (isotropic)
 treatment of cell esds is used for estimating esds involving l.s. planes.
;
loop_
    _geom_bond_atom_site_label_1
    _geom_bond_atom_site_label_2
    _geom_bond_site_symmetry_2
    _geom_bond_distance
    _geom_bond_publ_flag
    Ni1 N1A . 1.932(7) y
    Ni1 O1A . 1.960(5) y
    Ni1 N3A . 1.980(6) y
    Ni1 O1B . 1.998(5) y
    Ni1 O2B . 2.276(4) y
    Ni2 N1B . 1.935(6) y
    Ni2 O1B . 1.962(4) y
    Ni2 N3B . 1.971(6) y
    Ni2 O1C . 1.997(5) y
    Ni2 O2C . 2.257(5) y
    Ni3 N1C . 1.932(7) y
    Ni3 O1C . 1.965(5) y
    Ni3 N3C . 1.975(6) y
    Ni3 O1D . 1.993(5) y
    Ni3 O2D . 2.264(5) y
    Ni4 N1D . 1.948(7) y
    Ni4 O1D . 1.950(5) y
    Ni4 N3D . 1.969(6) y
    Ni4 O1A . 1.993(5) y
    Ni4 O2A . 2.283(5) y
    O1A C1A . 1.365(8) ?
    O2A C2A . 1.378(10) ?
    O2A C7A . 1.439(8) ?
    N1A C8A . 1.305(9) ?
    N1A N2A . 1.377(9) ?
    N2A C9A . 1.364(10) ?
    N2A H2AA . 0.8800 ?
    N3A C9A . 1.330(9) ?
    N3A C13A . 1.356(9) ?
    C1A C6A . 1.396(11) ?
    C1A C2A . 1.414(10) ?
    C2A C3A . 1.379(10) ?
    C3A C4A . 1.370(13) ?
    C3A H3AA . 0.9500 ?
    C4A C5A . 1.378(13) ?
    C4A H4AA . 0.9500 ?
    C5A C6A . 1.403(10) ?
    C5A H5AA . 0.9500 ?
    C6A C8A . 1.441(11) ?
    C7A H7AA . 0.9800 ?
    C7A H7AB . 0.9800 ?
    C7A H7AC . 0.9800 ?
    C8A H8AA . 0.9500 ?
    C9A C10A . 1.411(10) ?
    C10A C11A . 1.330(12) ?
    C10A H10A . 0.9500 ?
    C11A C12A . 1.408(12) ?
    C11A H11A . 0.9500 ?
    C12A C13A . 1.384(10) ?
    C12A H12A . 0.9500 ?
    C13A H13A . 0.9500 ?
    O1B C1B . 1.367(8) ?
    O2B C2B . 1.380(8) ?
    O2B C7B . 1.435(8) ?
    N1B C8B . 1.292(9) ?
    N1B N2B . 1.377(8) ?
    N2B C9B . 1.353(10) ?
    N2B H2BA . 0.8800 ?
    N3B C9B . 1.351(10) ?
    N3B C13B . 1.360(9) ?
    C1B C2B . 1.402(9) ?
    C1B C6B . 1.404(10) ?
    C2B C3B . 1.387(10) ?
    C3B C4B . 1.398(10) ?
    C3B H3BA . 0.9500 ?
    C4B C5B . 1.364(10) ?
    C4B H4BA . 0.9500 ?
    C5B C6B . 1.414(10) ?
    C5B H5BA . 0.9500 ?
    C6B C8B . 1.453(10) ?
    C7B H7BA . 0.9800 ?
    C7B H7BB . 0.9800 ?
    C7B H7BC . 0.9800 ?
    C8B H8BA . 0.9500 ?
    C9B C10B . 1.408(10) ?
    C10B C11B . 1.356(12) ?
    C10B H10B . 0.9500 ?
    C11B C12B . 1.411(12) ?
    C11B H11B . 0.9500 ?
    C12B C13B . 1.360(10) ?
    C12B H12B . 0.9500 ?
    C13B H13B . 0.9500 ?
    O1C C1C . 1.355(8) ?
    O2C C2C . 1.368(9) ?
    O2C C7C . 1.439(9) ?
    N1C C8C . 1.290(9) ?
    N1C N2C . 1.381(9) ?
    N2C C9C . 1.371(10) ?
    N2C H2CA . 0.8800 ?
    N3C C13C . 1.341(9) ?
    N3C C9C . 1.347(10) ?
    C1C C6C . 1.406(11) ?
    C1C C2C . 1.410(10) ?
    C2C C3C . 1.386(10) ?
    C3C C4C . 1.393(12) ?
    C3C H3CA . 0.9500 ?
    C4C C5C . 1.363(12) ?
    C4C H4CA . 0.9500 ?
    C5C C6C . 1.401(10) ?
    C5C H5CA . 0.9500 ?
    C6C C8C . 1.434(11) ?
    C7C H7CA . 0.9800 ?
    C7C H7CB . 0.9800 ?
    C7C H7CC . 0.9800 ?
    C8C H8CA . 0.9500 ?
    C9C C10C . 1.409(11) ?
    C10C C11C . 1.355(13) ?
    C10C H10C . 0.9500 ?
    C11C C12C . 1.397(13) ?
    C11C H11C . 0.9500 ?
    C12C C13C . 1.375(10) ?
    C12C H12C . 0.9500 ?
    C13C H13C . 0.9500 ?
    O1D C1D . 1.360(9) ?
    O2D C2D . 1.387(9) ?
    O2D C7D . 1.429(9) ?
    N1D C8D . 1.300(10) ?
    N1D N2D . 1.362(9) ?
    N2D C9D . 1.355(11) ?
    N2D H2DA . 0.8800 ?
    N3D C9D . 1.341(10) ?
    N3D C13D . 1.351(10) ?
    C1D C2D . 1.403(10) ?
    C1D C6D . 1.410(11) ?
    C2D C3D . 1.383(10) ?
    C3D C4D . 1.373(12) ?
    C3D H3DA . 0.9500 ?
    C4D C5D . 1.368(12) ?
    C4D H4DA . 0.9500 ?
    C5D C6D . 1.416(11) ?
    C5D H5DA . 0.9500 ?
    C6D C8D . 1.433(11) ?
    C7D H7DA . 0.9800 ?
    C7D H7DB . 0.9800 ?
    C7D H7DC . 0.9800 ?
    C8D H8DA . 0.9500 ?
    C9D C10D . 1.401(11) ?
    C10D C11D . 1.390(13) ?
    C10D H10D . 0.9500 ?
    C11D C12D . 1.381(14) ?
    C11D H11D . 0.9500 ?
    C12D C13D . 1.380(11) ?
    C12D H12D . 0.9500 ?
    C13D H13D . 0.9500 ?
    Cl1 O14 . 1.409(6) ?
    Cl1 O13 . 1.413(7) ?
    Cl1 O12 . 1.424(6) ?
    Cl1 O11 . 1.429(6) ?
    Cl2 O24A . 1.378(18) ?
    Cl2 O21A . 1.397(18) ?
    Cl2 O23 . 1.399(14) ?
    Cl2 O21 . 1.405(15) ?
    Cl2 O22 . 1.430(14) ?
    Cl2 O22A . 1.437(17) ?
    Cl2 O24 . 1.438(14) ?
    Cl2 O23A . 1.449(17) ?
    Cl3 O33A . 1.248(12) ?
    Cl3 O34A . 1.326(15) ?
    Cl3 O32 . 1.336(12) ?
    Cl3 O34 . 1.377(15) ?
    Cl3 O31 . 1.448(9) ?
    Cl3 O33 . 1.517(12) ?
    Cl3 O32A . 1.677(14) ?
    Cl4 O41 . 1.363(9) ?
    Cl4 O44 . 1.368(9) ?
    Cl4 O44A . 1.38(2) ?
    Cl4 O41A . 1.40(2) ?
    Cl4 O43A . 1.40(2) ?
    Cl4 O42 . 1.420(9) ?
    Cl4 O43 . 1.457(10) ?
    Cl4 O42A . 1.47(2) ?
    N1S C11S . 1.117(13) ?
    C11S C12S . 1.462(15) ?
    C12S H12E . 0.9800 ?
    C12S H12F . 0.9800 ?
    C12S H12G . 0.9800 ?
    O1W H1W1 . 0.80(3) ?
    O1W H1W2 . 0.82(3) ?
    O1WA H1W3 . 0.82(3) ?
    O1WA H1W4 . 0.82(3) ?
    O2W H2W1 . 0.84(3) ?
    O2W H2W2 . 0.83(3) ?
loop_
    _geom_angle_atom_site_label_1
    _geom_angle_atom_site_label_2
    _geom_angle_atom_site_label_3
    _geom_angle_site_symmetry_1
    _geom_angle_site_symmetry_3
    _geom_angle
    _geom_angle_publ_flag
    N1A Ni1 O1A . . 92.2(2) y
    N1A Ni1 N3A . . 81.6(2) y
    O1A Ni1 N3A . . 173.5(2) y
    N1A Ni1 O1B . . 171.2(2) y
    O1A Ni1 O1B . . 87.1(2) y
    N3A Ni1 O1B . . 98.8(2) y
    N1A Ni1 O2B . . 113.4(2) y
    O1A Ni1 O2B . . 98.83(19) y
    N3A Ni1 O2B . . 85.3(2) y
    O1B Ni1 O2B . . 75.39(17) y
    N1B Ni2 O1B . . 91.3(2) y
    N1B Ni2 N3B . . 82.0(2) y
    O1B Ni2 N3B . . 171.8(2) y
    N1B Ni2 O1C . . 172.1(2) y
    O1B Ni2 O1C . . 88.8(2) y
    N3B Ni2 O1C . . 97.1(2) y
    N1B Ni2 O2C . . 111.7(2) y
    O1B Ni2 O2C . . 97.69(18) y
    N3B Ni2 O2C . . 89.2(2) y
    O1C Ni2 O2C . . 76.02(19) y
    N1C Ni3 O1C . . 91.2(2) y
    N1C Ni3 N3C . . 82.4(3) y
    O1C Ni3 N3C . . 172.3(2) y
    N1C Ni3 O1D . . 172.1(2) y
    O1C Ni3 O1D . . 88.1(2) y
    N3C Ni3 O1D . . 97.7(2) y
    N1C Ni3 O2D . . 111.5(2) y
    O1C Ni3 O2D . . 99.81(19) y
    N3C Ni3 O2D . . 86.5(2) y
    O1D Ni3 O2D . . 76.3(2) y
    N1D Ni4 O1D . . 89.9(2) y
    N1D Ni4 N3D . . 81.9(3) y
    O1D Ni4 N3D . . 170.6(2) y
    N1D Ni4 O1A . . 169.1(2) y
    O1D Ni4 O1A . . 89.5(2) y
    N3D Ni4 O1A . . 97.8(2) y
    N1D Ni4 O2A . . 116.3(2) y
    O1D Ni4 O2A . . 100.3(2) y
    N3D Ni4 O2A . . 87.4(2) y
    O1A Ni4 O2A . . 74.5(2) y
    C1A O1A Ni1 . . 125.5(4) ?
    C1A O1A Ni4 . . 121.3(4) ?
    Ni1 O1A Ni4 . . 112.2(2) ?
    C2A O2A C7A . . 116.2(6) ?
    C2A O2A Ni4 . . 113.0(4) ?
    C7A O2A Ni4 . . 129.4(5) ?
    C8A N1A N2A . . 118.3(7) ?
    C8A N1A Ni1 . . 128.8(5) ?
    N2A N1A Ni1 . . 112.9(5) ?
    C9A N2A N1A . . 115.8(6) ?
    C9A N2A H2AA . . 122.1 ?
    N1A N2A H2AA . . 122.1 ?
    C9A N3A C13A . . 118.5(6) ?
    C9A N3A Ni1 . . 113.1(5) ?
    C13A N3A Ni1 . . 128.2(5) ?
    O1A C1A C6A . . 123.8(6) ?
    O1A C1A C2A . . 117.9(7) ?
    C6A C1A C2A . . 118.3(6) ?
    O2A C2A C3A . . 125.7(7) ?
    O2A C2A C1A . . 113.3(6) ?
    C3A C2A C1A . . 120.8(8) ?
    C4A C3A C2A . . 120.2(8) ?
    C4A C3A H3AA . . 119.9 ?
    C2A C3A H3AA . . 119.9 ?
    C3A C4A C5A . . 120.5(8) ?
    C3A C4A H4AA . . 119.7 ?
    C5A C4A H4AA . . 119.7 ?
    C4A C5A C6A . . 120.3(9) ?
    C4A C5A H5AA . . 119.8 ?
    C6A C5A H5AA . . 119.8 ?
    C1A C6A C5A . . 119.8(7) ?
    C1A C6A C8A . . 124.7(6) ?
    C5A C6A C8A . . 115.5(7) ?
    O2A C7A H7AA . . 109.5 ?
    O2A C7A H7AB . . 109.5 ?
    H7AA C7A H7AB . . 109.5 ?
    O2A C7A H7AC . . 109.5 ?
    H7AA C7A H7AC . . 109.5 ?
    H7AB C7A H7AC . . 109.5 ?
    N1A C8A C6A . . 123.6(7) ?
    N1A C8A H8AA . . 118.2 ?
    C6A C8A H8AA . . 118.2 ?
    N3A C9A N2A . . 116.2(6) ?
    N3A C9A C10A . . 122.2(7) ?
    N2A C9A C10A . . 121.6(7) ?
    C11A C10A C9A . . 118.8(8) ?
    C11A C10A H10A . . 120.6 ?
    C9A C10A H10A . . 120.6 ?
    C10A C11A C12A . . 120.7(7) ?
    C10A C11A H11A . . 119.6 ?
    C12A C11A H11A . . 119.6 ?
    C13A C12A C11A . . 117.5(7) ?
    C13A C12A H12A . . 121.2 ?
    C11A C12A H12A . . 121.2 ?
    N3A C13A C12A . . 122.2(7) ?
    N3A C13A H13A . . 118.9 ?
    C12A C13A H13A . . 118.9 ?
    C1B O1B Ni2 . . 125.4(4) ?
    C1B O1B Ni1 . . 118.9(4) ?
    Ni2 O1B Ni1 . . 111.5(2) ?
    C2B O2B C7B . . 117.9(5) ?
    C2B O2B Ni1 . . 111.1(4) ?
    C7B O2B Ni1 . . 125.4(4) ?
    C8B N1B N2B . . 118.7(6) ?
    C8B N1B Ni2 . . 129.1(5) ?
    N2B N1B Ni2 . . 112.1(4) ?
    C9B N2B N1B . . 116.7(6) ?
    C9B N2B H2BA . . 121.7 ?
    N1B N2B H2BA . . 121.7 ?
    C9B N3B C13B . . 119.4(6) ?
    C9B N3B Ni2 . . 112.6(5) ?
    C13B N3B Ni2 . . 128.0(5) ?
    O1B C1B C2B . . 118.5(6) ?
    O1B C1B C6B . . 122.7(6) ?
    C2B C1B C6B . . 118.8(6) ?
    O2B C2B C3B . . 123.8(6) ?
    O2B C2B C1B . . 114.3(6) ?
    C3B C2B C1B . . 121.8(7) ?
    C2B C3B C4B . . 118.7(7) ?
    C2B C3B H3BA . . 120.6 ?
    C4B C3B H3BA . . 120.6 ?
    C5B C4B C3B . . 120.7(7) ?
    C5B C4B H4BA . . 119.7 ?
    C3B C4B H4BA . . 119.7 ?
    C4B C5B C6B . . 121.2(7) ?
    C4B C5B H5BA . . 119.4 ?
    C6B C5B H5BA . . 119.4 ?
    C1B C6B C5B . . 118.8(6) ?
    C1B C6B C8B . . 125.1(6) ?
    C5B C6B C8B . . 116.1(6) ?
    O2B C7B H7BA . . 109.5 ?
    O2B C7B H7BB . . 109.5 ?
    H7BA C7B H7BB . . 109.5 ?
    O2B C7B H7BC . . 109.5 ?
    H7BA C7B H7BC . . 109.5 ?
    H7BB C7B H7BC . . 109.5 ?
    N1B C8B C6B . . 122.9(7) ?
    N1B C8B H8BA . . 118.6 ?
    C6B C8B H8BA . . 118.6 ?
    N3B C9B N2B . . 115.9(6) ?
    N3B C9B C10B . . 121.2(7) ?
    N2B C9B C10B . . 122.9(7) ?
    C11B C10B C9B . . 118.5(8) ?
    C11B C10B H10B . . 120.7 ?
    C9B C10B H10B . . 120.7 ?
    C10B C11B C12B . . 120.2(7) ?
    C10B C11B H11B . . 119.9 ?
    C12B C11B H11B . . 119.9 ?
    C13B C12B C11B . . 118.8(7) ?
    C13B C12B H12B . . 120.6 ?
    C11B C12B H12B . . 120.6 ?
    C12B C13B N3B . . 121.7(8) ?
    C12B C13B H13B . . 119.1 ?
    N3B C13B H13B . . 119.1 ?
    C1C O1C Ni3 . . 126.9(5) ?
    C1C O1C Ni2 . . 118.8(4) ?
    Ni3 O1C Ni2 . . 112.6(2) ?
    C2C O2C C7C . . 118.5(6) ?
    C2C O2C Ni2 . . 111.7(4) ?
    C7C O2C Ni2 . . 127.8(5) ?
    C8C N1C N2C . . 118.7(7) ?
    C8C N1C Ni3 . . 128.3(6) ?
    N2C N1C Ni3 . . 112.8(5) ?
    C9C N2C N1C . . 115.9(7) ?
    C9C N2C H2CA . . 122.1 ?
    N1C N2C H2CA . . 122.1 ?
    C13C N3C C9C . . 118.6(6) ?
    C13C N3C Ni3 . . 129.0(5) ?
    C9C N3C Ni3 . . 112.4(5) ?
    O1C C1C C6C . . 123.0(6) ?
    O1C C1C C2C . . 118.7(7) ?
    C6C C1C C2C . . 118.3(6) ?
    O2C C2C C3C . . 124.2(7) ?
    O2C C2C C1C . . 114.4(6) ?
    C3C C2C C1C . . 121.3(8) ?
    C2C C3C C4C . . 119.6(7) ?
    C2C C3C H3CA . . 120.2 ?
    C4C C3C H3CA . . 120.2 ?
    C5C C4C C3C . . 119.8(7) ?
    C5C C4C H4CA . . 120.1 ?
    C3C C4C H4CA . . 120.1 ?
    C4C C5C C6C . . 122.0(8) ?
    C4C C5C H5CA . . 119.0 ?
    C6C C5C H5CA . . 119.0 ?
    C5C C6C C1C . . 119.0(7) ?
    C5C C6C C8C . . 117.2(8) ?
    C1C C6C C8C . . 123.8(7) ?
    O2C C7C H7CA . . 109.5 ?
    O2C C7C H7CB . . 109.5 ?
    H7CA C7C H7CB . . 109.5 ?
    O2C C7C H7CC . . 109.5 ?
    H7CA C7C H7CC . . 109.5 ?
    H7CB C7C H7CC . . 109.5 ?
    N1C C8C C6C . . 125.2(7) ?
    N1C C8C H8CA . . 117.4 ?
    C6C C8C H8CA . . 117.4 ?
    N3C C9C N2C . . 116.4(7) ?
    N3C C9C C10C . . 122.5(7) ?
    N2C C9C C10C . . 121.1(7) ?
    C11C C10C C9C . . 117.5(8) ?
    C11C C10C H10C . . 121.3 ?
    C9C C10C H10C . . 121.3 ?
    C10C C11C C12C . . 120.5(8) ?
    C10C C11C H11C . . 119.7 ?
    C12C C11C H11C . . 119.7 ?
    C13C C12C C11C . . 118.8(8) ?
    C13C C12C H12C . . 120.6 ?
    C11C C12C H12C . . 120.6 ?
    N3C C13C C12C . . 122.0(8) ?
    N3C C13C H13C . . 119.0 ?
    C12C C13C H13C . . 119.0 ?
    C1D O1D Ni4 . . 127.6(5) ?
    C1D O1D Ni3 . . 118.5(4) ?
    Ni4 O1D Ni3 . . 112.3(2) ?
    C2D O2D C7D . . 117.2(6) ?
    C2D O2D Ni3 . . 111.3(4) ?
    C7D O2D Ni3 . . 126.9(5) ?
    C8D N1D N2D . . 118.1(7) ?
    C8D N1D Ni4 . . 129.7(5) ?
    N2D N1D Ni4 . . 112.2(5) ?
    C9D N2D N1D . . 116.1(7) ?
    C9D N2D H2DA . . 121.9 ?
    N1D N2D H2DA . . 121.9 ?
    C9D N3D C13D . . 120.3(7) ?
    C9D N3D Ni4 . . 112.0(5) ?
    C13D N3D Ni4 . . 127.7(6) ?
    O1D C1D C2D . . 119.7(7) ?
    O1D C1D C6D . . 122.9(6) ?
    C2D C1D C6D . . 117.2(7) ?
    C3D C2D O2D . . 124.0(6) ?
    C3D C2D C1D . . 122.2(7) ?
    O2D C2D C1D . . 113.8(6) ?
    C4D C3D C2D . . 119.8(7) ?
    C4D C3D H3DA . . 120.1 ?
    C2D C3D H3DA . . 120.1 ?
    C5D C4D C3D . . 120.5(7) ?
    C5D C4D H4DA . . 119.7 ?
    C3D C4D H4DA . . 119.7 ?
    C4D C5D C6D . . 120.5(8) ?
    C4D C5D H5DA . . 119.7 ?
    C6D C5D H5DA . . 119.7 ?
    C1D C6D C5D . . 119.8(7) ?
    C1D C6D C8D . . 123.8(7) ?
    C5D C6D C8D . . 116.4(7) ?
    O2D C7D H7DA . . 109.5 ?
    O2D C7D H7DB . . 109.5 ?
    H7DA C7D H7DB . . 109.5 ?
    O2D C7D H7DC . . 109.5 ?
    H7DA C7D H7DC . . 109.5 ?
    H7DB C7D H7DC . . 109.5 ?
    N1D C8D C6D . . 123.7(7) ?
    N1D C8D H8DA . . 118.2 ?
    C6D C8D H8DA . . 118.2 ?
    N3D C9D N2D . . 117.1(7) ?
    N3D C9D C10D . . 121.9(8) ?
    N2D C9D C10D . . 121.0(8) ?
    C11D C10D C9D . . 117.1(8) ?
    C11D C10D H10D . . 121.5 ?
    C9D C10D H10D . . 121.5 ?
    C12D C11D C10D . . 120.7(8) ?
    C12D C11D H11D . . 119.6 ?
    C10D C11D H11D . . 119.6 ?
    C13D C12D C11D . . 119.1(8) ?
    C13D C12D H12D . . 120.4 ?
    C11D C12D H12D . . 120.4 ?
    N3D C13D C12D . . 120.8(9) ?
    N3D C13D H13D . . 119.6 ?
    C12D C13D H13D . . 119.6 ?
    O14 Cl1 O13 . . 111.7(5) ?
    O14 Cl1 O12 . . 108.8(5) ?
    O13 Cl1 O12 . . 109.5(4) ?
    O14 Cl1 O11 . . 109.3(4) ?
    O13 Cl1 O11 . . 109.1(5) ?
    O12 Cl1 O11 . . 108.3(4) ?
    O24A Cl2 O21A . . 112.5(17) ?
    O23 Cl2 O21 . . 111.8(11) ?
    O23 Cl2 O22 . . 107.8(11) ?
    O21 Cl2 O22 . . 108.6(13) ?
    O24A Cl2 O22A . . 111.1(14) ?
    O21A Cl2 O22A . . 108.6(16) ?
    O23 Cl2 O24 . . 112.1(12) ?
    O21 Cl2 O24 . . 106.6(13) ?
    O22 Cl2 O24 . . 109.9(12) ?
    O24A Cl2 O23A . . 111.2(15) ?
    O21A Cl2 O23A . . 109.4(17) ?
    O22A Cl2 O23A . . 103.7(15) ?
    O33A Cl3 O34A . . 131.5(15) ?
    O32 Cl3 O34 . . 117.6(13) ?
    O33A Cl3 O31 . . 109.2(10) ?
    O34A Cl3 O31 . . 110.4(13) ?
    O32 Cl3 O31 . . 111.5(9) ?
    O34 Cl3 O31 . . 103.8(12) ?
    O32 Cl3 O33 . . 108.8(9) ?
    O34 Cl3 O33 . . 109.1(13) ?
    O31 Cl3 O33 . . 105.3(8) ?
    O33A Cl3 O32A . . 100.3(10) ?
    O34A Cl3 O32A . . 102.7(13) ?
    O31 Cl3 O32A . . 95.4(7) ?
    O41 Cl4 O44 . . 120.0(7) ?
    O44A Cl4 O41A . . 114(2) ?
    O44A Cl4 O43A . . 111.8(18) ?
    O41A Cl4 O43A . . 111(2) ?
    O41 Cl4 O42 . . 108.1(7) ?
    O44 Cl4 O42 . . 109.7(7) ?
    O41 Cl4 O43 . . 101.2(7) ?
    O44 Cl4 O43 . . 104.3(8) ?
    O42 Cl4 O43 . . 113.3(7) ?
    O44A Cl4 O42A . . 110.2(17) ?
    O41A Cl4 O42A . . 104.0(18) ?
    O43A Cl4 O42A . . 105.6(18) ?
    N1S C11S C12S . . 177.7(12) ?
    C11S C12S H12E . . 109.5 ?
    C11S C12S H12F . . 109.5 ?
    H12E C12S H12F . . 109.5 ?
    C11S C12S H12G . . 109.5 ?
    H12E C12S H12G . . 109.5 ?
    H12F C12S H12G . . 109.5 ?
    H1W1 O1W H1W2 . . 107(5) ?
    H1W3 O1WA H1W4 . . 108(5) ?
    H2W1 O2W H2W2 . . 102(4) ?
loop_
    _geom_torsion_atom_site_label_1
    _geom_torsion_atom_site_label_2
    _geom_torsion_atom_site_label_3
    _geom_torsion_atom_site_label_4
    _geom_torsion_site_symmetry_1
    _geom_torsion_site_symmetry_2
    _geom_torsion_site_symmetry_3
    _geom_torsion_site_symmetry_4
    _geom_torsion
    _geom_torsion_publ_flag
    C8A N1A N2A C9A . . . . -174.9(6) ?
    Ni1 N1A N2A C9A . . . . 6.2(7) ?
    Ni1 O1A C1A C6A . . . . -14.8(9) ?
    Ni4 O1A C1A C6A . . . . 177.7(5) ?
    Ni1 O1A C1A C2A . . . . 167.0(4) ?
    Ni4 O1A C1A C2A . . . . -0.5(8) ?
    C7A O2A C2A C3A . . . . 17.2(10) ?
    Ni4 O2A C2A C3A . . . . -175.2(6) ?
    C7A O2A C2A C1A . . . . -166.9(6) ?
    Ni4 O2A C2A C1A . . . . 0.8(7) ?
    O1A C1A C2A O2A . . . . -0.2(8) ?
    C6A C1A C2A O2A . . . . -178.6(6) ?
    O1A C1A C2A C3A . . . . 175.9(6) ?
    C6A C1A C2A C3A . . . . -2.4(10) ?
    O2A C2A C3A C4A . . . . 176.9(7) ?
    C1A C2A C3A C4A . . . . 1.2(11) ?
    C2A C3A C4A C5A . . . . 0.1(12) ?
    C3A C4A C5A C6A . . . . -0.2(12) ?
    O1A C1A C6A C5A . . . . -175.9(6) ?
    C2A C1A C6A C5A . . . . 2.3(10) ?
    O1A C1A C6A C8A . . . . 5.5(11) ?
    C2A C1A C6A C8A . . . . -176.2(6) ?
    C4A C5A C6A C1A . . . . -1.1(11) ?
    C4A C5A C6A C8A . . . . 177.6(7) ?
    N2A N1A C8A C6A . . . . 178.6(6) ?
    Ni1 N1A C8A C6A . . . . -2.7(11) ?
    C1A C6A C8A N1A . . . . 3.8(11) ?
    C5A C6A C8A N1A . . . . -174.8(7) ?
    C13A N3A C9A N2A . . . . 178.7(6) ?
    Ni1 N3A C9A N2A . . . . 2.9(7) ?
    C13A N3A C9A C10A . . . . -2.2(10) ?
    Ni1 N3A C9A C10A . . . . -178.0(5) ?
    N1A N2A C9A N3A . . . . -6.0(9) ?
    N1A N2A C9A C10A . . . . 174.9(6) ?
    N3A C9A C10A C11A . . . . 0.4(11) ?
    N2A C9A C10A C11A . . . . 179.4(7) ?
    C9A C10A C11A C12A . . . . 1.9(11) ?
    C10A C11A C12A C13A . . . . -2.2(11) ?
    C9A N3A C13A C12A . . . . 1.8(10) ?
    Ni1 N3A C13A C12A . . . . 176.9(5) ?
    C11A C12A C13A N3A . . . . 0.4(11) ?
    C8B N1B N2B C9B . . . . 168.2(6) ?
    Ni2 N1B N2B C9B . . . . -8.9(7) ?
    Ni2 O1B C1B C2B . . . . -165.5(4) ?
    Ni1 O1B C1B C2B . . . . -10.6(7) ?
    Ni2 O1B C1B C6B . . . . 16.7(9) ?
    Ni1 O1B C1B C6B . . . . 171.7(5) ?
    C7B O2B C2B C3B . . . . -16.1(10) ?
    Ni1 O2B C2B C3B . . . . -171.2(5) ?
    C7B O2B C2B C1B . . . . 164.7(6) ?
    Ni1 O2B C2B C1B . . . . 9.6(7) ?
    O1B C1B C2B O2B . . . . -0.7(9) ?
    C6B C1B C2B O2B . . . . 177.2(6) ?
    O1B C1B C2B C3B . . . . -179.9(6) ?
    C6B C1B C2B C3B . . . . -2.1(10) ?
    O2B C2B C3B C4B . . . . -178.2(6) ?
    C1B C2B C3B C4B . . . . 1.0(10) ?
    C2B C3B C4B C5B . . . . 1.0(11) ?
    C3B C4B C5B C6B . . . . -1.9(11) ?
    O1B C1B C6B C5B . . . . 178.9(6) ?
    C2B C1B C6B C5B . . . . 1.1(10) ?
    O1B C1B C6B C8B . . . . -0.5(10) ?
    C2B C1B C6B C8B . . . . -178.3(6) ?
    C4B C5B C6B C1B . . . . 0.8(11) ?
    C4B C5B C6B C8B . . . . -179.7(7) ?
    N2B N1B C8B C6B . . . . 177.2(6) ?
    Ni2 N1B C8B C6B . . . . -6.3(10) ?
    C1B C6B C8B N1B . . . . -5.2(11) ?
    C5B C6B C8B N1B . . . . 175.3(6) ?
    C13B N3B C9B N2B . . . . -178.2(6) ?
    Ni2 N3B C9B N2B . . . . 2.5(7) ?
    C13B N3B C9B C10B . . . . 3.5(10) ?
    Ni2 N3B C9B C10B . . . . -175.8(5) ?
    N1B N2B C9B N3B . . . . 4.2(9) ?
    N1B N2B C9B C10B . . . . -177.5(6) ?
    N3B C9B C10B C11B . . . . -2.8(11) ?
    N2B C9B C10B C11B . . . . 179.1(7) ?
    C9B C10B C11B C12B . . . . -0.2(11) ?
    C10B C11B C12B C13B . . . . 2.4(11) ?
    C11B C12B C13B N3B . . . . -1.6(10) ?
    C9B N3B C13B C12B . . . . -1.3(9) ?
    Ni2 N3B C13B C12B . . . . 177.9(5) ?
    C8C N1C N2C C9C . . . . -176.2(6) ?
    Ni3 N1C N2C C9C . . . . -0.8(7) ?
    Ni3 O1C C1C C6C . . . . -12.1(9) ?
    Ni2 O1C C1C C6C . . . . -175.5(5) ?
    Ni3 O1C C1C C2C . . . . 169.2(5) ?
    Ni2 O1C C1C C2C . . . . 5.8(8) ?
    C7C O2C C2C C3C . . . . 11.8(10) ?
    Ni2 O2C C2C C3C . . . . 176.9(6) ?
    C7C O2C C2C C1C . . . . -169.2(6) ?
    Ni2 O2C C2C C1C . . . . -4.1(7) ?
    O1C C1C C2C O2C . . . . -0.5(9) ?
    C6C C1C C2C O2C . . . . -179.3(6) ?
    O1C C1C C2C C3C . . . . 178.5(6) ?
    C6C C1C C2C C3C . . . . -0.3(10) ?
    O2C C2C C3C C4C . . . . 178.5(7) ?
    C1C C2C C3C C4C . . . . -0.5(11) ?
    C2C C3C C4C C5C . . . . 0.6(12) ?
    C3C C4C C5C C6C . . . . 0.1(12) ?
    C4C C5C C6C C1C . . . . -0.8(11) ?
    C4C C5C C6C C8C . . . . 179.5(7) ?
    O1C C1C C6C C5C . . . . -177.8(6) ?
    C2C C1C C6C C5C . . . . 0.9(10) ?
    O1C C1C C6C C8C . . . . 1.8(10) ?
    C2C C1C C6C C8C . . . . -179.5(6) ?
    N2C N1C C8C C6C . . . . 179.8(6) ?
    Ni3 N1C C8C C6C . . . . 5.2(10) ?
    C5C C6C C8C N1C . . . . -178.4(7) ?
    C1C C6C C8C N1C . . . . 1.9(11) ?
    C13C N3C C9C N2C . . . . 175.7(6) ?
    Ni3 N3C C9C N2C . . . . -4.9(8) ?
    C13C N3C C9C C10C . . . . -2.6(10) ?
    Ni3 N3C C9C C10C . . . . 176.8(6) ?
    N1C N2C C9C N3C . . . . 3.9(9) ?
    N1C N2C C9C C10C . . . . -177.8(7) ?
    N3C C9C C10C C11C . . . . 1.4(12) ?
    N2C C9C C10C C11C . . . . -176.8(7) ?
    C9C C10C C11C C12C . . . . 0.4(13) ?
    C10C C11C C12C C13C . . . . -1.0(13) ?
    C9C N3C C13C C12C . . . . 2.0(10) ?
    Ni3 N3C C13C C12C . . . . -177.3(6) ?
    C11C C12C C13C N3C . . . . -0.3(12) ?
    C8D N1D N2D C9D . . . . 172.1(6) ?
    Ni4 N1D N2D C9D . . . . -7.5(8) ?
    Ni4 O1D C1D C2D . . . . -169.2(4) ?
    Ni3 O1D C1D C2D . . . . -5.0(8) ?
    Ni4 O1D C1D C6D . . . . 14.1(9) ?
    Ni3 O1D C1D C6D . . . . 178.3(5) ?
    C7D O2D C2D C3D . . . . -20.3(10) ?
    Ni3 O2D C2D C3D . . . . -178.1(5) ?
    C7D O2D C2D C1D . . . . 162.5(6) ?
    Ni3 O2D C2D C1D . . . . 4.7(7) ?
    O1D C1D C2D C3D . . . . -177.7(6) ?
    C6D C1D C2D C3D . . . . -0.8(9) ?
    O1D C1D C2D O2D . . . . -0.4(9) ?
    C6D C1D C2D O2D . . . . 176.5(6) ?
    O2D C2D C3D C4D . . . . -177.0(7) ?
    C1D C2D C3D C4D . . . . 0.0(10) ?
    C2D C3D C4D C5D . . . . 1.0(11) ?
    C3D C4D C5D C6D . . . . -1.3(12) ?
    O1D C1D C6D C5D . . . . 177.3(6) ?
    C2D C1D C6D C5D . . . . 0.5(10) ?
    O1D C1D C6D C8D . . . . 0.6(11) ?
    C2D C1D C6D C8D . . . . -176.2(6) ?
    C4D C5D C6D C1D . . . . 0.5(11) ?
    C4D C5D C6D C8D . . . . 177.5(7) ?
    N2D N1D C8D C6D . . . . 177.0(7) ?
    Ni4 N1D C8D C6D . . . . -3.5(11) ?
    C1D C6D C8D N1D . . . . -6.1(11) ?
    C5D C6D C8D N1D . . . . 177.1(7) ?
    C13D N3D C9D N2D . . . . -175.4(6) ?
    Ni4 N3D C9D N2D . . . . 3.8(8) ?
    C13D N3D C9D C10D . . . . 3.8(10) ?
    Ni4 N3D C9D C10D . . . . -177.0(6) ?
    N1D N2D C9D N3D . . . . 2.5(10) ?
    N1D N2D C9D C10D . . . . -176.8(7) ?
    N3D C9D C10D C11D . . . . -3.0(11) ?
    N2D C9D C10D C11D . . . . 176.2(7) ?
    C9D C10D C11D C12D . . . . 0.4(12) ?
    C10D C11D C12D C13D . . . . 1.2(12) ?
    C9D N3D C13D C12D . . . . -2.1(10) ?
    Ni4 N3D C13D C12D . . . . 178.9(5) ?
    C11D C12D C13D N3D . . . . -0.4(11) ?
loop_
    _geom_hbond_atom_site_label_D
    _geom_hbond_atom_site_label_H
    _geom_hbond_atom_site_label_A
    _geom_hbond_site_symmetry_A
    _geom_hbond_distance_DH
    _geom_hbond_distance_HA
    _geom_hbond_distance_DA
    _geom_hbond_angle_DHA
    _geom_hbond_publ_flag
    C7B H7BB N1S 3_565 0.98 2.60 3.523(11) 156.8 yes
    C13B H13B O13 . 0.95 2.42 3.126(9) 130.7 yes
    C13C H13C N1S . 0.95 2.59 3.348(11) 136.8 yes
    N2D H2DA O2W . 0.88 1.91 2.720(9) 151.5 yes
    C7D H7DC O12 . 0.98 2.56 3.389(10) 141.8 yes
    C12S H12G O14 2_664 0.98 2.37 3.335(12) 167.5 yes
    O2W H2W1 O11 2_664 0.84(3) 2.12(7) 2.795(8) 138(9) yes
    O2W H2W2 Cl4 2_664 0.83(3) 2.78(3) 3.599(6) 170(9) yes
_shelx_space_group_comment
;
The symmetry employed for this shelxl refinement is uniquely defined
by the following loop, which should always be used as a source of
symmetry information in preference to the above space-group names.
They are only intended as comments.
;
_shelx_estimated_absorpt_T_min     ?
_shelx_estimated_absorpt_T_max     ?
_shelx_hkl_file
;
   0   0  -3   -0.21    0.07
   0   0   3   -0.18    0.08
   0   0   4  151.88    9.12
   0   0  -4  151.12    9.12
   0   0   5   -0.39    0.18
   0   0  -5   -0.31    0.14
   0   0   5   -0.48    0.15
   0   0   6  224.71   13.64
   0   0   6  233.78   13.66
   0   0   6  236.23   13.65
   0   0  -6  216.33   13.63
   0   0   7    0.22    0.24
   0   0  -7   -0.03    0.16
   0   0   7    0.13    0.19
   0   0   7    0.11    0.22
   0   0   8  589.05   35.29
   0   0   8  610.63   35.31
   0   0   8  597.79   35.31
   0   0  -8  565.70   35.28
   0   0   9    0.84    0.30
   0   0   9    0.55    0.31
   0   0   9    0.59    0.26
   0   0  -9    0.41    0.22
   0   0 -10  357.85   22.61
   0   0  10  375.30   22.62
   0   0  10  395.17   22.65
   0   0  10  383.86   22.65
   0   0  11    0.11    0.32
   0   0  11    0.42    0.29
   0   0  11    0.45    0.34
   0   0  12  160.71    9.63
   0   0  12  158.07    9.64
   0   0  12  158.15    9.60
   0   0  13   -0.08    0.38
   0   0  13    0.34    0.39
   0   0  13   -0.18    0.32
   0   0  14   61.78    4.02
   0   0  14   65.37    4.02
   0   0  14   65.05    3.99
   0   0  15    0.56    0.44
   0   0  15    0.37    0.39
   0   0  15   -0.03    0.45
   0   0  16   27.63    1.82
   0   0  16   24.14    1.82
   0   0  16   24.60    1.76
   0   0  17   -0.35    0.51
   0   0  17   -0.29    0.42
   0   0  17    0.75    0.56
   0   0  18   68.51    4.35
   0   0  18   66.77    4.41
   0   0  18   72.57    4.42
   0   0  19   -0.74    0.62
   0   0  19   -0.28    0.62
   0   0  20    2.02    0.70
   0   0  20    0.99    0.73
   0   0  21    0.01    0.70
   0   0  21    0.41    0.78
   0   0  22   24.50    1.97
   0   0  22   21.04    1.90
   0   0  23   -0.18    0.79
   0   0  23   -1.03    0.81
   0   0  24   34.69    2.72
   0   0  24   35.97    2.67
   0   0  25   -0.50    0.92
   0   0  25    0.07    0.99
   0   0  26   68.28    4.63
   0   0  26   68.51    4.61
   0   0  27    0.14    1.03
   0   0  27    0.06    1.10
   0   0  28    8.21    1.49
   0   0  29   -0.02    1.13
   0   1   0   -0.04    0.04
   0   1   0   -0.09    0.05
   0  -1   0    0.05    0.05
   0   1   1  310.86   18.81
   0  -1   1  319.27   18.83
   0   1   2    0.06    0.08
   0   1  -2   -0.17    0.09
   0  -1  -2    0.04    0.07
   0  -1   2   -0.10    0.13
   0   1   3  244.58   14.45
   0   1  -3  250.61   14.48
   0  -1   3  232.94   14.48
   0  -1  -3  239.39   14.45
   0   1   4    0.65    0.18
   0   1  -4    0.15    0.17
   0  -1  -4    0.37    0.13
   0  -1   4    0.17    0.19
   0   1  -5  178.26   10.80
   0   1   5  192.42   10.78
   0   1   5  186.94   10.80
   0   1   5  177.69   10.80
   0  -1  -5  166.51   10.78
   0  -1   5  177.78   10.81
   0   1  -6    0.00    0.18
   0   1   6   -0.03    0.20
   0   1   6    0.15    0.20
   0   1   6    0.06    0.14
   0  -1  -6    0.19    0.20
   0  -1   6    0.01    0.20
   0  -1   6    0.28    0.23
   0   1   7    5.29    0.50
   0   1  -7    6.94    0.52
   0   1   7    5.52    0.44
   0   1   7    5.65    0.48
   0  -1  -7    5.99    0.51
   0  -1   7    5.49    0.51
   0  -1   7    5.11    0.54
   0   1   8    0.10    0.25
   0   1  -8    0.04    0.22
   0   1   8    0.38    0.17
   0   1   8    0.43    0.23
   0  -1  -8   -0.19    0.22
   0  -1   8    0.10    0.26
   0  -1   8    0.04    0.07
   0  -1   8    0.30    0.26
   0   1   9  217.27   12.61
   0   1   9  207.16   12.61
   0   1  -9  209.60   12.59
   0   1   9  200.76   12.56
   0  -1   9  209.11   12.60
   0  -1   9  208.46   12.61
   0  -1   9  209.46   12.58
   0  -1  -9  215.39   12.59
   0   1 -10   -0.65    0.23
   0   1  10   -0.11    0.21
   0   1  10   -0.27    0.28
   0   1  10    0.30    0.27
   0  -1  10   -0.19    0.15
   0  -1  10   -0.22    0.22
   0  -1 -10   -0.33    0.24
   0  -1  10   -0.06    0.30
   0  -1  10   -0.64    0.29
   0   1  11  155.05    9.43
   0   1 -11  149.89    9.37
   0   1  11  163.75    9.44
   0   1  11  154.58    9.37
   0  -1  11  158.56    9.43
   0  -1 -11  152.36    9.40
   0  -1  11  157.73    9.43
   0  -1  11  155.13    9.37
   0   1  12    0.21    0.37
   0   1  12    0.16    0.26
   0   1  12   -0.17    0.34
   0  -1  12    0.18    0.35
   0  -1  12    0.26    0.26
   0  -1  12   -0.03    0.34
   0  -1 -12   -0.37    0.29
   0  -1  12    0.12    0.29
   0   1 -13   10.96    0.85
   0   1  13   10.79    0.96
   0   1  13   12.04    0.87
   0   1  13   11.98    0.96
   0  -1  13   11.50    0.97
   0  -1  13    9.91    0.89
   0  -1  13   10.03    0.81
   0  -1  13   12.05    0.95
   0   1 -14   -0.24    0.29
   0   1  14    0.18    0.30
   0   1  14   -0.10    0.43
   0   1  14   -0.17    0.41
   0  -1  14    0.22    0.42
   0  -1  14   -0.27    0.37
   0  -1  14   -0.27    0.26
   0  -1  14    0.09    0.39
   0   1  15    9.81    0.94
   0   1  15    9.25    0.83
   0   1 -15    8.52    0.76
   0   1  15   10.15    0.94
   0  -1  15   11.29    0.95
   0  -1  15    9.38    0.89
   0  -1  15    8.19    0.74
   0  -1  15   10.21    0.89
   0   1  16   -0.40    0.35
   0   1  16   -0.27    0.47
   0   1  16   -0.57    0.48
   0  -1  16   -0.18    0.48
   0  -1  16   -0.61    0.42
   0  -1  16    0.43    0.50
   0   1  17   12.11    1.10
   0   1  17   10.33    0.96
   0   1  17   11.11    1.07
   0  -1  17    9.76    1.03
   0  -1  17   10.91    1.04
   0  -1  17   11.06    1.07
   0   1  18   -0.20    0.56
   0   1  18    0.32    0.57
   0  -1  18   -0.72    0.54
   0  -1  18   -0.11    0.59
   0  -1  18   -0.32    0.50
   0   1  19    8.85    1.05
   0   1  19    9.66    1.05
   0  -1  19    7.33    0.98
   0  -1  19    8.10    0.92
   0  -1  19    8.58    1.01
   0   1  20   -0.67    0.66
   0   1  20    0.23    0.63
   0  -1  20   -0.62    0.67
   0  -1  20   -0.23    0.65
   0   1  21    9.40    1.18
   0   1  21    9.33    1.14
   0  -1  21    9.13    1.15
   0  -1  21    9.27    1.14
   0   1  22    0.19    0.73
   0   1  22    0.72    0.81
   0  -1  22   -0.91    0.75
   0  -1  22   -0.08    0.78
   0   1  23   12.66    1.47
   0   1  23   12.45    1.35
   0  -1  23   10.13    1.33
   0  -1  23   11.99    1.39
   0   1  24    0.39    0.95
   0   1  24   -0.58    0.82
   0  -1  24   -0.66    0.89
   0  -1  24   -0.03    0.86
   0   1  25    7.43    1.23
   0   1  25    6.38    1.25
   0  -1  25    4.32    1.13
   0  -1  25    7.97    1.28
   0   1  26    0.69    1.02
   0   1  26    0.99    0.97
   0  -1  26    0.30    1.01
   0   1  27   10.98    1.56
   0   1  27   10.81    1.49
   0  -1  27   11.67    1.56
   0   1  28   -0.14    1.12
   0   1  28    0.70    1.15
   0  -1  28    0.85    1.08
   0   1  29    0.75    1.19
   0  -1  29    4.20    1.30
   0   2   0   39.82    2.49
   0   2   0   40.73    2.49
   0  -2   0   40.79    2.49
   0   2   1    0.12    0.11
   0   2   1    0.38    0.17
   0   2  -1    0.39    0.18
   0  -2   1    0.24    0.19
   0  -2  -1    0.39    0.17
   0  -2  -1    0.24    0.16
   0   2  -2  122.40    7.53
   0   2   2  125.70    7.51
   0  -2  -2  128.96    7.51
   0  -2   2  121.43    7.53
   0   2  -3   -0.05    0.22
   0   2   3    0.08    0.17
   0   2   3   -0.26    0.18
   0   2   3   -0.39    0.16
   0  -2   3    0.14    0.23
   0  -2  -3   -0.45    0.15
   0   2   4   97.38    5.70
   0   2   4   94.44    5.69
   0   2  -4   93.22    5.70
   0   2   4   89.16    5.67
   0   2  -4   92.41    5.72
   0  -2   4   94.49    5.73
   0  -2   4   99.02    5.71
   0  -2  -4   93.31    5.67
   0   2   5    0.32    0.22
   0   2   5    0.30    0.17
   0   2  -5    0.03    0.21
   0   2   5   -0.01    0.18
   0   2  -5   -0.02    0.20
   0  -2  -5   -0.08    0.13
   0  -2   5    0.41    0.26
   0  -2   5   -0.15    0.21
   0   2  -6   68.07    4.22
   0   2   6   69.88    4.23
   0   2   6   71.51    4.20
   0   2   6   70.40    4.22
   0  -2  -6   65.99    4.18
   0  -2   6   70.13    4.26
   0   2   7   -0.13    0.23
   0   2  -7   -0.08    0.23
   0   2   7   -0.14    0.24
   0   2   7   -0.52    0.20
   0  -2   7   -0.08    0.28
   0  -2  -7   -0.27    0.14
   0  -2   7   -0.11    0.14
   0  -2   7   -0.26    0.09
   0  -2   7   -0.66    0.21
   0   2   8   23.78    1.52
   0   2   8   23.46    1.52
   0   2  -8   22.65    1.51
   0   2   8   22.96    1.47
   0  -2  -8   22.71    1.45
   0  -2   8   24.30    1.58
   0  -2   8   23.33    1.50
   0  -2   8   20.58    1.49
   0  -2   8   24.88    1.50
   0   2   9    0.01    0.26
   0   2  -9   -0.05    0.26
   0   2   9   -0.02    0.26
   0   2   9   -0.15    0.18
   0  -2   9    0.16    0.33
   0  -2   9   -0.16    0.26
   0  -2   9    0.03    0.27
   0  -2  -9    0.14    0.20
   0  -2   9   -0.28    0.26
   0   2  10   86.29    5.17
   0   2 -10   81.75    5.13
   0   2  10   83.96    5.16
   0   2  10   84.89    5.09
   0  -2  10   85.50    5.19
   0  -2  10   84.44    5.14
   0  -2  10   84.06    5.13
   0  -2 -10   85.57    5.10
   0  -2  10   80.65    5.12
   0   2 -11    0.13    0.31
   0   2  11   -0.22    0.33
   0   2  11   -0.07    0.32
   0   2  11   -0.30    0.19
   0  -2  11   -0.28    0.36
   0  -2  11   -0.29    0.30
   0  -2 -11   -0.12    0.25
   0  -2  11    0.35    0.35
   0  -2  11   -0.04    0.29
   0   2 -12    4.34    0.54
   0   2  12    5.45    0.65
   0   2  12    5.12    0.48
   0   2  12    6.10    0.64
   0  -2  12    4.79    0.53
   0  -2  12    4.92    0.58
   0  -2  12    4.65    0.57
   0  -2  12    4.76    0.62
   0  -2 -12    5.73    0.52
   0   2  13   -0.68    0.36
   0   2  13    0.08    0.24
   0   2  13    0.56    0.41
   0   2 -13   -0.82    0.33
   0  -2  13    0.17    0.42
   0  -2  13   -0.48    0.32
   0  -2  13   -0.14    0.31
   0  -2  13    0.53    0.41
   0  -2 -13   -0.37    0.28
   0   2  14    1.40    0.50
   0   2  14    1.56    0.32
   0   2 -14    0.89    0.38
   0   2  14    1.89    0.51
   0  -2  14    1.53    0.47
   0  -2  14    0.55    0.48
   0  -2  14    0.90    0.38
   0  -2 -14    0.39    0.35
   0  -2  14    1.79    0.39
   0   2  15   -0.17    0.28
   0   2 -15   -0.55    0.35
   0   2  15   -1.06    0.46
   0   2  15   -0.09    0.46
   0  -2  15   -0.33    0.34
   0  -2  15   -0.86    0.44
   0  -2  15   -1.03    0.43
   0  -2  15   -0.55    0.29
   0   2  16    5.59    0.57
   0   2 -16    5.42    0.64
   0   2  16    4.80    0.78
   0   2  16    5.98    0.77
   0  -2  16    5.12    0.60
   0  -2  16    6.63    0.78
   0  -2  16    4.76    0.73
   0   2  17    0.66    0.55
   0   2  17    0.19    0.57
   0  -2  17   -0.15    0.27
   0  -2  17   -0.68    0.51
   0  -2  17   -0.13    0.52
   0   2  18    4.87    0.84
   0   2  18    4.53    0.82
   0  -2  18    5.41    0.81
   0  -2  18    6.38    0.83
   0   2  19   -1.42    0.64
   0   2  19   -0.32    0.59
   0  -2  19    0.80    0.61
   0  -2  19   -0.19    0.27
   0  -2  19   -0.26    0.60
   0   2  20   14.07    1.41
   0   2  20   12.16    1.30
   0  -2  20   14.02    1.34
   0  -2  20   13.16    1.30
   0   2  21    0.37    0.70
   0   2  21   -0.77    0.75
   0  -2  21   -0.53    0.68
   0  -2  21    0.14    0.31
   0   2  22    8.30    1.16
   0   2  22    4.62    0.96
   0  -2  22    6.65    1.04
   0   2  23   -0.47    0.82
   0   2  23    0.51    0.78
   0  -2  23   -0.30    0.39
   0  -2  23   -0.50    0.80
   0   2  24   -0.43    0.83
   0   2  24   -0.27    0.90
   0  -2  24   -0.63    0.87
   0   2  25   -0.01    0.87
   0   2  25   -0.60    1.00
   0  -2  25   -1.14    0.92
   0   2  26    3.10    1.15
   0   2  26    2.86    1.07
   0  -2  26    1.98    1.09
   0   2  27   -1.27    0.99
   0   2  27    1.47    1.17
   0  -2  27    0.04    1.10
   0   2  28    1.49    1.22
   0   2  28    1.56    1.14
   0  -2  28    2.94    1.23
   0   2  29   -0.11    1.18
   0   2  29    1.81    1.25
   0  -2  29   -0.30    1.17
   0   3   0    0.21    0.25
   0   3   0    0.13    0.24
   0   3   0   -0.08    0.20
   0   3   0    0.23    0.25
   0  -3   0   -0.19    0.25
   0  -3   0    0.30    0.24
   0   3   1  301.02   19.36
   0   3   1  307.53   19.36
   0   3  -1  328.05   19.38
   0   3   1  328.72   19.36
   0   3  -1  345.87   19.38
   0  -3  -1  338.00   19.36
   0  -3  -1  337.32   19.37
   0  -3   1  307.94   19.38
   0  -3   1  316.76   19.37
   0   3  -2   -0.04    0.29
   0   3   2    0.31    0.19
   0   3   2    0.07    0.22
   0   3   2    0.03    0.08
   0   3   2    0.34    0.22
   0   3  -2    0.17    0.25
   0  -3   2    0.47    0.26
   0  -3   2   -0.09    0.27
   0  -3  -2    0.53    0.24
   0  -3  -2    0.23    0.22
   0  -3  -2    0.48    0.24
   0   3  -3  131.90    9.43
   0   3   3  163.19    9.42
   0   3   3  158.38    9.41
   0   3   3  163.34    9.42
   0   3   3  160.08    9.43
   0  -3   3  155.90    9.46
   0  -3   3  163.59    9.44
   0   3   4    0.48    0.25
   0   3   4    0.43    0.22
   0   3   4    0.11    0.24
   0   3  -4    0.14    0.28
   0   3   4    0.30    0.20
   0  -3  -4    0.38    0.23
   0  -3   4   -0.23    0.31
   0  -3   4    0.58    0.28
   0   3   5  122.71    7.83
   0   3  -5  128.61    7.96
   0   3   5  126.20    7.85
   0   3   5  126.42    7.87
   0   3  -5  141.08    7.90
   0   3   5  135.68    7.85
   0  -3   5  128.95    7.88
   0  -3  -5  142.02    7.85
   0  -3   5  124.72    7.91
   0  -3   5  125.60    7.90
   0   3  -6   -0.31    0.26
   0   3   6    0.44    0.20
   0   3   6    0.15    0.20
   0   3   6    0.39    0.24
   0  -3  -6    0.27    0.19
   0  -3   6    0.35    0.27
   0  -3   6    0.15    0.21
   0  -3   6   -0.15    0.25
   0  -3   6    0.17    0.32
   0   3   7  139.01    8.38
   0   3  -7  128.76    8.40
   0   3   7  138.92    8.35
   0   3   7  143.79    8.40
   0  -3   7  141.07    8.44
   0  -3   7  142.09    8.40
   0  -3  -7  124.88    8.33
   0  -3   7  144.44    8.38
   0  -3   7  147.29    8.35
   0   3   8    0.09    0.27
   0   3  -8    0.01    0.31
   0   3   8   -0.10    0.25
   0   3   8    0.28    0.25
   0  -3  -8    0.29    0.19
   0  -3   8    0.67    0.30
   0  -3   8   -0.09    0.29
   0  -3   8   -0.28    0.35
   0  -3   8    0.08    0.25
   0   3   9   69.49    4.30
   0   3  -9   69.63    4.31
   0   3   9   64.90    4.27
   0   3   9   72.81    4.33
   0  -3   9   75.80    4.30
   0  -3  -9   66.88    4.23
   0  -3   9   70.82    4.37
   0   3  10    0.12    0.31
   0   3  10    0.01    0.26
   0   3 -10   -0.37    0.34
   0   3  10   -0.33    0.33
   0  -3 -10    0.01    0.19
   0  -3  10   -0.26    0.38
   0  -3  10   -0.06    0.10
   0  -3  10   -0.02    0.13
   0  -3  10   -0.54    0.32
   0   3  11   33.83    2.08
   0   3  11   34.83    2.19
   0   3  11   31.76    2.16
   0   3 -11   32.82    2.15
   0  -3 -11   32.59    2.05
   0  -3  11   29.18    2.11
   0  -3  11   34.56    2.14
   0  -3  11   34.65    2.25
   0   3  12   -0.36    0.38
   0   3  12   -0.02    0.23
   0   3 -12   -0.10    0.38
   0   3  12   -0.17    0.36
   0  -3 -12    0.08    0.22
   0  -3  12    0.15    0.40
   0  -3  12   -0.03    0.46
   0  -3  12    0.13    0.36
   0  -3  12   -0.17    0.36
   0   3  13   91.77    5.71
   0   3 -13   98.09    5.68
   0   3  13   90.48    5.70
   0   3  13   90.37    5.58
   0  -3  13   95.71    5.67
   0  -3  13   88.91    5.65
   0  -3  13   92.74    5.75
   0  -3  13   91.45    5.66
   0  -3 -13   90.55    5.58
   0   3  14   -0.94    0.40
   0   3  14    0.14    0.24
   0   3 -14   -0.64    0.42
   0   3  14    0.29    0.48
   0  -3 -14    0.47    0.25
   0  -3  14   -0.15    0.51
   0  -3  14    0.22    0.47
   0  -3  14   -0.67    0.41
   0  -3  14   -0.10    0.39
   0   3  15   34.56    2.25
   0   3 -15   35.99    2.37
   0   3  15   34.66    2.42
   0   3  15   38.14    2.46
   0  -3  15   36.20    2.50
   0  -3  15   37.78    2.40
   0  -3  15   37.50    2.40
   0  -3  15   34.11    2.34
   0   3  16    0.34    0.51
   0   3 -16   -0.71    0.46
   0   3  16   -0.07    0.49
   0  -3  16   -0.29    0.57
   0  -3  16   -0.26    0.54
   0  -3  16   -0.12    0.52
   0  -3  16   -0.49    0.44
   0   3  17   24.82    1.94
   0   3  17   26.17    1.97
   0  -3  17   25.94    1.83
   0  -3  17   26.49    1.91
   0  -3  17   29.19    1.95
   0  -3  17   27.12    2.04
   0   3  18   -0.21    0.56
   0   3  18    0.57    0.69
   0  -3  18   -0.18    0.61
   0  -3  18   -0.02    0.61
   0  -3  18    0.20    0.62
   0   3  19   31.87    2.28
   0   3  19   30.56    2.24
   0  -3  19   31.59    2.32
   0  -3  19   28.56    2.21
   0  -3  19   30.18    2.23
   0   3  20    0.53    0.65
   0   3  20    0.92    0.77
   0  -3  20    0.41    0.73
   0  -3  20    0.85    0.70
   0  -3  20    0.89    0.71
   0   3  21   20.42    1.85
   0   3  21   20.69    1.82
   0  -3  21   21.64    1.84
   0  -3  21   22.87    1.81
   0  -3  21   23.31    2.22
   0   3  22    0.00    0.84
   0   3  22   -0.34    0.73
   0  -3  22    0.26    0.81
   0   3  23   14.43    1.50
   0   3  23   14.05    1.58
   0  -3  23   14.79    1.53
   0   3  24   -1.05    0.91
   0   3  24    0.34    0.86
   0  -3  24    2.20    0.98
   0   3  25   10.93    1.43
   0   3  25    7.78    1.29
   0  -3  25    8.16    1.32
   0   3  26   -0.87    1.00
   0   3  26   -0.37    0.90
   0  -3  26    0.66    1.03
   0   3  27    1.52    1.08
   0   3  27    0.35    1.18
   0  -3  27    1.80    1.13
   0   3  28   -0.31    1.09
   0   3  28   -0.50    1.16
   0  -3  28    0.65    1.12
   0   3  29    9.50    1.61
   0   3  29    7.26    1.50
   0  -3  29    7.54    1.49
   0   4   0   98.11    5.77
   0   4   0   96.63    5.73
   0   4   0   89.23    5.76
   0  -4   0   93.72    5.76
   0  -4   0   93.12    5.77
   0   4   1   -0.13    0.25
   0   4   1   -0.34    0.20
   0   4   1   -0.13    0.24
   0   4  -1   -0.36    0.24
   0   4  -1    0.01    0.26
   0   4  -1   -0.14    0.21
   0  -4  -1   -0.23    0.25
   0  -4   1    0.04    0.28
   0  -4   1   -0.26    0.25
   0  -4  -1    0.12    0.25
   0   4   2   19.25    1.18
   0   4   2   19.86    1.17
   0   4  -2   14.88    1.14
   0   4  -2   15.68    1.19
   0   4   2   18.62    1.20
   0  -4   2   19.86    1.25
   0  -4  -2   14.15    1.15
   0  -4   2   20.73    1.22
   0  -4  -2   14.21    1.18
   0   4   3    0.69    0.27
   0   4   3    0.21    0.20
   0   4  -3    0.47    0.25
   0   4   3    0.27    0.25
   0   4   3    0.21    0.17
   0   4   3    0.21    0.15
   0   4  -3    0.43    0.29
   0  -4  -3    0.47    0.27
   0  -4   3    0.43    0.30
   0  -4  -3    0.58    0.33
   0  -4   3    0.30    0.31
   0   4   4  263.98   15.67
   0   4   4  251.79   15.67
   0   4   4  256.98   15.63
   0   4  -4  273.01   15.66
   0   4  -4  260.73   15.70
   0   4   4  252.94   15.65
   0  -4   4  260.88   15.69
   0  -4   4  253.10   15.72
   0  -4  -4  265.84   15.65
   0  -4  -4  269.52   15.67
   0   4   5   -0.18    0.26
   0   4   5    0.01    0.22
   0   4  -5    0.15    0.27
   0   4   5    0.11    0.24
   0   4   5    0.09    0.20
   0   4   5    0.24    0.24
   0   4  -5    0.23    0.31
   0  -4  -5    0.44    0.26
   0  -4   5    0.25    0.31
   0  -4   5    0.38    0.33
   0  -4   5    0.23    0.34
   0   4  -6  164.90   11.12
   0   4   6  202.17   11.12
   0   4   6  186.53   11.11
   0   4  -6  169.90   11.15
   0   4   6  192.41   11.15
   0   4   6  193.32   11.10
   0   4   6  184.98   11.10
   0  -4   6  190.66   11.16
   0  -4   6  185.00   11.19
   0  -4   6  191.29   11.08
   0  -4   6  175.38   11.13
   0  -4  -6  178.63   11.11
   0   4  -7   -0.34    0.33
   0   4  -7   -0.25    0.27
   0   4   7   -0.15    0.19
   0   4   7    0.32    0.26
   0   4   7    0.24    0.25
   0   4   7    0.34    0.33
   0   4   7   -0.02    0.25
   0  -4   7    0.22    0.24
   0  -4   7    0.07    0.38
   0  -4  -7    0.25    0.26
   0  -4   7   -0.45    0.32
   0  -4   7   -0.60    0.33
   0   4   8  141.62    8.87
   0   4   8  150.23    8.82
   0   4  -8  145.13    8.91
   0   4  -8  143.80    8.87
   0   4   8  140.35    8.83
   0   4   8  147.59    8.90
   0   4   8  153.45    8.85
   0  -4   8  151.71    8.96
   0  -4   8  148.03    8.83
   0  -4   8  142.94    8.87
   0  -4  -8  146.02    8.84
   0  -4   8  149.67    8.91
   0   4  -9   -0.70    0.35
   0   4   9   -0.24    0.27
   0   4   9   -0.19    0.28
   0   4   9    0.92    0.38
   0  -4   9   -0.20    0.29
   0  -4   9    0.37    0.35
   0  -4   9   -0.26    0.37
   0  -4  -9   -0.01    0.24
   0  -4   9   -0.06    0.43
   0   4 -10   28.07    1.95
   0   4  10   29.79    1.95
   0   4  10   28.36    1.91
   0   4  10   29.42    1.88
   0  -4  10   28.03    1.90
   0  -4 -10   29.27    1.84
   0  -4  10   29.90    2.05
   0  -4  10   28.28    1.94
   0  -4  10   29.29    1.87
   0   4  11   -0.21    0.33
   0   4  11   -0.67    0.32
   0   4 -11   -0.76    0.40
   0   4  11   -0.35    0.39
   0  -4 -11    0.24    0.25
   0  -4  11   -0.55    0.39
   0  -4  11   -0.23    0.46
   0  -4  11    0.13    0.36
   0  -4  11   -0.12    0.39
   0   4  12   22.63    1.56
   0   4  12   21.66    1.53
   0   4  12   18.70    1.43
   0   4 -12   19.94    1.52
   0  -4  12   22.20    1.50
   0  -4 -12   21.99    1.39
   0  -4  12   21.43    1.67
   0   4 -13   -0.63    0.46
   0   4  13    0.00    0.29
   0   4  13    0.13    0.47
   0   4  13    0.00    0.41
   0  -4  13   -0.05    0.15
   0  -4  13   -0.19    0.13
   0  -4 -13    1.11    0.28
   0  -4  13    0.50    0.46
   0  -4  13    0.56    0.56
   0   4 -14  114.10    7.85
   0   4  14  128.47    7.91
   0   4  14  133.50    7.77
   0   4  14  129.76    7.89
   0  -4  14  133.90    7.97
   0  -4  14  131.65    7.86
   0   4  15   -0.21    0.50
   0   4  15    0.32    0.55
   0   4 -15   -1.55    0.46
   0  -4  15   -0.03    0.60
   0  -4  15   -0.05    0.51
   0  -4  15   -0.26    0.48
   0  -4  15   -0.42    0.48
   0   4 -16   19.01    1.64
   0   4  16   23.38    1.71
   0   4  16   23.56    1.73
   0  -4  16   21.84    1.65
   0  -4  16   21.13    1.64
   0  -4  16   22.02    1.67
   0  -4  16   25.46    1.87
   0   4  17   -0.40    0.53
   0   4  17   -0.77    0.51
   0   4 -17   -0.29    0.53
   0  -4  17   -0.47    0.55
   0  -4  17   -0.25    0.59
   0  -4  17   -0.36    0.64
   0  -4  17   -0.88    0.49
   0   4  18   14.99    1.43
   0   4 -18   18.86    1.35
   0   4  18   16.05    1.40
   0  -4  18   14.75    1.54
   0  -4  18   13.57    1.34
   0  -4  18   14.61    1.33
   0  -4  18   11.94    1.25
   0   4  19   -0.83    0.60
   0   4  19   -0.26    0.71
   0  -4  19   -0.39    0.66
   0  -4  19   -0.54    0.67
   0  -4  19   -0.93    0.68
   0   4  20    5.79    1.08
   0   4  20    7.57    1.01
   0  -4  20    5.51    0.97
   0  -4  20    8.10    1.11
   0   4  21    0.31    0.80
   0   4  21    0.08    0.72
   0  -4  21   -0.05    0.79
   0  -4  21   -0.69    0.76
   0   4  22   37.16    2.65
   0   4  22   35.72    2.69
   0  -4  22   33.48    2.62
   0   4  23    0.39    0.83
   0   4  23    0.14    0.90
   0  -4  23    0.45    0.89
   0   4  24   17.92    1.90
   0   4  24   20.70    1.92
   0  -4  24   21.11    1.94
   0   4  25    0.52    0.93
   0   4  25    0.37    0.99
   0  -4  25    0.16    0.97
   0   4  26    2.41    1.11
   0   4  26    3.43    1.20
   0  -4  26    3.01    1.15
   0   4  27   -0.20    1.09
   0   4  27    0.00    1.06
   0  -4  27   -0.49    1.09
   0   4  28    1.64    1.14
   0   4  28    3.34    1.30
   0  -4  28    3.63    1.28
   0   5   0   -0.10    0.30
   0   5   0    0.06    0.26
   0   5   0   -0.10    0.32
   0  -5   0   -0.22    0.33
   0  -5   0    0.16    0.33
   0   5  -1   34.92    2.53
   0   5   1   41.92    2.52
   0   5   1   41.82    2.49
   0   5  -1   39.41    2.53
   0   5   1   40.42    2.53
   0   5  -1   37.82    2.48
   0  -5   1   40.47    2.57
   0  -5  -1   37.04    2.53
   0  -5   1   41.90    2.54
   0  -5  -1   38.11    2.51
   0   5   2    0.53    0.19
   0   5   2    0.65    0.30
   0   5  -2    0.28    0.34
   0   5   2    0.46    0.31
   0   5  -2    0.77    0.38
   0   5   2    0.52    0.33
   0   5  -2    0.60    0.29
   0  -5   2    0.52    0.36
   0  -5  -2    0.52    0.34
   0  -5  -2    0.62    0.36
   0  -5   2    0.34    0.37
   0   5   3    8.81    0.70
   0   5   3    8.03    0.73
   0   5  -3    6.85    0.73
   0   5  -3    5.50    0.69
   0   5  -3    6.48    0.65
   0   5   3    9.02    0.68
   0   5   3    8.09    0.58
   0  -5  -3    6.25    0.66
   0  -5   3    8.79    0.75
   0  -5  -3    6.01    0.66
   0  -5   3    8.55    0.82
   0   5   4   -0.15    0.29
   0   5   4   -0.09    0.18
   0   5   4    0.02    0.20
   0   5  -4    0.26    0.32
   0   5   4    0.19    0.30
   0   5  -4    0.27    0.30
   0  -5  -4   -0.08    0.30
   0  -5   4   -0.07    0.36
   0  -5   4   -0.31    0.33
   0   5   5   10.82    0.83
   0   5  -5    7.97    0.91
   0   5   5   12.01    0.90
   0   5  -5   10.62    0.87
   0   5   5   11.80    0.90
   0   5   5   12.02    0.81
   0  -5   5   11.29    0.94
   0  -5   5   11.62    1.04
   0   5   6   -0.06    0.25
   0   5   6    0.05    0.33
   0   5   6    0.04    0.25
   0   5  -6    0.13    0.33
   0   5   6    0.00    0.29
   0   5  -6   -0.17    0.38
   0  -5   6   -0.23    0.37
   0  -5   6    0.15    0.43
   0   5   7    2.15    0.39
   0   5   7    2.75    0.39
   0   5   7    3.65    0.51
   0   5  -7    1.93    0.50
   0   5  -7    1.85    0.44
   0   5   7    3.78    0.41
   0  -5   7    2.20    0.55
   0  -5   7    2.60    0.34
   0  -5   7    2.71    0.52
   0  -5   7    3.56    0.52
   0   5   8    0.33    0.29
   0   5   8   -0.17    0.23
   0   5   8    0.19    0.28
   0   5  -8    0.60    0.35
   0   5  -8   -0.07    0.41
   0   5   8   -0.08    0.32
   0  -5   8   -0.22    0.38
   0  -5   8    0.60    0.38
   0  -5   8   -0.35    0.25
   0  -5   8   -0.18    0.45
   0   5   9    4.81    0.60
   0   5  -9    2.86    0.60
   0   5   9    4.74    0.55
   0   5   9    4.38    0.49
   0   5  -9    3.21    0.54
   0   5   9    4.85    0.47
   0  -5   9    5.13    0.48
   0  -5   9    6.33    0.65
   0  -5   9    4.62    0.63
   0  -5   9    5.18    0.71
   0   5  10    0.04    0.31
   0   5  10   -0.23    0.39
   0   5 -10    0.25    0.36
   0   5  10   -0.17    0.32
   0   5  10   -0.09    0.24
   0   5 -10   -0.55    0.41
   0  -5  10   -0.38    0.49
   0  -5  10   -1.04    0.41
   0  -5  10   -0.16    0.32
   0  -5  10   -0.41    0.39
   0   5  11   14.97    1.05
   0   5 -11   17.15    1.29
   0   5  11   15.51    1.26
   0   5  11   15.06    1.19
   0   5  11   14.84    1.16
   0   5  11   15.51    1.15
   0   5 -11   14.25    1.18
   0  -5  11   15.40    1.38
   0  -5  11   14.19    1.20
   0  -5  11   16.03    1.25
   0  -5  11   14.54    1.12
   0   5  12   -0.14    0.40
   0   5 -12   -0.45    0.38
   0   5  12   -0.36    0.40
   0   5 -12    0.13    0.50
   0   5  12    0.51    0.41
   0  -5  12   -0.24    0.48
   0  -5  12   -0.10    0.56
   0  -5  12    0.07    0.45
   0  -5  12   -0.14    0.39
   0   5  13   18.13    1.35
   0   5 -13   15.66    1.37
   0   5  13   19.31    1.40
   0   5  13   14.27    1.26
   0  -5  13   19.19    1.57
   0  -5  13   17.93    1.27
   0  -5  13   16.97    1.37
   0  -5  13   14.54    1.29
   0   5 -14   -0.20    0.51
   0   5  14    0.27    0.54
   0   5  14    0.12    0.48
   0  -5  14   -0.29    0.45
   0  -5  14   -0.02    0.61
   0  -5  14   -0.63    0.50
   0  -5  14   -0.38    0.51
   0   5 -15   23.77    1.91
   0   5  15   26.74    1.97
   0   5  15   26.87    1.92
   0  -5  15   30.14    2.12
   0  -5  15   27.45    1.86
   0  -5  15   24.06    1.89
   0   5  16   -0.63    0.55
   0   5  16    0.43    0.57
   0   5 -16   -0.47    0.57
   0  -5  16   -0.11    0.47
   0  -5  16   -0.40    0.56
   0  -5  16   -0.30    0.21
   0  -5  16   -0.48    0.69
   0   5  17    1.85    0.76
   0   5 -17    0.50    0.65
   0   5  17    0.34    0.61
   0  -5  17    1.56    0.64
   0  -5  17    1.73    0.71
   0  -5  17    0.00    0.25
   0  -5  17    1.35    0.78
   0   5 -18   -1.33    0.58
   0   5  18   -0.69    0.61
   0   5  18    0.00    0.70
   0  -5  18   -0.67    0.59
   0  -5  18   -0.19    0.37
   0  -5  18   -1.04    0.72
   0   5  19   24.90    1.92
   0   5  19   24.51    1.90
   0   5 -19   25.39    1.85
   0  -5  19   19.94    1.80
   0  -5  19   25.63    2.09
   0  -5  19   22.32    1.85
   0   5  20   -0.33    0.77
   0   5  20    0.06    0.72
   0  -5  20   -0.36    0.71
   0  -5  20    0.23    0.81
   0   5  21    1.31    0.81
   0   5  21    0.14    0.86
   0  -5  21    1.32    0.83
   0  -5  21    1.21    0.90
   0   5  22    0.57    0.81
   0   5  22   -1.04    0.85
   0  -5  22   -0.29    0.82
   0  -5  22   -0.24    0.87
   0   5  23    1.38    1.02
   0   5  23    1.66    0.93
   0  -5  23    2.92    0.97
   0   5  24    1.13    0.93
   0   5  24   -1.37    0.96
   0  -5  24    0.17    0.93
   0   5  25    0.68    1.08
   0   5  25   -1.32    0.86
   0  -5  25    1.32    0.99
   0   5  26    0.63    1.04
   0   5  26   -0.45    1.10
   0  -5  26   -0.48    1.00
   0   5  27    1.11    1.13
   0   5  27    3.33    1.28
   0   5  28    0.31    1.12
   0   5  28   -1.04    1.18
   0   6   0   51.88    3.37
   0   6   0   52.29    3.30
   0   6   0   54.04    3.35
   0  -6   0   52.39    3.35
   0  -6   0   53.11    3.39
   0   6   1    0.70    0.34
   0   6  -1   -0.19    0.39
   0   6   1   -0.24    0.35
   0   6  -1   -0.12    0.36
   0   6   1    0.12    0.18
   0   6   1    0.03    0.36
   0   6  -1    0.37    0.31
   0  -6   1   -0.06    0.41
   0  -6  -1   -0.42    0.38
   0  -6   1   -0.12    0.38
   0  -6  -1   -0.08    0.38
   0   6  -2   21.73    1.59
   0   6   2   22.30    1.56
   0   6  -2   21.45    1.47
   0   6   2   20.63    1.38
   0   6   2   21.14    1.48
   0   6   2   22.47    1.53
   0   6  -2   21.88    1.53
   0  -6  -2   23.28    1.53
   0  -6  -2   21.22    1.57
   0  -6   2   21.20    1.55
   0  -6   2   20.85    1.61
   0   6  -3    0.74    0.35
   0   6  -3    0.23    0.39
   0   6  -3    0.53    0.42
   0   6   3    0.15    0.21
   0   6   3    0.54    0.36
   0   6   3    0.41    0.36
   0   6   3    0.17    0.35
   0  -6  -3   -0.20    0.37
   0  -6   3    0.29    0.44
   0  -6  -3    0.28    0.37
   0  -6   3    0.11    0.39
   0   6   4   13.00    0.97
   0   6   4   13.97    1.07
   0   6   4   13.09    1.10
   0   6  -4   14.27    1.15
   0   6   4   14.48    1.08
   0   6  -4   13.86    1.21
   0   6  -4   15.80    1.07
   0  -6  -4   13.80    1.08
   0  -6   4   13.50    1.22
   0  -6   4   14.29    1.15
   0   6  -5    0.25    0.43
   0   6  -5    0.03    0.43
   0   6   5   -0.41    0.34
   0   6   5   -0.07    0.23
   0   6   5   -0.28    0.13
   0   6  -5    0.65    0.35
   0   6   5    0.39    0.35
   0  -6   5   -0.18    0.44
   0  -6   5   -0.24    0.40
   0   6   6   24.77    1.70
   0   6   6   24.80    1.65
   0   6  -6   23.12    1.75
   0   6   6   23.51    1.62
   0   6   6   24.97    1.68
   0   6  -6   24.89    1.67
   0  -6   6   25.23    1.75
   0  -6   6   26.21    1.85
   0   6   7    0.24    0.40
   0   6   7   -0.03    0.34
   0   6   7   -0.07    0.29
   0   6   7   -0.06    0.28
   0   6  -7    0.20    0.36
   0   6  -7    0.39    0.20
   0   6  -7    0.29    0.47
   0  -6   7   -0.55    0.41
   0  -6   7    0.02    0.25
   0  -6   7   -0.38    0.48
   0   6   8   20.04    1.41
   0   6  -8   15.86    1.46
   0   6   8   18.27    1.35
   0   6  -8   18.28    1.24
   0   6  -8   18.89    1.38
   0   6   8   18.19    1.33
   0   6   8   20.54    1.33
   0  -6   8   19.98    1.61
   0  -6   8   20.99    1.47
   0  -6   8   20.26    1.27
   0   6  -9   -0.54    0.40
   0   6   9    0.07    0.40
   0   6  -9   -0.35    0.47
   0   6   9   -0.11    0.28
   0   6   9   -0.05    0.33
   0   6   9   -0.34    0.34
   0  -6   9   -0.11    0.30
   0  -6   9   -0.26    0.46
   0  -6   9   -0.13    0.54
   0  -6   9    0.47    0.46
   0   6  10   56.11    3.57
   0   6 -10   60.04    3.71
   0   6 -10   61.14    3.64
   0   6  10   55.78    3.65
   0   6  10   56.28    3.60
   0   6  10   56.59    3.54
   0  -6  10   57.48    3.68
   0  -6  10   54.93    3.52
   0  -6  10   56.75    3.78
   0  -6  10   57.40    3.64
   0   6  11   -0.02    0.31
   0   6  11    0.03    0.40
   0   6 -11    0.02    0.58
   0   6  11    0.16    0.48
   0   6  11    0.23    0.40
   0   6 -11    0.71    0.47
   0  -6  11   -0.07    0.35
   0  -6  11   -0.29    0.59
   0  -6  11    0.03    0.54
   0  -6  11    0.00    0.47
   0   6  12    0.92    0.49
   0   6  12    1.83    0.61
   0   6 -12   -0.17    0.60
   0   6 -12    2.38    0.57
   0   6  12    1.69    0.48
   0  -6  12    1.39    0.70
   0  -6  12    1.65    0.61
   0  -6  12    1.38    0.44
   0  -6  12    1.05    0.57
   0   6  13    0.15    0.47
   0   6 -13    0.59    0.61
   0   6 -13    0.81    0.53
   0   6  13    0.48    0.51
   0  -6  13   -0.34    0.55
   0  -6  13   -0.06    0.66
   0  -6  13    0.18    0.44
   0  -6  13    0.09    0.55
   0   6  14   20.02    1.55
   0   6 -14   18.62    1.46
   0   6 -14   19.22    1.58
   0   6  14   16.48    1.47
   0  -6  14   18.40    1.73
   0  -6  14   16.05    1.51
   0  -6  14   18.00    1.36
   0  -6  14   17.63    1.48
   0   6  15    0.21    0.53
   0   6  15    0.78    0.59
   0   6 -15   -0.83    0.64
   0   6 -15    0.38    0.56
   0  -6  15   -0.02    0.64
   0  -6  15   -0.68    0.50
   0  -6  15    0.42    0.76
   0  -6  15    1.18    0.75
   0   6  16   31.09    2.18
   0   6  16   31.47    2.23
   0   6 -16   27.42    2.18
   0  -6  16   28.21    2.05
   0  -6  16   28.66    2.15
   0  -6  16   29.74    2.37
   0   6 -17    0.42    0.71
   0   6  17   -0.25    0.62
   0   6  17   -0.13    0.69
   0  -6  17   -0.13    0.65
   0  -6  17   -0.49    0.59
   0  -6  17   -1.31    0.77
   0   6 -18    6.71    0.99
   0   6  18    5.03    0.95
   0   6  18    7.70    1.03
   0  -6  18    7.37    1.16
   0  -6  18    6.71    0.90
   0   6  19    0.61    0.72
   0   6  19    0.26    0.81
   0   6 -19    0.13    0.74
   0  -6  19   -0.32    0.84
   0  -6  19   -0.35    0.56
   0  -6  19    0.09    0.69
   0   6  20   11.84    1.33
   0   6  20   10.18    1.36
   0   6 -20   12.29    1.35
   0  -6  20    9.90    1.33
   0  -6  20   11.07    1.47
   0   6  21    0.03    0.88
   0   6  21   -0.20    0.76
   0  -6  21    0.55    0.96
   0   6  22    3.34    1.06
   0   6  22    3.34    0.96
   0  -6  22    3.10    1.12
   0   6  23    0.24    0.88
   0   6 -23    0.02    0.98
   0   6  23    1.04    1.00
   0   6  24    1.23    1.01
   0   6  24    1.92    0.99
   0   6  25   -0.38    1.01
   0   6  25    0.53    1.01
   0   6  26    6.30    1.39
   0   6  26   10.50    1.53
   0   6  27   -1.02    1.13
   0   6  27    0.23    1.15
   0   7   0    0.43    0.46
   0   7   0    0.64    0.41
   0   7   0    0.07    0.20
   0   7   0    0.71    0.47
   0  -7   0    0.27    0.48
   0  -7   0    0.48    0.50
   0   7   1  243.63   14.86
   0   7   1  247.01   15.01
   0   7   1  244.81   15.00
   0   7  -1  252.43   15.02
   0   7   1  245.40   14.96
   0   7  -1  252.85   15.03
   0   7  -1  248.01   14.95
   0  -7   1  243.03   15.04
   0  -7  -1  253.04   15.00
   0  -7   1  248.55   15.01
   0  -7  -1  251.28   15.03
   0   7   2   -0.04    0.42
   0   7   2    0.62    0.42
   0   7   2    1.16    0.46
   0   7   2   -0.08    0.22
   0   7  -2    0.51    0.38
   0   7  -2    0.10    0.49
   0   7  -2    0.96    0.49
   0  -7   2    0.53    0.49
   0  -7  -2    0.50    0.47
   0  -7   2   -0.19    0.50
   0  -7  -2    0.30    0.46
   0   7   3  269.61   16.43
   0   7  -3  275.82   16.58
   0   7  -3  273.11   16.50
   0   7   3  275.24   16.54
   0   7   3  273.66   16.53
   0   7   3  281.66   16.54
   0   7  -3  271.05   16.59
   0  -7   3  278.74   16.58
   0  -7  -3  274.22   16.56
   0  -7  -3  270.62   16.53
   0  -7   3  273.04   16.61
   0   7   4    0.10    0.40
   0   7  -4    0.23    0.48
   0   7  -4    0.17    0.38
   0   7  -4   -0.99    0.44
   0   7   4    0.04    0.40
   0   7   4   -0.18    0.34
   0   7   4    0.46    0.26
   0  -7   4   -0.04    0.53
   0  -7   4    0.26    0.47
   0  -7  -4   -0.19    0.44
   0   7   5    8.10    0.79
   0   7  -5    6.42    0.84
   0   7  -5    6.62    0.70
   0   7   5    7.10    0.61
   0   7   5    7.10    0.73
   0   7  -5    4.80    0.75
   0   7   5    7.09    0.73
   0  -7   5    5.31    0.84
   0  -7   5    5.51    0.79
   0   7  -6   -0.35    0.48
   0   7  -6    0.71    0.41
   0   7   6    0.01    0.28
   0   7  -6   -0.52    0.47
   0   7   6    0.41    0.43
   0   7   6   -0.30    0.10
   0   7   6    0.23    0.39
   0  -7   6    0.32    0.52
   0  -7   6    0.05    0.54
   0   7   7   44.02    3.04
   0   7  -7   53.13    3.00
   0   7  -7   52.14    3.28
   0   7   7   48.02    3.15
   0   7   7   44.58    3.08
   0   7  -7   53.46    3.24
   0   7  -7   52.98    3.11
   0   7   7   43.35    3.10
   0  -7   7   49.86    3.21
   0  -7   7   46.15    3.28
   0   7  -8    0.16    0.28
   0   7  -8   -0.64    0.50
   0   7   8    0.30    0.40
   0   7   8   -0.12    0.35
   0   7  -8    0.13    0.54
   0   7  -8   -0.13    0.43
   0   7   8    0.00    0.46
   0   7   8    0.37    0.35
   0  -7   8    0.04    0.60
   0  -7   8   -0.11    0.53
   0   7  -9   60.31    3.84
   0   7   9   57.29    3.79
   0   7   9   56.53    3.70
   0   7   9   58.37    3.70
   0   7  -9   62.97    3.74
   0   7   9   57.39    3.68
   0  -7   9   60.01    3.93
   0  -7   9   59.26    3.84
   0   7  10   -0.01    0.52
   0   7  10    0.28    0.41
   0   7 -10    0.98    0.50
   0   7  10   -0.60    0.33
   0   7 -10   -0.76    0.59
   0   7  10    0.36    0.40
   0  -7  10   -0.94    0.63
   0  -7  10   -0.08    0.58
   0   7  11  153.15    9.54
   0   7  11  157.57    9.48
   0   7 -11  154.61    9.49
   0   7  11  152.50    9.42
   0   7  11  148.74    9.44
   0   7 -11  151.71    9.57
   0  -7  11  161.35    9.67
   0  -7  11  167.04    9.59
   0   7 -12   -0.76    0.64
   0   7  12    0.31    0.58
   0   7  12    0.81    0.74
   0   7  12    0.16    0.48
   0   7 -12   -0.43    0.54
   0  -7  12    0.73    0.76
   0  -7  12   -0.03    0.62
   0  -7  12    1.04    0.62
   0   7  13   30.42    2.26
   0   7  13   31.14    2.33
   0   7 -13   36.26    2.30
   0   7 -13   32.20    2.37
   0  -7  13   33.28    2.54
   0  -7  13   30.08    2.33
   0  -7  13   34.74    2.49
   0   7 -14   -0.68    0.66
   0   7  14    0.78    0.67
   0   7  14   -0.63    0.52
   0  -7  14   -0.32    0.65
   0  -7  14    0.24    0.80
   0   7  15   40.71    2.89
   0   7  15   38.60    2.90
   0   7 -15   47.15    3.02
   0  -7  15   45.89    3.16
   0  -7  15   41.44    2.93
   0   7  16    1.16    0.74
   0   7 -16    0.69    0.80
   0   7  16   -0.30    0.63
   0  -7  16   -0.77    0.82
   0  -7  16   -0.77    0.69
   0   7  17    2.93    0.79
   0   7  17    2.54    0.85
   0   7 -17    4.88    0.96
   0  -7  17    3.38    1.05
   0  -7  17    1.69    0.82
   0   7  18   -1.29    0.66
   0   7  18   -0.47    0.66
   0   7 -18   -0.48    0.80
   0  -7  18   -0.40    0.70
   0  -7  18   -0.08    0.88
   0   7 -19   46.48    3.13
   0   7  19   42.12    3.15
   0   7  19   47.16    3.10
   0  -7  19   39.37    3.06
   0  -7  19   45.20    3.38
   0   7  20   -0.20    0.84
   0   7 -20   -0.47    0.87
   0   7  20    0.42    0.84
   0   7 -20    0.45    0.88
   0  -7  20    0.03    0.98
   0   7 -21   30.07    2.72
   0   7  21   33.02    2.47
   0   7  21   29.58    2.51
   0  -7  21   31.29    2.81
   0   7 -22    0.04    0.97
   0   7  22    0.31    0.90
   0   7  22    0.62    0.95
   0  -7  22   -0.90    1.02
   0   7 -23   22.76    2.35
   0   7  23   19.21    2.05
   0   7  23   21.96    2.03
   0  -7  23   20.19    2.20
   0   7  24    0.54    1.11
   0   7  24   -0.08    1.00
   0   7  25   16.16    1.83
   0   7  25   15.16    1.86
   0   7  26   -1.20    1.12
   0   7  26    1.29    1.16
   0   8   0  292.81   17.95
   0   8   0  305.55   18.14
   0   8   0  301.91   18.15
   0   8   0  297.08   18.07
   0  -8   0  302.47   18.13
   0  -8   0  301.21   18.16
   0   8   1    0.37    0.49
   0   8  -1    1.25    0.53
   0   8   1    1.05    0.52
   0   8   1   -0.09    0.22
   0   8  -1   -0.05    0.51
   0   8   1    0.98    0.45
   0   8  -1    0.53    0.44
   0  -8  -1    1.43    0.54
   0  -8  -1    1.24    0.56
   0  -8   1    0.56    0.57
   0  -8   1    1.42    0.59
   0   8   2   95.37    5.95
   0   8  -2   91.77    6.00
   0   8   2   97.73    5.96
   0   8   2   96.95    5.79
   0   8   2   96.25    5.91
   0   8  -2   92.03    5.89
   0   8  -2   94.60    5.98
   0  -8  -2   93.37    5.94
   0  -8  -2   94.49    5.98
   0  -8   2   99.01    6.04
   0  -8   2   99.71    5.99
   0   8   3    0.31    0.45
   0   8  -3   -0.30    0.50
   0   8   3   -0.11    0.24
   0   8  -3    0.34    0.42
   0   8   3   -0.03    0.47
   0   8  -3   -0.28    0.50
   0   8   3   -0.21    0.44
   0  -8   3   -0.14    0.55
   0  -8   3    0.28    0.54
   0  -8  -3   -0.29    0.48
   0   8   4   10.60    0.95
   0   8  -4    7.03    0.96
   0   8   4   10.62    0.96
   0   8  -4    6.41    0.93
   0   8   4    9.71    0.93
   0   8  -4    7.86    0.82
   0   8   4    8.95    0.71
   0  -8   4    7.63    0.99
   0  -8   4    8.41    1.00
   0   8   5    0.14    0.29
   0   8  -5    0.27    0.43
   0   8  -5   -0.41    0.52
   0   8   5   -0.30    0.43
   0   8  -5   -0.90    0.52
   0   8   5   -0.16    0.42
   0   8   5   -0.41    0.43
   0  -8   5    0.39    0.61
   0  -8   5   -0.35    0.56
   0   8   6    3.89    0.67
   0   8   6    4.11    0.64
   0   8  -6    4.66    0.62
   0   8   6    4.33    0.50
   0   8   6    3.42    0.59
   0   8  -6    3.26    0.74
   0   8  -6    3.23    0.73
   0  -8   6    2.44    0.75
   0  -8   6    3.11    0.72
   0   8   7   -0.38    0.45
   0   8   7   -0.22    0.23
   0   8   7   -0.07    0.51
   0   8  -7   -0.42    0.54
   0   8  -7    0.32    0.48
   0   8   7    0.32    0.35
   0   8  -7   -0.22    0.60
   0  -8   7   -0.35    0.64
   0  -8   7    0.44    0.62
   0   8   8   83.76    5.38
   0   8  -8   90.39    5.53
   0   8  -8   86.60    5.38
   0   8   8   84.85    5.39
   0   8   8   84.21    5.35
   0   8  -8   87.11    5.56
   0   8   8   86.05    5.45
   0  -8   8   91.52    5.61
   0  -8   8   87.92    5.51
   0   8   9    0.43    0.41
   0   8  -9   -0.29    0.51
   0   8  -9    0.35    0.62
   0   8   9   -0.37    0.40
   0   8   9   -0.07    0.46
   0   8   9    0.28    0.50
   0   8  -9    0.28    0.67
   0  -8   9    0.96    0.67
   0  -8   9   -0.22    0.70
   0   8 -10   40.00    2.70
   0   8  10   37.15    2.61
   0   8 -10   42.22    2.56
   0   8  10   36.59    2.52
   0   8 -10   38.33    2.77
   0   8  10   36.94    2.48
   0   8  10   35.46    2.49
   0  -8  10   36.81    2.82
   0  -8  10   36.72    2.67
   0   8  11   -0.12    0.46
   0   8 -11    0.61    0.68
   0   8  11   -0.57    0.55
   0   8 -11    0.84    0.58
   0   8  11   -0.20    0.58
   0   8 -11   -0.17    0.71
   0  -8  11   -0.75    0.65
   0  -8  11    0.55    0.76
   0   8  12   39.70    2.83
   0   8 -12   45.12    2.96
   0   8 -12   44.68    3.02
   0   8  12   39.82    2.73
   0  -8  12   38.33    3.02
   0  -8  12   38.32    2.85
   0   8  13    0.20    0.60
   0   8  13    0.13    0.52
   0   8 -13   -0.31    0.74
   0   8 -13   -0.08    0.74
   0  -8  13   -0.04    0.74
   0  -8  13   -0.52    0.82
   0   8 -14   50.40    3.54
   0   8  14   48.27    3.28
   0   8  14   51.08    3.38
   0   8 -14   47.55    3.40
   0  -8  14   50.26    3.58
   0  -8  14   49.48    3.39
   0   8  15   -0.12    0.58
   0   8 -15    0.32    0.78
   0   8 -15    0.26    0.80
   0   8  15   -0.43    0.67
   0  -8  15   -0.57    0.72
   0  -8  15   -0.46    0.84
   0   8  16    2.44    0.79
   0   8  16    3.11    0.81
   0   8 -16    1.35    0.90
   0   8 -16    1.98    0.90
   0  -8  16    3.35    0.88
   0  -8  16    2.58    1.00
   0   8  17    0.18    0.79
   0   8  17    0.33    0.70
   0   8 -17    0.14    0.87
   0   8 -17    0.24    0.85
   0  -8  17   -0.46    0.96
   0  -8  17   -1.00    0.74
   0   8 -18    2.32    1.00
   0   8  18    2.31    0.85
   0   8 -18    2.16    0.97
   0   8  18    1.77    0.94
   0  -8  18    1.13    0.88
   0  -8  18    0.24    0.99
   0   8 -19   -0.52    0.89
   0   8  19   -1.54    0.75
   0   8  19   -0.46    0.86
   0   8 -19   -0.21    0.92
   0  -8  19   -0.35    0.86
   0  -8  19    1.12    1.05
   0   8  20    0.60    0.93
   0   8 -20    0.81    0.96
   0   8  20    1.22    0.86
   0   8 -20    0.67    0.99
   0  -8  20   -0.36    1.01
   0   8 -21   -0.60    0.93
   0   8  21    1.88    0.94
   0   8  21   -0.85    0.87
   0   8 -21    1.73    1.04
   0  -8  21    0.52    1.08
   0   8  22    3.67    1.05
   0   8 -22    4.89    1.28
   0   8  22    4.86    1.13
   0  -8  22    3.29    1.31
   0   8  23    0.38    1.01
   0   8 -23    0.25    1.08
   0   8  23    0.35    0.95
   0  -8  23    1.54    1.20
   0   8  24    8.87    1.51
   0   8  24   13.79    1.63
   0   8  25   -1.22    1.09
   0   8  25    0.11    1.07
   0   9   0   -0.23    0.46
   0   9   0    0.29    0.57
   0   9   0    0.13    0.56
   0  -9   0   -0.32    0.57
   0  -9   0   -0.38    0.56
   0   9   1    2.14    0.65
   0   9  -1    2.10    0.57
   0   9   1    3.03    0.69
   0   9  -1    1.93    0.67
   0   9   1    3.00    0.59
   0   9  -1    1.26    0.64
   0  -9  -1    1.82    0.66
   0  -9   1    2.79    0.73
   0  -9  -1    2.55    0.69
   0  -9   1    2.63    0.70
   0   9  -2   -0.11    0.56
   0   9   2    0.30    0.47
   0   9  -2   -0.18    0.47
   0   9   2   -0.17    0.53
   0   9  -2   -0.62    0.57
   0   9   2   -0.13    0.53
   0  -9  -2    0.02    0.58
   0  -9  -2    0.62    0.57
   0  -9   2   -0.17    0.61
   0  -9   2    0.65    0.63
   0   9  -3   10.21    1.13
   0   9  -3   10.64    1.17
   0   9  -3   10.37    0.99
   0   9   3   10.96    1.07
   0   9   3   10.37    1.07
   0   9   3    9.40    0.99
   0  -9   3   10.05    1.14
   0  -9   3    8.84    1.15
   0   9  -4    1.10    0.67
   0   9   4    0.92    0.55
   0   9  -4   -0.03    0.60
   0   9   4    0.87    0.57
   0   9   4    0.39    0.32
   0   9  -4    0.66    0.52
   0   9   4    1.20    0.53
   0  -9   4    0.56    0.71
   0  -9   4    1.09    0.66
   0   9   5   12.86    1.01
   0   9   5   13.48    1.28
   0   9  -5   11.66    1.16
   0   9   5   14.70    1.20
   0   9  -5   11.63    1.27
   0   9  -5   14.58    1.40
   0   9   5   14.40    1.23
   0  -9   5   12.06    1.36
   0  -9   5   11.53    1.29
   0   9  -6    0.11    0.64
   0   9   6    0.41    0.50
   0   9   6    1.00    0.55
   0   9   6    0.10    0.36
   0   9  -6    0.42    0.54
   0   9   6    0.24    0.57
   0   9  -6   -0.19    0.65
   0  -9   6   -0.14    0.72
   0  -9   6    1.09    0.72
   0   9   7   12.28    1.22
   0   9  -7   12.91    1.35
   0   9  -7   12.52    1.32
   0   9  -7   13.16    1.13
   0   9   7   11.03    1.16
   0   9   7   10.36    1.00
   0  -9   7   11.03    1.27
   0  -9   7   10.38    1.32
   0   9   8    0.09    0.41
   0   9   8    0.39    0.54
   0   9  -8   -0.09    0.56
   0   9   8    0.26    0.63
   0   9  -8    0.76    0.69
   0   9  -8    0.14    0.73
   0   9   8   -0.01    0.45
   0  -9   8   -0.18    0.76
   0  -9   8    0.24    0.71
   0   9   9   30.74    2.38
   0   9  -9   37.79    2.64
   0   9  -9   38.08    2.37
   0   9   9   35.18    2.37
   0   9   9   34.24    2.30
   0   9   9   30.67    2.33
   0   9  -9   34.97    2.54
   0  -9   9   33.45    2.51
   0  -9   9   33.22    2.68
   0   9  10    0.55    0.62
   0   9  10    0.61    0.67
   0   9 -10    0.27    0.74
   0   9 -10   -0.13    0.70
   0   9  10   -0.02    0.46
   0   9  10    0.01    0.47
   0  -9  10   -0.56    0.75
   0  -9  10   -0.65    0.82
   0   9 -11   12.15    1.40
   0   9  11   12.93    1.16
   0   9  11   12.62    1.31
   0   9 -11   13.19    1.46
   0  -9  11   12.17    1.39
   0  -9  11   11.87    1.49
   0   9  12   -0.62    0.51
   0   9 -12   -0.99    0.74
   0   9 -12   -0.08    0.75
   0   9  12    0.30    0.68
   0  -9  12   -0.73    0.77
   0  -9  12   -0.69    0.87
   0   9 -13    2.77    0.94
   0   9 -13    3.47    0.96
   0   9  13    5.86    0.84
   0   9  13    4.33    0.93
   0  -9  13    3.18    0.94
   0  -9  13    3.27    1.09
   0   9 -14    0.00    0.83
   0   9  14   -0.56    0.59
   0   9 -14   -0.12    0.85
   0   9  14   -0.37    0.72
   0  -9  14   -0.04    0.79
   0  -9  14   -0.45    0.95
   0   9  15    3.45    0.87
   0   9 -15    3.49    1.03
   0   9  15    3.96    0.84
   0   9 -15    4.37    1.06
   0  -9  15    3.61    1.14
   0  -9  15    4.40    1.02
   0   9 -16    0.33    0.89
   0   9 -16   -0.05    0.90
   0   9  16    0.62    0.76
   0   9  16   -0.07    0.71
   0  -9  16   -0.10    0.99
   0  -9  16    0.36    0.87
   0   9  17   14.92    1.67
   0   9 -17   16.11    1.72
   0   9 -17   17.14    1.86
   0   9  17   18.39    1.62
   0  -9  17   16.17    1.95
   0  -9  17   16.54    1.68
   0   9  18   -0.18    0.88
   0   9 -18    0.06    0.93
   0   9  18   -0.43    0.77
   0   9 -18    0.21    0.92
   0  -9  18   -0.06    1.05
   0  -9  18   -0.56    0.89
   0   9  19    1.83    1.02
   0   9  19    2.61    0.94
   0   9 -19    3.48    1.11
   0   9 -19    1.65    1.09
   0  -9  19    2.05    1.14
   0   9 -20    0.46    1.01
   0   9 -20   -0.78    1.01
   0   9  20   -0.24    0.97
   0   9  20   -0.16    0.87
   0  -9  20   -1.51    1.06
   0   9  21    3.28    1.13
   0   9 -21    3.65    1.21
   0   9  21    4.84    1.18
   0   9 -21    2.34    1.27
   0  -9  21    3.82    1.43
   0   9  22   -0.89    0.94
   0   9  22    0.10    1.07
   0   9  23    6.17    1.44
   0   9  23   14.75    1.63
   0   9  24    0.56    1.13
   0   9  24    2.26    1.20
   0  10   0   -0.01    0.64
   0  10   0    0.73    0.64
   0  10   0   -0.38    0.56
   0 -10   0    0.58    0.73
   0 -10   0    0.87    0.73
   0  10  -1   -0.17    0.67
   0  10  -1   -0.39    0.55
   0  10   1    0.27    0.63
   0  10   1   -0.17    0.62
   0  10   1    0.34    0.58
   0  10  -1   -0.42    0.64
   0 -10   1    0.40    0.73
   0 -10  -1   -0.07    0.70
   0 -10   1   -0.30    0.70
   0 -10  -1    0.25    0.66
   0  10  -2   49.98    3.30
   0  10  -2   49.79    3.15
   0  10   2   44.98    3.23
   0  10   2   47.97    3.17
   0  10   2   47.94    3.28
   0  10  -2   49.25    3.34
   0 -10   2   45.96    3.27
   0 -10   2   45.05    3.37
   0  10  -3    0.46    0.73
   0  10   3    0.44    0.62
   0  10  -3    0.27    0.58
   0  10   3    1.38    0.64
   0  10  -3    0.86    0.70
   0  10   3    0.89    0.64
   0 -10   3    1.36    0.74
   0 -10   3    0.69    0.77
   0  10   4   83.94    5.35
   0  10  -4   91.21    5.49
   0  10  -4   84.94    5.41
   0  10   4   81.56    5.30
   0  10  -4   85.67    5.27
   0  10   4   82.77    5.34
   0 -10   4   77.01    5.47
   0 -10   4   83.37    5.40
   0  10   5    0.98    0.63
   0  10  -5    0.27    0.58
   0  10   5    1.31    0.63
   0  10   5    0.93    0.67
   0  10  -5    1.37    0.79
   0  10  -5    0.24    0.70
   0 -10   5    0.93    0.76
   0 -10   5    0.22    0.82
   0  10  -6   40.56    2.94
   0  10   6   39.59    2.80
   0  10  -6   35.85    2.86
   0  10   6   40.57    2.76
   0  10   6   41.50    2.79
   0  10  -6   39.22    2.69
   0 -10   6   42.38    2.93
   0 -10   6   40.24    3.03
   0  10  -7    0.45    0.75
   0  10  -7   -0.29    0.70
   0  10   7    0.24    0.68
   0  10  -7   -0.41    0.59
   0  10   7    0.56    0.62
   0  10   7    0.14    0.55
   0 -10   7   -0.43    0.74
   0 -10   7    0.28    0.84
   0  10  -8    8.01    0.93
   0  10  -8    5.84    1.06
   0  10  -8    7.48    1.15
   0  10   8    7.38    0.95
   0  10   8    6.80    0.95
   0 -10   8    6.73    1.09
   0 -10   8    6.10    1.16
   0  10  -9   -0.88    0.75
   0  10   9    0.17    0.74
   0  10   9   -0.56    0.56
   0  10   9   -0.18    0.69
   0  10   9   -0.60    0.47
   0  10  -9    0.07    0.75
   0 -10   9   -0.03    0.75
   0 -10   9   -0.52    0.86
   0  10  10    1.24    0.76
   0  10 -10    0.60    0.80
   0  10  10    0.08    0.59
   0  10  10    0.16    0.52
   0  10 -10   -0.83    0.81
   0 -10  10    0.16    0.82
   0 -10  10   -0.85    0.88
   0  10 -11    0.28    0.80
   0  10  11    0.14    0.55
   0  10 -11   -0.45    0.83
   0  10  11   -0.42    0.71
   0 -10  11    0.21    0.94
   0 -10  11   -0.40    0.82
   0  10  12   15.62    1.42
   0  10  12   16.72    1.54
   0  10 -12   15.37    1.68
   0  10 -12   18.01    1.81
   0 -10  12   15.40    1.62
   0 -10  12   15.44    1.81
   0  10 -13    0.35    0.98
   0  10 -13   -0.42    0.85
   0  10  13    0.37    0.65
   0  10  13    1.03    0.85
   0 -10  13    0.36    0.88
   0 -10  13    0.71    1.08
   0  10  14   41.88    2.93
   0  10 -14   38.31    2.97
   0  10 -14   36.76    3.09
   0  10  14   40.59    2.78
   0 -10  14   38.46    3.23
   0 -10  14   39.56    2.94
   0  10  15    0.95    0.89
   0  10 -15    0.10    0.92
   0  10  15   -1.23    0.69
   0  10 -15    1.55    0.99
   0 -10  15    1.00    0.98
   0 -10  15   -0.83    1.06
   0  10 -16    9.90    1.46
   0  10  16    9.11    1.20
   0  10 -16   10.37    1.47
   0  10  16    8.83    1.34
   0 -10  16   10.98    1.41
   0 -10  16    8.12    1.58
   0  10 -17    0.20    0.95
   0  10  17   -0.26    0.91
   0  10  17    0.40    0.81
   0  10 -17    0.81    1.09
   0 -10  17    0.03    1.09
   0  10 -18    1.75    1.14
   0  10  18    3.02    0.94
   0  10 -18    0.97    1.04
   0  10  18    0.74    0.97
   0 -10  18    2.85    1.27
   0  10 -19   -1.29    1.07
   0  10  19    0.92    1.00
   0  10  19    1.24    0.90
   0  10 -20    0.78    1.17
   0  10  20    1.05    1.03
   0  10  20   -0.27    0.94
   0  10 -21    0.62    1.24
   0  10  21    0.89    1.04
   0  10  21   -0.50    1.04
   0  10  22    8.49    1.45
   0  10  22    8.63    1.49
   0  10 -22    8.51    1.57
   0  10  23   -0.61    1.06
   0  10  23    1.19    1.22
   0  11   0    0.43    0.64
   0  11   0    0.57    0.71
   0  11   0   -0.09    0.71
   0 -11   0    0.00    0.75
   0  11  -1   22.00    1.97
   0  11   1   20.47    1.94
   0  11  -1   22.82    1.72
   0  11   1   20.48    1.77
   0  11   1   22.03    1.89
   0  11  -1   21.71    1.87
   0 -11   1   20.99    2.01
   0  11  -2    0.51    0.78
   0  11  -2    0.52    0.64
   0  11   2    1.00    0.72
   0  11  -2    0.86    0.77
   0  11   2    0.97    0.69
   0  11   2    0.16    0.70
   0 -11   2    0.15    0.81
   0 -11   2    1.37    0.82
   0  11  -3   96.00    6.42
   0  11  -3  101.41    6.49
   0  11   3  106.66    6.42
   0  11   3  102.07    6.33
   0  11  -3   97.85    6.27
   0  11   3   95.41    6.36
   0 -11   3  103.53    6.52
   0 -11   3  101.81    6.43
   0  11   4    0.56    0.69
   0  11   4    0.21    0.64
   0  11  -4   -0.18    0.63
   0  11  -4    1.18    0.79
   0  11  -4    0.61    0.78
   0  11   4   -0.34    0.66
   0 -11   4   -0.03    0.77
   0 -11   4    0.39    0.85
   0  11   5   59.26    3.92
   0  11   5   58.59    3.97
   0  11   5   59.46    3.94
   0  11  -5   58.73    4.03
   0  11  -5   58.88    4.10
   0  11  -5   59.52    3.85
   0 -11   5   60.44    4.04
   0 -11   5   58.88    4.14
   0  11   6    0.35    0.72
   0  11   6    0.69    0.69
   0  11  -6    0.17    0.79
   0  11  -6    0.80    0.65
   0  11   6    0.03    0.68
   0  11  -6    0.08    0.82
   0 -11   6    0.52    0.86
   0 -11   6   -0.13    0.88
   0  11  -7   33.43    2.64
   0  11  -7   31.53    2.52
   0  11   7   31.86    2.37
   0  11   7   31.79    2.41
   0  11   7   31.80    2.40
   0 -11   7   29.19    2.67
   0 -11   7   33.16    2.52
   0  11  -8   -0.55    0.85
   0  11  -8   -0.17    0.79
   0  11   8    0.01    0.72
   0  11   8    0.20    0.65
   0 -11   8    0.56    0.88
   0 -11   8    0.51    0.95
   0  11  -9   13.63    1.52
   0  11  -9   12.52    1.51
   0  11   9    8.82    1.10
   0  11   9   12.89    1.35
   0 -11   9   11.95    1.55
   0 -11   9   13.31    1.51
   0  11  10    0.36    0.81
   0  11 -10   -0.12    0.90
   0  11 -10   -0.51    0.84
   0 -11  10   -0.47    0.89
   0 -11  10    0.20    0.99
   0  11 -11   14.47    1.69
   0  11  11   17.13    1.67
   0  11 -11   14.07    1.66
   0 -11  11   14.98    1.81
   0 -11  11   14.28    1.66
   0  11  12   -0.02    0.89
   0  11 -12    0.03    0.90
   0  11 -12   -0.03    0.96
   0 -11  12   -0.79    0.91
   0 -11  12   -1.11    1.02
   0  11  13   21.28    1.99
   0  11 -13   18.18    1.95
   0  11 -13   20.15    2.06
   0 -11  13   17.58    2.08
   0 -11  13   19.61    1.95
   0  11 -14    0.03    1.00
   0  11  14    1.49    1.00
   0  11 -14    0.15    0.96
   0  11  14   -1.14    0.91
   0 -11  14   -0.02    1.01
   0 -11  14   -1.19    1.07
   0  11 -15   23.99    2.39
   0  11 -15   24.23    2.23
   0  11  15   22.91    2.13
   0  11  15   21.09    1.96
   0 -11  15   20.30    2.28
   0  11  16    1.21    1.07
   0  11  16    0.32    0.79
   0  11 -16    0.19    1.10
   0  11  17    1.72    0.90
   0  11 -17    0.89    1.18
   0  11  17    2.43    1.15
   0  11  18   -0.44    1.10
   0  11  18    1.17    0.90
   0  11 -18   -2.03    1.16
   0  11  19    8.09    1.54
   0  11  19    9.76    1.36
   0  11 -19    8.43    1.63
   0  11  20   -0.07    1.01
   0  11  20    0.54    1.19
   0  11 -20   -0.06    1.29
   0  11  21   17.73    1.81
   0  11 -21   11.91    1.82
   0  11  21   12.32    1.84
   0  12   0   11.15    1.43
   0  12   0   13.80    1.51
   0  12   0   12.61    1.34
   0  12   1   -0.81    0.74
   0  12  -1   -0.14    0.81
   0  12  -1   -0.78    0.75
   0  12  -1    0.73    0.72
   0  12   1    1.30    0.76
   0  12   1    0.77    0.79
   0 -12   1   -0.48    0.81
   0  12  -2    3.38    0.94
   0  12   2    2.50    0.87
   0  12  -2    3.56    0.83
   0  12   2    1.12    0.79
   0  12   2    1.70    0.81
   0  12  -2    5.37    1.04
   0 -12   2    3.63    1.02
   0  12  -3    0.58    0.86
   0  12   3   -0.28    0.75
   0  12   3   -0.45    0.73
   0  12   3    0.84    0.75
   0  12  -3   -1.00    0.77
   0  12  -3    1.45    0.73
   0 -12   3    0.81    0.93
   0  12  -4    9.39    1.08
   0  12   4    8.74    1.12
   0  12   4    8.06    1.17
   0  12   4    7.63    1.13
   0  12  -4    8.64    1.27
   0  12  -4    7.74    1.24
   0 -12   4    6.91    1.26
   0  12   5    1.09    0.77
   0  12   5    1.07    0.78
   0  12  -5    0.45    0.85
   0  12   5    0.47    0.75
   0  12  -5    0.73    0.86
   0 -12   5   -0.08    0.94
   0  12   6   23.12    1.91
   0  12   6   19.29    1.79
   0  12  -6   18.74    1.92
   0  12   6   18.84    1.80
   0  12  -6   20.39    2.03
   0 -12   6   18.22    2.01
   0  12  -7   -0.15    0.84
   0  12   7    0.32    0.79
   0  12   7   -1.06    0.70
   0  12  -7   -0.16    0.89
   0 -12   7   -0.73    0.96
   0 -12   7    0.89    0.97
   0  12   8    2.79    0.94
   0  12  -8    5.00    1.14
   0  12   8    2.92    0.87
   0  12  -8    3.75    1.10
   0 -12   8    2.24    1.13
   0 -12   8    1.91    1.04
   0  12   9   -0.34    0.42
   0  12  -9    0.81    0.96
   0  12   9   -0.40    0.83
   0  12  -9   -0.54    0.89
   0 -12   9    0.33    1.04
   0 -12   9   -0.38    0.94
   0  12 -10    3.05    1.11
   0  12 -10    2.06    1.04
   0  12  10    3.05    1.02
   0 -12  10    2.28    1.19
   0  12 -11    0.43    0.95
   0  12 -11    0.53    1.00
   0  12  11   -0.22    0.84
   0 -12  11    0.49    1.12
   0  12 -12   15.82    1.76
   0  12  12   11.87    1.57
   0  12 -12   17.05    2.05
   0 -12  12   14.60    2.08
   0  12  13    0.70    0.95
   0  12 -13    0.91    1.05
   0  12 -14    0.68    1.10
   0  12  14    0.63    0.97
   0  12 -15   -0.88    1.12
   0  12  15   -0.35    1.04
   0  12 -16    3.95    1.38
   0  12  16    4.11    1.29
   0  12 -17   -0.21    1.28
   0  12  17    0.14    1.17
   0  12  18    5.75    1.46
   0  12 -18    2.29    1.39
   0  12 -19   -0.12    1.38
   0  12  19    0.94    1.28
   0  13   0    0.62    0.88
   0  13   0   -0.42    0.86
   0  13   0    1.91    0.88
   0  13   1    0.65    0.90
   0  13   1    1.53    0.83
   0  13  -1    0.94    0.84
   0  13  -1    2.80    0.98
   0  13  -1    0.88    0.94
   0  13   1    2.25    0.95
   0  13   2   -0.12    0.85
   0  13   2    1.13    0.88
   0  13  -2    1.28    0.83
   0  13  -2    0.57    0.90
   0  13   2    1.08    0.84
   0  13  -2    1.82    0.93
   0 -13   2    0.76    1.00
   0  13   3    2.65    0.95
   0  13  -3    1.96    0.91
   0  13   3    3.50    0.96
   0  13   3    1.46    0.89
   0  13  -3    1.73    1.02
   0  13  -3    3.55    1.02
   0 -13   3    1.45    1.05
   0  13  -4    0.32    0.93
   0  13  -4    1.18    0.94
   0  13   4    0.69    0.88
   0  13   4   -0.55    0.78
   0  13   4    1.15    0.88
   0 -13   4    0.85    1.05
   0  13   5    5.18    1.11
   0  13  -5    6.70    1.26
   0  13  -5    7.36    1.32
   0  13   5    6.69    1.16
   0  13   5    7.97    1.20
   0 -13   5    5.67    1.33
   0  13  -6   -0.31    0.94
   0  13   6    1.06    0.94
   0  13   6   -0.24    0.81
   0  13  -6    0.78    1.01
   0 -13   6    0.75    1.16
   0  13   7    8.79    1.37
   0  13  -7    9.37    1.46
   0  13  -7   13.22    1.66
   0  13   7    7.32    1.20
   0 -13   7    7.40    1.48
   0  13  -8    0.68    1.05
   0  13   8   -0.38    0.99
   0  13   8    0.04    0.83
   0  13  -8   -0.05    0.98
   0 -13   8    0.65    1.26
   0  13  -9    0.22    1.04
   0  13   9    0.05    1.03
   0  13  10    0.02    1.08
   0  13 -10    0.34    1.07
   0  13 -11    2.67    1.14
   0  13  11    1.79    1.14
   0  13 -12    0.33    1.07
   0  13  12   -0.13    1.06
   0  13  13    2.66    1.24
   0  13 -13    0.75    1.18
   0  13  14    0.28    1.18
   0  13 -14   -1.08    1.19
   0  13  15   12.86    1.87
   0  13 -15   11.89    1.79
   0  13  16   -0.53    1.32
   0  13 -16    0.96    1.30
   0  14   0   22.96    2.38
   0  14   0   31.90    2.60
   0  14   0   29.42    2.28
   0  14   1    0.98    1.00
   0  14   1    0.27    0.92
   0  14  -1   -0.04    0.99
   0  14  -1    1.40    1.02
   0  14   1    0.77    0.93
   0  14  -1    2.02    1.03
   0  14  -2   13.31    1.71
   0  14  -2   17.68    1.93
   0  14   2   15.30    1.73
   0  14   2   15.58    1.76
   0  14   2   14.31    1.64
   0  14   3    0.27    0.96
   0  14  -3   -0.15    0.99
   0  14   3   -0.27    0.88
   0  14   3    1.12    0.95
   0  14  -3    0.55    1.13
   0  14   4    4.63    1.35
   0  14  -4    1.03    1.11
   0  14   4    2.27    1.04
   0  14   4    3.17    1.08
   0  14   5    0.09    1.02
   0  14  -5    0.12    1.08
   0  14   5   -1.99    0.83
   0  14  -6   -0.43    1.04
   0  14   6   -0.84    0.92
   0  14   6    0.40    1.04
   0  14   7   -0.33    0.88
   0  14   7    1.14    1.10
   0  14  -7    0.50    1.14
   0  14  -8   20.29    2.25
   0  14   8   23.36    2.16
   0  14   9    1.31    1.13
   0  14  -9    0.41    1.15
   0  14 -10   17.41    2.16
   0  14  10   24.39    2.23
   0  14  11    2.33    1.36
   0  14 -11    0.37    1.17
   0  14 -12    1.26    1.28
   0  14  12    3.35    1.39
   0  14  13   -0.08    1.24
   0  14 -13    1.00    1.34
   0  15   0   -0.98    1.03
   0  15   1    8.82    1.47
   0  15   1    9.25    1.54
   0  15  -1    3.86    1.32
   0  15   2    2.13    1.08
   0  15  -2   -0.22    1.08
   0  15   2    0.40    1.05
   0  15   3   13.10    1.62
   0  15  -3   10.32    1.62
   0  15   3    8.67    1.49
   0  15  -4    0.19    1.15
   0  15   4    0.30    1.09
   0  15   4    0.07    1.01
   0  15  -5    3.86    1.42
   0  15   5    4.63    1.23
   0  15   5    8.99    1.42
   0  15   6    0.17    0.99
   0  15   6    0.88    1.17
   0  15  -6   -0.78    1.10
   0  15   7    3.91    1.38
   0  15  -7    5.54    1.46
   0  15   7    6.16    1.45
   0  15   8    2.58    1.32
   0  15  -8    0.21    1.21
   0  15  -9    1.02    1.27
   0  15   9    3.30    1.36
  -1   0  29    2.38    1.29
  -1   0  28   -0.31    1.08
  -1   0  27    2.31    1.08
  -1   0  26    1.98    1.07
  -1   0  26    2.81    1.06
  -1   0  25    1.07    0.98
  -1   0  25    0.99    0.90
  -1   0  24    0.79    0.92
  -1   0  24    2.44    0.93
  -1   0  23    0.57    0.75
  -1   0  23    0.04    0.85
  -1   0  22   -0.18    0.80
  -1   0  22    0.00    0.71
  -1   0  21    0.13    0.69
  -1   0  21    0.48    0.76
  -1   0  20   -0.96    0.61
  -1   0  20    0.64    0.69
  -1   0  19    0.52    0.64
  -1   0  19   -0.06    0.63
  -1   0  19    0.48    0.81
  -1   0  18   -0.12    0.47
  -1   0  18    1.03    0.60
  -1   0  18    0.72    0.58
  -1   0  17    0.96    0.55
  -1   0  17    0.03    0.44
  -1   0  17   -0.49    0.49
  -1   0  16   -0.42    0.39
  -1   0  16   -0.33    0.46
  -1   0  16   -0.05    0.46
  -1   0  15   -0.28    0.36
  -1   0  15    0.66    0.44
  -1   0  15   -0.25    0.42
  -1   0  14   -0.25    0.39
  -1   0  14    0.16    0.35
  -1   0  14   -0.01    0.40
  -1   0  13    0.08    0.33
  -1   0  13   -0.08    0.35
  -1   0  13    0.16    0.37
  -1   0  12   -0.41    0.33
  -1   0  12    0.12    0.31
  -1   0  12    0.09    0.36
  -1   0  11   -0.33    0.28
  -1   0  11   -0.17    0.32
  -1   0  11   -0.50    0.30
  -1   0  10    0.07    0.29
  -1   0  10   -0.23    0.26
  -1   0  10   -0.49    0.29
  -1   0   9   -0.10    0.24
  -1   0   9   -0.09    0.27
   1   0  -9    0.01    0.22
  -1   0   9    0.10    0.25
  -1   0   8   -0.30    0.24
  -1   0   8   -0.34    0.18
  -1   0   8   -0.21    0.21
   1   0  -8   -0.22    0.19
  -1   0   7   -0.08    0.14
   1   0  -7    0.29    0.18
  -1   0   7    0.13    0.19
  -1   0   7   -0.10    0.20
   1   0  -6   -0.15    0.15
  -1   0   6    0.34    0.18
  -1   0   6   -0.08    0.19
  -1   0   6    0.00    0.09
   1   0  -5   -0.37    0.14
  -1   0   5   -0.51    0.15
  -1   0   5   -0.56    0.16
   1   0  -4    0.10    0.13
  -1   0   4    0.15    0.14
   1   0  -3   -0.10    0.09
  -1   0   3   -0.11    0.10
  -1   0   2    0.16    0.10
  -1   0   1   -0.16    0.03
   1   0  -1   -0.16    0.02
   1   0   0   -0.02    0.01
  -1   0   0   -0.02    0.01
   1   0   1   -0.18    0.02
  -1   0  -1   -0.15    0.01
   1   0   2   -0.17    0.08
  -1   0  -2   -0.20    0.03
  -1   0  -2   -0.17    0.05
  -1   0  -3   -0.20    0.07
   1   0   3   -0.12    0.08
   1   0   4    0.16    0.13
  -1   0  -4    0.16    0.12
  -1   0  -5   -0.20    0.13
   1   0   5   -0.20    0.15
   1   0   5   -0.13    0.21
   1   0   5   -0.42    0.19
   1   0   6   -0.02    0.19
   1   0   6   -0.25    0.16
  -1   0  -6    0.04    0.15
   1   0   6    0.05    0.21
   1   0   7   -0.17    0.22
   1   0   7    0.08    0.22
  -1   0  -7   -0.02    0.15
   1   0   7   -0.01    0.18
   1   0   8   -0.55    0.24
   1   0   8    0.08    0.21
   1   0   8   -0.04    0.21
  -1   0  -8   -0.01    0.17
   1   0   9    0.39    0.29
   1   0   9   -0.05    0.24
  -1   0  -9    0.00    0.20
   1   0   9   -0.45    0.28
   1   0  10    0.06    0.31
  -1   0 -10   -0.16    0.21
   1   0  10    0.33    0.27
   1   0  10    0.11    0.33
   1   0  11   -0.20    0.33
  -1   0 -11   -0.11    0.23
   1   0  11   -0.44    0.28
   1   0  11   -0.30    0.34
   1   0  12   -0.22    0.35
   1   0  12    0.01    0.30
   1   0  12   -0.22    0.36
   1   0  13   -0.04    0.38
   1   0  13   -0.16    0.38
   1   0  13    0.21    0.32
   1   0  14   -0.13    0.40
   1   0  14    0.52    0.35
   1   0  14   -0.34    0.41
   1   0  15   -0.13    0.45
   1   0  15    0.16    0.45
   1   0  15   -0.03    0.36
   1   0  16    0.34    0.47
   1   0  16   -0.10    0.39
   1   0  16   -0.21    0.45
   1   0  17   -0.09    0.42
   1   0  17    0.02    0.53
   1   0  17   -0.02    0.51
   1   0  18    0.03    0.56
   1   0  18    0.15    0.61
   1   0  18   -0.05    0.56
   1   0  19   -0.30    0.64
   1   0  19    1.00    0.69
   1   0  20   -0.53    0.65
   1   0  20   -1.07    0.67
   1   0  21   -0.15    0.71
   1   0  21    0.33    0.76
   1   0  22   -0.73    0.81
   1   0  22    1.11    0.79
   1   0  23   -0.42    0.75
   1   0  23   -0.91    0.84
   1   0  24    2.48    1.01
   1   0  24    2.62    0.95
   1   0  25   -0.22    0.90
   1   0  25    1.20    1.00
   1   0  26    3.51    1.15
   1   0  27    1.88    1.14
   1   0  27    1.11    1.11
   1   0  28    0.80    1.27
   1   0  28    3.05    1.22
   1   0  29    1.00    1.15
  -1   1  29    2.87    1.28
  -1  -1  29    2.29    1.23
  -1   1  28    4.29    1.56
  -1   1  28    3.63    1.25
  -1  -1  28    3.62    1.32
  -1   1  27   11.47    1.57
  -1   1  27   11.10    1.52
  -1  -1  27   11.82    1.55
  -1   1  26    6.71    1.26
  -1   1  26    5.47    1.25
  -1  -1  26    7.35    1.24
  -1   1  25    8.57    1.36
  -1   1  25    9.36    1.32
  -1  -1  25    8.88    1.32
  -1   1  24    2.95    1.04
  -1   1  24    1.64    0.91
  -1  -1  24    1.34    0.92
  -1  -1  24    1.10    0.65
  -1   1  23    2.64    0.96
  -1   1  23    3.92    0.93
  -1  -1  23    1.81    0.70
  -1  -1  23    4.74    0.98
  -1   1  22    0.25    0.75
  -1   1  22   -0.60    0.79
  -1  -1  22    0.05    0.58
  -1  -1  22    1.06    0.78
  -1   1  21   17.87    1.65
  -1   1  21   17.61    1.60
  -1  -1  21   17.13    1.56
  -1   1  20   -0.57    0.66
  -1   1  20    1.55    0.70
  -1  -1  20    0.07    0.65
  -1  -1  20   -0.25    0.46
  -1   1  19    6.28    0.91
  -1   1  19    5.81    0.88
  -1  -1  19    5.83    0.81
  -1  -1  19    5.57    0.86
  -1   1  18   18.06    1.56
  -1   1  18   19.44    1.53
  -1   1  18   18.06    1.61
  -1  -1  18   17.69    1.55
  -1  -1  18   19.74    1.54
  -1   1  17    3.40    0.55
  -1   1  17    3.16    0.68
  -1   1  17    4.52    0.72
  -1  -1  17    3.70    0.68
  -1  -1  17    4.01    0.67
  -1   1  16    4.74    0.59
  -1   1  16    6.50    0.77
  -1   1  16    4.63    0.70
  -1  -1  16    4.85    0.70
  -1  -1  16    5.29    0.70
   1   1 -15   21.61    1.44
  -1   1  15   22.04    1.59
  -1   1  15   23.84    1.60
  -1   1  15   20.66    1.50
  -1  -1  15   21.53    1.60
  -1  -1  15   21.37    1.59
   1   1 -14    0.17    0.29
  -1   1  14    0.27    0.33
  -1   1  14    0.54    0.41
  -1   1  14    0.39    0.42
  -1  -1  14   -0.03    0.39
  -1  -1  14    0.61    0.42
  -1  -1  14   -0.07    0.12
  -1   1  13   64.99    3.98
  -1   1  13   63.99    3.92
  -1   1  13   63.21    3.98
   1   1 -13   61.44    3.89
  -1  -1  13   65.67    3.99
  -1  -1  13   64.31    3.97
  -1  -1  13   61.84    3.88
  -1   1  12   78.68    4.65
  -1   1  12   72.01    4.58
   1   1 -12   74.19    4.56
  -1   1  12   77.01    4.63
  -1  -1  12   76.41    4.63
  -1  -1  12   72.59    4.55
  -1  -1  12   74.89    4.64
   1   1 -11   73.91    4.67
  -1   1  11   77.25    4.69
  -1   1  11   82.53    4.75
  -1   1  11   78.37    4.75
  -1  -1  11   81.86    4.74
  -1  -1  11   77.13    4.67
   1  -1 -11   67.12    4.81
  -1  -1  11   77.89    4.75
  -1   1  10  133.29    8.19
   1   1 -10  131.33    8.13
  -1   1  10  135.10    8.14
  -1   1  10  138.12    8.18
   1  -1 -10  134.92    8.19
  -1  -1  10  137.65    8.13
  -1  -1  10  135.63    8.18
  -1  -1  10  134.97    8.19
  -1   1   9  153.68    9.16
  -1   1   9  153.14    9.20
  -1   1   9  159.11    9.20
  -1  -1   9  153.23    9.21
  -1  -1   9  154.01    9.19
  -1  -1   9  138.73    9.16
   1  -1  -9  154.61    9.20
  -1   1   8   55.57    3.32
  -1   1   8   56.13    3.35
  -1   1   8   53.14    3.34
   1  -1  -8   48.72    3.35
  -1  -1   8   55.68    3.34
  -1  -1   8   54.20    3.36
  -1  -1   8   56.13    3.32
  -1   1   7    0.94    0.24
  -1   1   7    0.79    0.26
   1   1  -7    2.03    0.27
  -1   1   7    1.28    0.24
  -1  -1   7    1.14    0.26
  -1  -1   7    1.58    0.29
  -1  -1   7    1.14    0.23
   1  -1  -7    2.06    0.30
   1   1  -6   38.44    2.24
  -1   1   6   36.54    2.23
  -1   1   6   37.01    2.23
  -1   1   6   34.78    2.23
  -1  -1   6   35.17    2.22
  -1  -1   6   34.34    2.25
   1  -1  -6   35.31    2.25
  -1   1   5   50.28    2.97
  -1   1   5   48.87    2.97
   1   1  -5   49.52    2.97
  -1   1   5   48.06    2.97
  -1  -1   5   48.95    2.98
   1  -1  -5   45.63    2.97
   1   1  -4   30.37    1.82
  -1   1   4   27.21    1.82
  -1  -1   4   28.35    1.83
   1  -1  -4   30.73    1.81
  -1   1   3  147.94    8.95
   1   1  -3  151.82    8.96
  -1  -1   3  144.97    8.96
   1  -1  -3  152.62    8.94
  -1   1   2  132.30    7.98
  -1  -1   2  138.66    8.00
   1  -1  -2  128.58    7.98
  -1   1   1  282.24   16.97
  -1  -1   1  285.97   16.98
  -1   1   0  151.11    9.25
  -1  -1   0  157.97    9.25
  -1   1  -1  248.97   13.47
   1   1   1  214.03   13.45
  -1  -1  -1  212.81   13.45
  -1   1  -2  140.79    8.44
   1   1   2  138.84    8.41
   1   1   2  139.95    8.41
   1  -1   2  141.04    8.44
  -1  -1  -2  142.63    8.41
  -1   1  -3  143.55    8.50
   1  -1   3  139.74    8.50
  -1   1  -4   28.88    1.76
   1  -1   4   27.63    1.76
   1   1   5   48.97    2.92
   1   1   5   49.19    2.92
  -1   1  -5   46.71    2.92
   1  -1   5   49.88    2.91
  -1  -1  -5   45.32    2.87
   1  -1   5   46.39    2.92
   1   1   6   35.55    2.26
  -1   1  -6   40.95    2.32
   1   1   6   36.56    2.32
   1   1   6   36.51    2.31
   1  -1   6   38.75    2.31
  -1  -1  -6   39.70    2.28
   1  -1   6   33.77    2.30
   1  -1   6   36.68    2.32
   1   1   7    1.10    0.25
   1   1   7    1.17    0.17
  -1   1  -7    2.36    0.28
   1   1   7    1.18    0.27
   1  -1   7    1.33    0.28
   1  -1   7    1.34    0.26
   1  -1   7    1.17    0.27
   1   1   8   58.09    3.48
   1   1   8   55.94    3.41
   1   1   8   56.14    3.48
  -1   1  -8   54.92    3.46
   1  -1   8   57.67    3.47
  -1  -1  -8   55.97    3.43
   1  -1   8   55.66    3.45
   1  -1   8   57.09    3.46
   1  -1   8   55.99    3.48
   1   1   9  143.64    8.76
   1   1   9  141.72    8.69
   1   1   9  141.01    8.76
   1  -1   9  146.62    8.75
   1  -1   9  150.38    8.75
   1  -1   9  141.22    8.72
  -1  -1  -9  153.80    8.71
   1  -1   9  140.56    8.75
   1   1  10  138.23    8.38
   1   1  10  135.70    8.32
   1   1  10  135.40    8.38
  -1  -1 -10  141.40    8.33
   1  -1  10  138.04    8.34
   1  -1  10  140.52    8.38
   1  -1  10  136.77    8.38
   1  -1  10  141.05    8.37
   1   1  11   74.09    4.49
   1   1  11   77.09    4.57
   1   1  11   71.88    4.56
   1  -1  11   74.21    4.56
   1  -1  11   71.11    4.50
   1  -1  11   77.29    4.56
   1  -1  11   76.18    4.56
  -1  -1 -11   70.34    4.50
   1   1  12   83.46    5.00
   1   1  12   79.98    4.92
   1   1  12   79.47    5.00
   1  -1  12   77.59    4.92
   1  -1  12   80.19    4.98
   1  -1  12   82.15    4.99
  -1  -1 -12   82.84    4.94
   1  -1  12   82.35    4.99
   1   1  13   63.32    3.82
   1   1  13   61.49    3.73
   1   1  13   60.39    3.82
   1  -1  13   62.93    3.80
   1  -1  13   59.80    3.73
   1  -1  13   61.71    3.81
  -1  -1 -13   56.66    3.75
   1  -1  13   59.96    3.80
  -1   1 -14    1.01    0.33
   1   1  14    0.60    0.40
   1   1  14    0.89    0.45
   1   1  14    0.21    0.30
   1  -1  14    0.40    0.43
   1  -1  14    0.94    0.41
   1  -1  14    0.59    0.39
   1  -1  14    0.19    0.30
   1   1  15   21.71    1.64
   1   1  15   23.86    1.65
  -1   1 -15   23.27    1.52
   1   1  15   22.07    1.53
   1  -1  15   23.86    1.63
   1  -1  15   23.21    1.62
   1  -1  15   21.37    1.63
   1  -1  15   22.08    1.50
  -1   1 -16    4.52    0.79
   1   1  16    5.01    0.73
   1   1  16    4.39    0.54
   1   1  16    5.39    0.72
   1  -1  16    4.63    0.70
   1  -1  16    4.32    0.63
   1  -1  16    4.47    0.71
   1   1  17    4.18    0.63
   1   1  17    4.02    0.73
   1   1  17    4.40    0.74
   1  -1  17    4.46    0.73
   1  -1  17    5.08    0.75
   1  -1  17    5.21    0.69
   1   1  18   19.18    1.60
   1   1  18   20.05    1.57
   1  -1  18   19.38    1.54
   1  -1  18   18.33    1.60
   1  -1  18   19.24    1.54
   1   1  19    5.22    0.88
   1   1  19    6.05    0.88
   1  -1  19    6.41    0.91
   1  -1  19    5.65    0.88
   1  -1  19    6.31    0.97
   1   1  20    0.74    0.74
   1   1  20    0.39    0.65
   1  -1  20   -0.11    0.66
   1  -1  20    0.38    0.68
   1   1  21   15.62    1.52
   1   1  21   16.31    1.57
   1  -1  21   17.77    1.61
   1  -1  21   15.91    1.53
   1   1  22    0.85    0.84
   1   1  22    0.31    0.75
   1  -1  22    0.67    0.86
   1  -1  22   -0.28    0.80
   1   1  23    4.56    1.01
   1   1  23    4.83    1.09
   1  -1  23    5.00    1.05
   1  -1  23    5.14    1.09
   1   1  24    2.63    1.04
   1   1  24    1.05    0.86
   1  -1  24    0.50    0.94
   1  -1  24    2.09    0.99
   1   1  25    9.07    1.32
   1   1  25   11.17    1.44
   1  -1  25   10.61    1.43
   1  -1  25    8.36    1.35
   1   1  26    4.95    1.16
   1   1  26    5.43    1.26
   1  -1  26    6.78    1.28
   1  -1  26    5.97    1.19
   1   1  27    9.06    1.46
   1   1  27    8.07    1.47
   1  -1  27   11.39    1.48
   1   1  28    3.29    1.18
   1   1  28    3.96    1.26
   1  -1  28    5.13    1.25
   1   1  29    1.78    1.18
   1   1  29    3.12    1.30
   1  -1  29    2.22    1.25
  -1   2  29    0.22    1.23
  -1   2  29    1.24    1.17
  -1  -2  29    1.55    1.23
  -1   2  28    2.74    1.20
  -1   2  28    2.49    1.27
  -1  -2  28    3.14    1.28
  -1   2  27   -0.61    1.12
  -1   2  27    0.03    0.99
  -1  -2  27   -0.02    1.06
  -1   2  26    2.27    1.14
  -1   2  26    1.23    1.00
  -1  -2  26    1.58    1.07
  -1   2  25    2.44    1.08
  -1   2  25    2.53    0.96
  -1  -2  25    1.38    1.03
  -1   2  24    2.00    1.00
  -1   2  24    2.10    0.89
  -1  -2  24    2.37    0.99
  -1   2  23    7.82    1.19
  -1   2  23    5.12    1.02
  -1  -2  23    6.72    1.11
  -1   2  22   11.92    1.31
  -1   2  22    7.20    1.12
  -1  -2  22    8.98    1.16
  -1  -2  22    9.50    1.19
  -1   2  21    6.51    0.98
  -1   2  21    7.17    1.08
  -1  -2  21    5.78    0.99
  -1  -2  21    5.36    0.95
  -1   2  20    3.20    0.80
  -1   2  20    3.97    0.87
  -1  -2  20    2.09    0.77
  -1  -2  20    3.37    0.81
  -1  -2  20    3.08    0.77
  -1   2  19    6.89    0.98
  -1   2  19    6.18    0.92
  -1  -2  19    6.85    0.92
  -1  -2  19    6.54    0.90
  -1  -2  19    6.73    0.92
  -1   2  18   13.11    1.26
  -1   2  18   13.30    1.24
  -1  -2  18   12.24    1.21
  -1  -2  18   13.28    1.32
  -1  -2  18   13.06    1.20
  -1   2  17    0.62    0.57
  -1   2  17    0.28    0.46
  -1   2  17   -0.32    0.51
  -1  -2  17   -0.15    0.54
  -1  -2  17   -0.25    0.52
  -1  -2  17    0.79    0.55
  -1   2  16   49.55    3.20
  -1   2  16   47.80    3.20
  -1   2  16   46.53    3.08
   1   2 -16   50.22    3.09
  -1  -2  16   48.09    3.17
  -1  -2  16   51.33    3.24
  -1  -2  16   49.94    3.17
  -1   2  15    7.58    0.74
  -1   2  15    8.23    0.85
   1   2 -15    9.92    0.77
  -1   2  15    7.51    0.86
  -1  -2  15    7.39    0.85
  -1  -2  15    8.09    0.82
  -1  -2  15    7.56    0.81
  -1  -2  15    7.30    0.70
  -1   2  14   12.56    0.96
   1   2 -14   13.90    1.01
  -1   2  14   12.27    1.09
  -1   2  14   11.35    1.08
  -1  -2  14   14.73    1.06
  -1  -2  14   13.68    1.09
  -1  -2  14   12.94    1.18
  -1  -2  14   12.94    0.98
   1   2 -13   20.09    1.38
  -1   2  13   19.92    1.35
  -1   2  13   19.60    1.43
  -1   2  13   21.33    1.47
  -1  -2  13   19.24    1.37
  -1  -2  13   20.33    1.42
  -1  -2  13   20.61    1.44
  -1  -2  13   21.56    1.55
  -1   2  12   64.73    3.89
  -1   2  12   62.14    3.96
   1   2 -12   63.38    3.91
  -1   2  12   66.93    3.98
  -1  -2  12   64.04    4.00
  -1  -2  12   62.17    3.94
   1  -2 -12   58.04    3.94
  -1  -2  12   66.20    3.93
  -1  -2  12   63.55    3.91
  -1   2  11   17.94    1.22
   1   2 -11   19.95    1.25
  -1   2  11   17.99    1.29
  -1   2  11   16.02    1.27
  -1  -2  11   17.05    1.23
  -1  -2  11   17.54    1.26
  -1  -2  11   17.30    1.24
   1  -2 -11   18.81    1.25
  -1  -2  11   18.73    1.34
   1   2 -10    5.43    0.59
  -1   2  10    7.52    0.66
  -1   2  10    7.32    0.61
  -1   2  10    7.35    0.67
  -1  -2  10    7.10    0.65
  -1  -2  10    6.99    0.61
   1  -2 -10    5.21    0.60
  -1  -2  10    8.20    0.78
  -1  -2  10    6.75    0.62
  -1   2   9    0.69    0.29
  -1   2   9    0.52    0.31
   1   2  -9    0.44    0.28
  -1   2   9    0.42    0.26
  -1  -2   9    0.44    0.28
   1  -2  -9    0.44    0.24
  -1  -2   9    0.75    0.35
  -1  -2   9    0.19    0.26
  -1  -2   9    0.21    0.27
  -1   2   8  111.80    7.34
  -1   2   8  119.32    7.36
   1   2  -8  122.57    7.35
  -1   2   8  117.88    7.36
  -1  -2   8  121.98    7.39
  -1  -2   8  123.75    7.35
   1  -2  -8  129.09    7.33
  -1  -2   8  125.71    7.33
  -1   2   7    5.20    0.45
   1   2  -7    2.80    0.40
  -1   2   7    5.10    0.47
  -1   2   7    4.74    0.46
   1  -2  -7    3.58    0.40
  -1  -2   7    5.67    0.52
   1   2  -6   25.40    1.91
  -1   2   6   35.85    1.94
  -1   2   6   35.44    1.95
  -1   2   6   34.96    1.93
   1  -2  -6   26.24    1.89
  -1  -2   6   34.29    1.99
  -1  -2   6   25.03    1.88
   1   2  -5   35.26    2.00
   1   2  -5   37.08    2.09
  -1   2   5   30.83    1.99
  -1   2   5   30.97    1.98
  -1   2   5   29.23    1.98
   1  -2  -5   33.20    1.97
  -1  -2   5   31.48    2.04
  -1  -2   5   27.55    1.98
  -1   2   4   95.11    6.17
   1   2  -4  111.88    6.22
   1   2  -4  108.70    6.20
  -1   2   4  101.97    6.19
  -1   2   4   98.90    6.17
  -1  -2   4   99.26    6.21
  -1  -2   4  101.65    6.19
   1  -2  -4  102.38    6.17
   1   2  -3   59.83    3.59
  -1   2   3   54.38    3.56
  -1   2   3   59.59    3.57
  -1  -2   3   57.98    3.60
  -1  -2   3   62.39    3.62
   1  -2  -3   58.46    3.56
   1   2  -2    2.00    0.28
   1  -2  -2    2.71    0.28
  -1   2   1    1.82    0.25
   1   2  -1    1.75    0.23
  -1   2   1    1.33    0.23
   1  -2  -1    1.76    0.24
  -1  -2   1    1.30    0.24
  -1   2   0   19.05    1.21
   1   2   0   17.85    1.19
  -1   2   0   17.48    1.20
   1  -2   0   19.78    1.21
   1  -2   0   19.62    1.21
  -1  -2   0   18.60    1.20
  -1   2  -1    1.08    0.22
  -1   2  -1    0.84    0.22
   1  -2   1    1.05    0.22
  -1  -2  -1    1.44    0.20
   1  -2   1    0.70    0.21
  -1   2  -2    2.61    0.31
  -1   2  -2    2.35    0.30
  -1  -2  -2    2.40    0.25
   1   2   3   59.30    3.64
   1   2   3   59.87    3.64
   1   2   3   61.18    3.67
  -1   2  -3   58.76    3.69
   1  -2   3   57.64    3.69
  -1  -2  -3   63.93    3.64
   1  -2   3   61.37    3.69
   1   2   4   98.57    6.18
   1   2   4  103.51    6.19
   1   2   4  101.16    6.21
   1   2   4  102.22    6.23
  -1   2  -4  107.35    6.25
  -1  -2  -4  111.38    6.19
   1  -2   4   98.62    6.25
   1  -2   4  101.88    6.23
   1   2   5   30.25    1.91
   1   2   5   28.21    1.85
  -1   2  -5   32.60    1.95
   1   2   5   29.98    1.90
   1  -2   5   29.41    1.91
   1  -2   5   28.01    1.94
  -1  -2  -5   34.08    1.86
   1   2   6   34.07    2.03
   1   2   6   34.83    2.04
   1   2   6   33.82    1.98
   1  -2   6   26.39    2.01
   1  -2   6   32.82    2.07
   1   2   7    4.78    0.47
   1   2   7    5.47    0.49
   1   2   7    4.81    0.40
   1  -2   7    5.39    0.53
   1  -2   7    5.07    0.46
   1   2   8  119.06    7.42
   1   2   8  120.95    7.41
   1   2   8  126.12    7.35
  -1  -2  -8  121.44    7.34
   1  -2   8  126.18    7.40
   1  -2   8  120.80    7.44
   1   2   9    0.83    0.31
   1   2   9    0.93    0.17
   1   2   9    1.21    0.35
  -1  -2  -9    0.72    0.17
   1  -2   9    0.71    0.30
   1  -2   9    0.25    0.29
   1  -2   9    0.73    0.35
   1   2  10    6.06    0.59
   1   2  10    6.31    0.60
   1   2  10    5.48    0.44
   1  -2  10    6.55    0.59
  -1  -2 -10    4.64    0.46
   1  -2  10    5.99    0.62
   1  -2  10    5.53    0.57
   1   2  11   16.37    1.16
   1   2  11   17.98    1.31
   1   2  11   16.92    1.30
   1  -2  11   17.59    1.35
  -1  -2 -11   21.34    1.20
   1  -2  11   16.46    1.25
   1  -2  11   20.62    1.31
   1   2  12   64.67    4.00
   1   2  12   61.84    3.87
   1   2  12   63.86    3.99
  -1  -2 -12   63.42    3.89
   1  -2  12   63.44    4.01
   1  -2  12   65.47    3.98
   1  -2  12   64.64    3.94
   1   2  13   22.85    1.63
  -1   2 -13   24.74    1.59
   1   2  13   23.19    1.64
   1   2  13   22.38    1.49
   1  -2  13   22.16    1.55
   1  -2  13   23.66    1.68
  -1  -2 -13   22.86    1.51
   1  -2  13   23.84    1.62
   1   2  14   13.18    1.11
  -1   2 -14   13.17    0.99
   1   2  14   12.81    1.09
   1   2  14   12.77    0.90
   1  -2  14   12.66    1.08
  -1  -2 -14   12.35    0.93
   1  -2  14   11.96    1.13
   1  -2  14   11.40    0.95
   1   2  15    7.47    0.71
   1   2  15   10.22    0.95
  -1   2 -15   10.47    0.83
   1   2  15    7.90    0.86
  -1  -2 -15    8.36    0.82
   1  -2  15    6.89    0.81
   1  -2  15    7.20    0.76
   1  -2  15    9.56    0.89
   1  -2  15    8.81    0.88
   1   2  16   46.35    3.06
   1   2  16   46.87    2.99
   1   2  16   49.41    3.08
  -1   2 -16   49.47    2.96
   1  -2  16   46.20    2.94
   1  -2  16   37.49    2.99
   1  -2  16   47.67    3.05
   1  -2  16   49.23    3.08
   1   2  17    0.69    0.62
  -1   2 -17   -0.52    0.73
   1   2  17    0.11    0.54
   1  -2  17    0.57    0.54
   1  -2  17    1.16    0.58
   1  -2  17    0.29    0.54
   1   2  18   13.49    1.26
   1   2  18   13.45    1.29
   1  -2  18   14.46    1.27
   1  -2  18   12.05    1.22
   1  -2  18   12.54    1.30
   1   2  19    5.94    0.94
   1   2  19    4.61    0.85
   1  -2  19    5.69    0.90
   1  -2  19    7.05    0.88
   1  -2  19    6.87    0.94
   1   2  20    3.12    0.82
   1   2  20    3.41    0.79
   1  -2  20    4.88    0.88
   1  -2  20    2.81    0.81
   1   2  21    6.39    0.98
   1   2  21    8.53    1.12
   1  -2  21    7.15    1.03
   1  -2  21    5.41    1.02
   1   2  22    6.41    1.08
   1   2  22    7.15    1.17
   1  -2  22    8.85    1.17
   1  -2  22    7.88    1.11
   1   2  23    7.02    1.19
   1   2  23    6.42    1.07
   1  -2  23    7.12    1.16
   1  -2  23    7.50    1.14
   1   2  24    2.71    0.97
   1   2  24    3.00    1.08
   1  -2  24    2.37    1.00
   1  -2  24    2.17    0.96
   1   2  25    3.33    1.14
   1   2  25    2.17    1.01
   1  -2  25    3.28    1.09
   1   2  26    3.10    1.20
   1   2  26    2.68    1.10
   1  -2  26    1.51    1.08
   1   2  27    0.80    1.11
   1   2  27    0.50    1.01
   1  -2  27   -0.75    1.02
   1   2  28    2.11    1.15
   1   2  28    2.77    1.26
   1  -2  28    2.48    1.14
   1   2  29    0.60    1.26
   1   2  29    0.47    1.19
   1  -2  29    0.78    1.15
  -1   3  29    1.33    1.30
  -1   3  29    1.54    1.22
  -1  -3  29    2.24    1.27
  -1   3  28   -0.45    1.18
  -1   3  28    0.52    1.17
  -1  -3  28   -0.66    1.11
  -1   3  27   -0.32    1.10
  -1   3  27    0.86    1.05
  -1  -3  27    1.48    1.13
  -1   3  26    1.19    0.99
  -1   3  26    0.14    1.00
  -1  -3  26    0.07    1.01
  -1   3  25    0.47    0.88
  -1   3  25    0.35    0.98
  -1  -3  25   -0.83    0.92
  -1   3  24    9.45    1.30
  -1   3  24    9.31    1.35
  -1  -3  24   10.21    1.31
  -1   3  23   16.53    1.71
  -1   3  23   18.21    1.82
  -1  -3  23   21.58    1.80
  -1   3  22    5.07    0.99
  -1   3  22    5.74    1.09
  -1  -3  22    7.09    1.05
  -1   3  21   11.85    1.41
  -1   3  21   10.87    1.28
  -1  -3  21   13.91    1.37
  -1  -3  21   13.71    1.33
  -1   3  20    2.16    0.83
  -1   3  20    1.48    0.69
  -1  -3  20    1.98    0.78
  -1  -3  20    2.43    0.80
  -1  -3  20    1.38    0.72
  -1   3  19   16.74    1.52
  -1   3  19   17.88    1.57
  -1  -3  19   17.09    1.52
  -1  -3  19   16.33    1.46
  -1  -3  19   17.72    1.62
  -1   3  18    9.12    1.06
  -1   3  18    7.42    0.97
  -1  -3  18    9.25    0.97
  -1  -3  18    8.71    1.00
  -1  -3  18    8.63    1.05
  -1   3  17   17.28    1.47
  -1   3  17   20.42    1.53
   1   3 -17   14.41    1.35
  -1  -3  17   19.61    1.59
  -1  -3  17   16.68    1.45
  -1  -3  17   19.60    1.44
  -1   3  16   10.04    1.02
  -1   3  16   11.17    0.94
  -1   3  16   11.10    1.08
   1   3 -16    8.89    0.95
  -1  -3  16   11.98    1.04
  -1  -3  16   10.66    1.09
  -1  -3  16   10.89    1.01
  -1  -3  16    8.68    0.92
   1   3 -15   15.18    1.26
  -1   3  15   17.53    1.18
  -1   3  15   15.98    1.33
  -1   3  15   15.55    1.35
  -1  -3  15   17.63    1.32
  -1  -3  15   15.56    1.24
  -1  -3  15   16.96    1.29
  -1  -3  15   18.01    1.48
   1   3 -14    5.75    0.68
  -1   3  14    5.98    0.62
  -1   3  14    5.28    0.73
  -1   3  14    6.00    0.72
  -1  -3  14    6.54    0.68
  -1  -3  14    5.74    0.68
  -1  -3  14    4.46    0.76
  -1  -3  14    7.39    0.73
  -1   3  13   13.47    1.14
  -1   3  13   12.93    1.12
   1   3 -13   14.04    1.08
  -1   3  13   15.08    1.04
  -1  -3  13   13.78    1.08
  -1  -3  13   14.68    1.09
  -1  -3  13   12.73    1.25
  -1  -3  13   13.52    1.10
  -1   3  12   10.95    0.86
  -1   3  12   10.89    0.96
  -1   3  12    9.86    0.93
   1   3 -12   11.12    0.94
   1  -3 -12   11.22    0.83
  -1  -3  12   10.65    0.92
  -1  -3  12   10.33    1.06
  -1  -3  12   10.16    0.89
  -1  -3  12   12.04    0.92
  -1   3  11   42.06    2.73
  -1   3  11   40.61    2.66
  -1   3  11   41.25    2.70
   1   3 -11   43.86    2.70
  -1  -3  11   39.74    2.68
  -1  -3  11   45.30    2.68
  -1  -3  11   43.95    2.79
   1  -3 -11   42.16    2.63
  -1   3  10   18.57    1.44
  -1   3  10   21.87    1.47
   1   3 -10   21.87    1.46
  -1   3  10   20.27    1.46
  -1  -3  10   23.16    1.44
  -1  -3  10   21.15    1.56
   1  -3 -10   21.58    1.38
  -1   3   9    4.76    0.51
   1   3  -9    3.37    0.49
  -1   3   9    3.74    0.50
  -1   3   9    5.10    0.56
  -1  -3   9    4.30    0.58
  -1  -3   9    4.94    0.49
   1  -3  -9    3.85    0.40
  -1  -3   9    4.14    0.45
  -1   3   8   25.56    1.66
  -1   3   8   23.21    1.65
   1   3  -8   26.90    1.69
  -1   3   8   25.05    1.68
   1  -3  -8   27.07    1.62
  -1  -3   8   24.89    1.75
  -1  -3   8   26.45    1.64
  -1  -3   8   23.87    1.66
  -1  -3   8   24.53    1.62
  -1   3   7   52.68    3.42
  -1   3   7   54.95    3.44
  -1   3   7   53.29    3.40
   1   3  -7   59.10    3.45
  -1  -3   7   56.44    3.39
   1  -3  -7   59.80    3.40
  -1  -3   7   54.26    3.49
  -1  -3   7   53.30    3.40
  -1  -3   7   55.48    3.44
  -1   3   6   10.94    0.85
   1   3  -6   12.59    0.90
  -1   3   6   11.26    0.85
  -1   3   6   11.75    0.88
   1  -3  -6   13.32    0.84
  -1  -3   6   12.39    0.89
  -1  -3   6   11.34    0.97
  -1   3   5   23.65    1.50
  -1   3   5   22.98    1.47
  -1   3   5   21.67    1.47
   1   3  -5   22.35    1.51
  -1  -3   5   23.33    1.57
   1  -3  -5   23.88    1.47
  -1  -3   5   23.55    1.51
  -1   3   4    1.83    0.26
  -1   3   4    1.53    0.28
  -1   3   4    1.80    0.30
   1   3  -4    1.08    0.31
  -1  -3   4    2.18    0.35
  -1  -3   4    1.98    0.38
   1  -3  -4    1.16    0.26
  -1   3   3   30.57    1.95
  -1   3   3   30.13    1.96
  -1   3   3   29.66    1.92
   1   3  -3   32.72    1.98
   1  -3  -3   32.63    1.97
  -1  -3   3   29.92    2.01
  -1  -3   3   32.35    1.98
   1   3  -2    1.39    0.35
  -1   3   2    3.20    0.34
  -1   3   2    2.79    0.33
   1   3  -2    1.59    0.30
  -1   3   2    2.02    0.32
  -1   3   2    1.33    0.25
   1  -3  -2    1.71    0.29
  -1  -3   2    2.72    0.37
  -1  -3   2    3.24    0.36
   1  -3  -2    1.72    0.31
  -1   3   1  125.34    7.45
  -1   3   1  114.40    7.44
   1   3  -1  129.08    7.45
  -1   3   1  123.51    7.44
  -1   3   1  122.95    7.43
   1   3  -1  120.86    7.45
   1  -3  -1  129.59    7.45
  -1  -3   1  114.25    7.45
   1  -3  -1  125.70    7.44
   1  -3  -1  127.40    7.45
  -1   3   0   31.73    1.96
  -1   3   0   29.60    1.95
   1   3   0   32.47    1.93
   1   3   0   30.08    1.94
  -1   3   0   30.77    1.92
  -1  -3   0   28.21    1.94
  -1  -3   0   31.04    1.93
   1  -3   0   31.17    1.93
   1  -3   0   29.48    1.94
   1  -3   0   31.33    1.96
   1   3   1  116.90    7.20
  -1   3  -1  118.06    7.23
  -1   3  -1  120.37    7.24
  -1   3  -1  126.79    7.22
   1   3   1  120.16    7.21
   1  -3   1  115.90    7.24
  -1  -3  -1  119.52    7.22
  -1  -3  -1  122.08    7.21
   1  -3   1  116.69    7.22
   1   3   2    3.13    0.32
  -1   3  -2    1.31    0.32
   1   3   2    1.62    0.25
   1   3   2    2.39    0.31
   1   3   2    2.96    0.31
  -1   3  -2    1.82    0.33
   1  -3   2    2.90    0.36
   1  -3   2    2.04    0.36
  -1  -3  -2    1.54    0.29
  -1   3  -3   33.07    2.07
   1   3   3   30.49    2.01
   1   3   3   32.80    2.02
  -1   3  -3   33.11    2.04
   1   3   3   30.49    2.01
  -1  -3  -3   36.00    2.02
   1  -3   3   30.30    2.07
   1  -3   3   32.24    2.05
   1   3   4    3.04    0.31
   1   3   4    2.67    0.34
   1   3   4    2.81    0.32
   1   3   4    2.86    0.31
  -1   3  -4    2.03    0.36
   1  -3   4    3.09    0.38
   1  -3   4    1.95    0.39
   1   3   5   22.65    1.44
  -1   3  -5   22.43    1.49
   1   3   5   22.84    1.47
   1   3   5   23.93    1.50
   1   3   5   24.08    1.46
   1  -3   5   21.98    1.54
   1  -3   5   23.29    1.51
  -1  -3  -5   22.36    1.45
   1   3   6   12.25    0.83
   1   3   6   11.67    0.81
   1   3   6   12.26    0.89
   1   3   6   12.11    0.86
   1  -3   6   11.08    0.87
   1  -3   6   11.55    0.84
   1  -3   6   12.11    0.97
   1  -3   6   11.67    0.90
  -1  -3  -6   14.15    0.83
   1   3   7   55.89    3.50
   1   3   7   59.21    3.51
   1   3   7   59.81    3.58
   1   3   7   56.37    3.55
   1  -3   7   56.53    3.62
   1  -3   7   56.63    3.58
   1  -3   7   56.61    3.56
  -1  -3  -7   65.16    3.51
   1  -3   7   52.25    3.52
   1   3   8   24.91    1.73
   1   3   8   25.73    1.65
   1   3   8   25.75    1.71
   1  -3   8   25.75    1.73
   1  -3   8   26.75    1.72
  -1  -3  -8   28.75    1.64
   1  -3   8   24.62    1.80
   1   3   9    5.21    0.52
   1   3   9    3.96    0.42
   1   3   9    5.34    0.57
   1  -3   9    5.44    0.55
   1  -3   9    4.37    0.52
  -1  -3  -9    4.31    0.40
   1  -3   9    3.88    0.58
   1   3  10   22.22    1.48
   1   3  10   22.34    1.37
   1   3  10   21.96    1.48
   1  -3  10   17.76    1.42
   1  -3  10   20.52    1.47
  -1  -3 -10   22.94    1.35
   1  -3  10   20.98    1.55
   1   3  11   40.23    2.64
   1   3  11   40.92    2.65
   1   3  11   41.84    2.51
  -1   3 -11   42.26    2.63
   1  -3  11   38.18    2.60
   1  -3  11   39.74    2.69
   1  -3  11   41.60    2.61
  -1  -3 -11   42.21    2.51
  -1   3 -12   12.82    0.99
   1   3  12   11.13    0.77
   1   3  12   10.78    0.97
   1   3  12   11.34    0.96
   1  -3  12    9.93    0.93
   1  -3  12   11.74    0.96
  -1  -3 -12   11.99    0.78
   1  -3  12   10.36    1.07
   1  -3  12   10.92    0.93
  -1   3 -13   12.34    1.01
   1   3  13   10.85    1.01
   1   3  13   12.44    1.04
   1  -3  13   10.83    0.99
   1  -3  13   10.68    0.97
   1  -3  13   11.72    1.14
   1  -3  13   11.37    0.95
   1   3  14    5.33    0.73
   1   3  14    6.16    0.79
  -1   3 -14    5.74    0.71
   1  -3  14    6.48    0.69
   1  -3  14    6.78    0.76
   1  -3  14    6.30    0.82
   1  -3  14    7.84    0.77
   1   3  15   14.33    1.27
  -1   3 -15   14.13    1.22
   1   3  15   15.83    1.25
   1   3  15   16.81    1.13
   1  -3  15   16.51    1.28
   1  -3  15   15.42    1.19
   1  -3  15   15.72    1.37
   1  -3  15   12.48    1.19
   1   3  16   10.66    1.07
  -1   3 -16   11.51    1.05
   1   3  16   12.03    1.11
   1  -3  16   11.58    1.01
   1  -3  16   12.00    1.15
   1  -3  16    8.97    1.03
   1  -3  16   13.57    1.12
  -1   3 -17   12.78    1.24
   1   3  17   16.79    1.39
   1   3  17   15.53    1.40
   1  -3  17   15.57    1.24
   1  -3  17   17.39    1.37
   1  -3  17   19.39    1.50
   1  -3  17   12.07    1.25
   1   3  18    7.96    1.01
   1   3  18    7.48    0.95
   1  -3  18    6.34    0.91
   1  -3  18    9.18    1.04
   1  -3  18    9.53    0.99
   1   3  19   18.47    1.55
   1   3  19   16.84    1.49
   1  -3  19   18.15    1.59
   1  -3  19   18.42    1.53
   1  -3  19   12.37    1.39
   1   3  20    0.79    0.69
   1   3  20    2.38    0.76
   1  -3  20    2.57    0.79
   1  -3  20    1.98    0.74
   1  -3  20    1.61    0.70
   1   3  21   11.28    1.29
   1   3  21   11.88    1.26
   1  -3  21   12.93    1.30
   1  -3  21    9.57    1.23
   1   3  22    5.07    0.98
   1   3  22    3.72    0.98
   1  -3  22    5.47    1.00
   1  -3  22    4.88    0.96
   1   3  23   18.93    1.78
   1   3  23   13.65    1.59
   1  -3  23   18.45    1.67
   1   3  24   10.63    1.45
   1   3  24   10.02    1.36
   1  -3  24   13.10    1.43
   1   3  25    1.35    1.07
   1   3  25    0.13    0.89
   1  -3  25    0.87    0.95
   1   3  26   -0.33    1.04
   1   3  26    1.04    0.98
   1  -3  26    1.02    1.01
   1   3  27    0.58    1.18
   1   3  27   -1.01    1.00
   1  -3  27   -0.42    1.04
   1   3  28    0.54    1.18
   1   3  28   -0.24    1.05
   1  -3  28    1.76    1.14
   1   3  29    1.15    1.21
   1   3  29    0.86    1.29
   1  -3  29    0.89    1.22
  -1   4  28   -0.22    1.14
  -1   4  28    0.86    1.18
  -1  -4  28    0.72    1.16
  -1   4  27    0.87    1.17
  -1   4  27    0.45    1.05
  -1  -4  27    0.11    1.07
  -1   4  26    0.54    1.00
  -1   4  26    1.28    1.09
  -1  -4  26    0.67    1.03
  -1   4  25    2.28    1.00
  -1   4  25    1.61    1.05
  -1  -4  25    1.53    1.00
  -1   4  24    2.77    1.00
  -1   4  24    3.51    1.05
  -1  -4  24    1.61    0.98
  -1   4  23    0.75    0.81
  -1   4  23    1.87    0.95
  -1  -4  23    1.80    0.90
  -1   4  22    1.33    0.91
  -1   4  22    2.28    0.85
  -1  -4  22    1.10    1.09
  -1  -4  22    2.77    0.91
  -1   4  21    2.99    0.82
  -1   4  21    2.32    0.91
  -1  -4  21    1.18    0.83
  -1  -4  21    2.92    0.91
  -1   4  20    4.30    0.89
  -1   4  20    4.56    0.96
  -1  -4  20    5.53    0.90
  -1  -4  20    5.25    0.99
  -1   4  19   -0.45    0.65
  -1   4  19    0.35    0.65
  -1  -4  19    0.71    0.75
  -1  -4  19    1.35    0.67
   1   4 -18    0.40    0.60
  -1   4  18    0.83    0.72
  -1   4  18    0.17    0.60
  -1  -4  18    0.02    0.71
  -1  -4  18    0.99    0.66
  -1  -4  18    0.74    0.74
  -1   4  17    2.06    0.72
   1   4 -17    2.40    0.63
  -1   4  17    2.03    0.64
  -1  -4  17    2.41    0.68
  -1  -4  17    3.07    0.79
  -1  -4  17    3.35    0.67
  -1  -4  17    3.17    0.61
  -1   4  16    1.43    0.58
  -1   4  16    1.51    0.64
   1   4 -16    0.15    0.53
  -1  -4  16    1.17    0.57
  -1  -4  16    0.39    0.67
  -1  -4  16    1.14    0.53
  -1  -4  16    0.93    0.58
  -1   4  15    8.77    0.86
  -1   4  15    9.35    0.99
  -1   4  15    8.45    0.92
   1   4 -15    7.95    0.88
  -1  -4  15    7.99    1.00
  -1  -4  15    8.37    0.86
  -1  -4  15    7.79    0.88
  -1   4  14    9.41    0.92
  -1   4  14    8.68    0.83
   1   4 -14    8.75    0.90
  -1   4  14    9.12    0.99
  -1  -4  14    9.86    1.04
  -1  -4  14    8.55    0.88
  -1  -4  14    9.44    0.90
  -1   4  13    6.02    0.76
   1   4 -13    6.06    0.71
  -1   4  13    5.37    0.68
  -1   4  13    4.61    0.56
  -1  -4  13    5.76    0.67
  -1  -4  13    3.61    0.56
  -1  -4  13    4.64    0.78
  -1   4  12   25.05    1.84
   1   4 -12   26.19    1.87
  -1   4  12   27.37    1.90
  -1   4  12   28.36    1.87
  -1  -4  12   27.74    1.82
  -1  -4  12   29.77    2.01
  -1  -4  12   28.37    1.84
  -1   4  11   11.85    1.07
  -1   4  11   13.21    1.05
  -1   4  11   14.42    1.11
   1   4 -11   14.91    1.10
  -1  -4  11   14.32    1.23
  -1  -4  11   13.23    1.06
  -1  -4  11   12.54    1.01
  -1  -4  11   12.96    1.03
  -1   4  10    7.70    0.77
  -1   4  10    7.80    0.70
   1   4 -10    6.03    0.71
  -1   4  10    6.89    0.67
   1  -4 -10    6.77    0.78
  -1  -4  10    6.94    0.80
  -1  -4  10    7.62    0.68
  -1  -4  10    6.76    0.71
  -1  -4  10    6.90    0.63
  -1   4   9    1.69    0.41
   1   4  -9    2.46    0.47
  -1   4   9    2.34    0.40
  -1   4   9    2.22    0.39
   1  -4  -9    2.22    0.40
  -1  -4   9    2.44    0.36
  -1  -4   9    2.03    0.42
  -1  -4   9    2.49    0.55
  -1  -4   9    2.13    0.47
  -1   4   8   18.01    1.20
  -1   4   8   16.54    1.14
  -1   4   8   17.46    1.18
   1   4  -8   14.39    1.12
   1   4  -8   13.69    1.18
  -1   4   8   15.64    1.13
  -1  -4   8   17.33    1.20
  -1  -4   8   16.90    1.09
  -1  -4   8   15.82    1.30
  -1  -4   8   16.13    1.14
   1  -4  -8   15.62    1.13
  -1   4   7    8.44    0.68
  -1   4   7    8.89    0.75
   1   4  -7    9.09    0.81
  -1   4   7    9.64    0.77
   1   4  -7    9.82    0.75
  -1   4   7    8.98    0.73
   1  -4  -7   11.21    0.78
  -1  -4   7    7.98    0.75
  -1  -4   7    9.22    0.93
  -1  -4   7   10.12    0.82
  -1  -4   7    9.37    0.69
  -1   4   6   14.04    1.10
  -1   4   6   14.12    1.06
  -1   4   6   14.85    1.08
   1   4  -6   15.99    1.14
  -1   4   6   13.96    1.03
  -1   4   6   15.09    1.09
   1   4  -6   16.98    1.08
  -1  -4   6   15.15    1.22
  -1  -4   6   15.72    1.09
  -1  -4   6   15.63    1.14
   1  -4  -6   16.19    1.05
   1  -4  -6   18.52    1.18
  -1   4   5   12.32    0.86
  -1   4   5   10.75    0.85
  -1   4   5   12.11    0.90
   1   4  -5   11.79    0.94
  -1   4   5   12.68    0.90
  -1   4   5   12.39    0.93
   1   4  -5   13.05    0.88
   1  -4  -5   12.30    0.87
  -1  -4   5   12.19    1.02
  -1  -4   5   11.81    0.95
  -1   4   4   30.09    2.02
  -1   4   4   31.44    2.00
  -1   4   4   32.36    2.05
   1   4  -4   33.39    2.02
  -1   4   4   33.43    2.06
   1   4  -4   31.20    2.08
   1  -4  -4   31.69    2.03
  -1  -4   4   31.47    2.12
  -1  -4   4   34.09    2.08
   1   4  -3   15.50    0.92
  -1   4   3   12.99    0.94
  -1   4   3   12.25    0.89
  -1   4   3   12.33    0.98
   1   4  -3   15.67    1.01
   1  -4  -3   14.95    0.96
  -1  -4   3   11.67    0.98
  -1  -4   3   12.26    1.04
  -1   4   2   10.47    0.71
   1   4  -2   11.01    0.74
   1   4  -2   10.72    0.81
  -1   4   2   10.41    0.79
  -1   4   2   10.21    0.77
  -1   4   2    9.48    0.82
  -1  -4   2   10.02    0.81
   1  -4  -2   10.15    0.78
  -1  -4   2   10.38    0.87
   1   4  -1    1.46    0.31
   1   4  -1    1.81    0.26
  -1   4   1    1.63    0.30
  -1   4   1    2.11    0.34
  -1   4   1    1.63    0.32
  -1  -4   1    1.38    0.34
  -1  -4   1    1.44    0.33
   1  -4  -1    1.64    0.32
   1  -4  -1    1.52    0.33
  -1   4   0   31.23    2.08
   1   4   0   33.04    2.06
  -1   4   0   34.52    2.08
   1   4   0   32.71    2.02
  -1   4   0   32.49    2.05
   1  -4   0   31.95    2.09
  -1  -4   0   31.42    2.08
   1  -4   0   32.06    2.06
  -1  -4   0   31.62    2.06
   1   4   1    2.01    0.30
   1   4   1    2.29    0.35
   1   4   1    1.37    0.31
  -1   4  -1    2.48    0.37
  -1   4  -1    2.49    0.33
  -1   4  -1    2.05    0.36
  -1  -4  -1    1.92    0.35
  -1  -4  -1    2.85    0.37
   1  -4   1    1.61    0.33
   1  -4   1    1.21    0.34
   1   4   2   12.65    0.86
  -1   4  -2   10.87    0.93
  -1   4  -2   11.92    0.90
  -1   4  -2   12.81    0.88
   1   4   2   12.45    0.85
   1   4   2   11.48    0.88
  -1  -4  -2   12.09    0.89
   1  -4   2   11.40    0.89
   1  -4   2   11.06    0.94
  -1  -4  -2   11.82    0.87
  -1   4  -3   16.27    0.99
   1   4   3   12.72    0.88
  -1   4  -3   14.96    1.03
   1   4   3   12.20    0.93
   1   4   3   13.04    0.92
   1   4   3   12.77    0.95
  -1   4  -3   15.65    1.01
   1   4   3   11.51    0.95
   1  -4   3   12.58    0.99
   1  -4   3   11.81    1.02
  -1  -4  -3   15.38    0.98
   1   4   4   30.94    1.98
   1   4   4   31.82    2.01
  -1   4  -4   30.56    2.03
  -1   4  -4   32.69    2.07
   1   4   4   31.66    2.02
   1   4   4   32.02    2.02
  -1   4  -4   30.55    2.08
   1  -4   4   31.31    2.09
  -1  -4  -4   32.19    2.01
   1  -4   4   33.53    2.07
   1   4   5   11.42    0.87
   1   4   5   11.71    0.84
   1   4   5   11.78    0.88
  -1   4  -5   11.42    0.93
   1   4   5   12.22    0.87
   1   4   5   12.69    0.86
  -1   4  -5   11.24    0.89
   1  -4   5   12.66    0.94
   1  -4   5   11.45    0.90
   1  -4   5   11.64    1.00
   1  -4   5   12.62    0.90
  -1   4  -6   16.39    1.10
   1   4   6   13.44    0.98
   1   4   6   13.85    0.99
   1   4   6   15.65    1.01
   1   4   6   13.86    1.00
  -1   4  -6   14.66    1.06
   1   4   6   12.90    1.02
   1  -4   6   14.82    1.16
   1  -4   6   14.49    1.08
   1  -4   6   14.22    0.97
   1  -4   6   14.50    1.08
  -1   4  -7   10.33    0.80
  -1   4  -7   10.64    0.88
   1   4   7    9.18    0.73
   1   4   7    8.83    0.75
   1   4   7   10.24    0.73
   1   4   7    8.68    0.81
   1   4   7   10.27    0.76
   1  -4   7    9.94    0.82
   1  -4   7    9.42    0.74
   1  -4   7    9.92    0.94
   1  -4   7    9.15    0.84
  -1  -4  -7   11.61    0.76
   1   4   8   15.03    1.10
   1   4   8   15.62    1.05
  -1   4  -8   13.90    1.10
  -1   4  -8   14.16    1.15
   1   4   8   15.96    1.04
   1   4   8   14.82    1.11
   1   4   8   15.89    1.04
   1  -4   8   16.77    1.26
   1  -4   8   17.17    1.07
   1  -4   8   16.05    1.14
  -1  -4  -8   13.68    1.04
   1  -4   8   14.70    1.15
   1   4   9    3.52    0.38
   1   4   9    3.05    0.47
   1   4   9    3.44    0.38
   1   4   9    3.81    0.38
   1   4   9    3.06    0.46
  -1   4  -9    3.35    0.54
   1  -4   9    2.89    0.57
   1  -4   9    3.03    0.51
  -1  -4  -9    3.40    0.37
   1  -4   9    3.14    0.44
   1  -4   9    2.53    0.50
   1   4  10    6.48    0.69
  -1   4 -10    6.73    0.72
   1   4  10    6.28    0.61
   1   4  10    6.98    0.67
   1   4  10    6.72    0.57
   1   4  10    6.88    0.75
   1  -4  10    5.68    0.66
  -1  -4 -10    6.23    0.57
   1  -4  10    6.75    0.63
   1  -4  10    7.10    0.71
   1  -4  10    6.08    0.76
   1   4  11   14.75    0.98
   1   4  11   10.90    1.02
   1   4  11   14.37    1.15
   1   4  11   14.40    1.11
  -1   4 -11   15.22    1.17
   1  -4  11   13.67    1.12
  -1  -4 -11   16.33    0.98
   1  -4  11   15.43    1.13
   1  -4  11   12.74    1.25
   1   4  12   27.09    1.80
   1   4  12   28.88    1.94
  -1   4 -12   28.48    1.96
   1   4  12   28.67    1.97
   1  -4  12   29.45    1.94
   1  -4  12   29.79    2.06
   1  -4  12   27.61    1.93
   1   4  13    5.57    0.71
  -1   4 -13    6.34    0.77
   1   4  13    6.09    0.78
   1  -4  13    5.65    0.82
   1  -4  13    5.83    0.74
   1   4  14    7.33    0.86
  -1   4 -14    8.08    0.89
   1   4  14    8.47    0.90
   1  -4  14    8.83    0.90
   1  -4  14    8.38    0.84
   1  -4  14    8.98    0.99
  -1   4 -15    9.54    0.99
   1   4  15    9.31    0.98
   1   4  15   10.83    1.08
   1  -4  15   10.41    1.02
   1  -4  15    8.95    1.05
   1  -4  15    9.85    0.95
   1  -4  15    9.58    0.95
   1   4  16    0.87    0.59
   1   4  16    1.20    0.65
  -1   4 -16    0.43    0.56
   1  -4  16    0.76    0.62
   1  -4  16    1.58    0.60
   1  -4  16    0.62    0.64
   1  -4  16    0.98    0.53
  -1   4 -17    3.09    0.67
   1   4  17    3.07    0.77
   1   4  17    3.70    0.72
   1  -4  17    2.18    0.72
   1  -4  17    2.89    0.78
   1  -4  17    3.51    0.71
   1  -4  17    2.35    0.62
  -1   4 -18   -0.60    0.57
   1   4  18   -0.03    0.66
   1   4  18    0.49    0.63
   1  -4  18   -0.02    0.54
   1  -4  18    0.41    0.70
   1  -4  18    1.19    0.71
   1  -4  18    1.36    0.68
   1   4  19    0.64    0.68
   1   4  19   -0.14    0.68
   1  -4  19    0.29    0.71
   1  -4  19   -0.54    0.70
   1  -4  19    0.27    0.68
   1   4  20    5.83    0.92
   1   4  20    4.37    0.94
   1  -4  20    4.39    0.96
   1  -4  20    5.96    0.93
   1  -4  20    4.10    0.92
   1   4  21    2.86    0.84
   1   4  21    2.68    0.90
   1  -4  21    2.77    0.88
   1  -4  21    1.90    0.85
   1   4  22    1.44    0.90
   1   4  22    3.06    0.87
   1  -4  22    0.42    0.81
   1   4  23    0.38    0.79
   1   4  23   -0.03    0.89
   1  -4  23    0.88    0.87
   1   4  24    3.25    0.99
   1   4  24    3.21    1.08
   1  -4  24    3.09    1.03
   1   4  25    3.70    1.17
   1   4  25    1.24    0.99
   1  -4  25    1.87    1.01
   1   4  26    0.41    1.02
   1   4  26    3.51    1.22
   1  -4  26    2.92    1.15
   1   4  27    0.99    1.19
   1   4  27    0.38    1.08
   1  -4  27    0.80    1.09
   1   4  28   -0.20    1.10
   1   4  28   -0.07    1.23
   1  -4  28    0.88    1.13
  -1   5  28    0.10    1.21
  -1   5  28    0.67    1.20
  -1   5  27    2.71    1.23
  -1   5  27    2.70    1.21
  -1   5  26    1.46    1.06
  -1   5  26    2.26    1.21
  -1  -5  26    2.04    1.55
  -1   5  25    1.66    1.01
  -1   5  25    1.56    1.10
  -1  -5  25    0.91    1.00
  -1   5  24    6.60    1.16
  -1   5  24    4.97    1.23
  -1  -5  24    4.63    1.09
  -1   5  23    3.84    1.16
  -1   5  23    6.95    1.13
  -1  -5  23    5.28    1.09
  -1   5  22    4.09    0.94
  -1   5  22    3.82    1.08
  -1  -5  22    4.43    1.10
  -1  -5  22    4.32    0.98
  -1   5  21    7.39    1.17
  -1   5  21    7.78    1.12
  -1  -5  21    7.65    1.20
  -1  -5  21    6.36    1.04
  -1   5  20    6.77    1.01
  -1   5  20    6.12    0.99
  -1  -5  20    6.35    1.12
  -1  -5  20    5.09    0.89
   1   5 -19    2.64    0.76
  -1   5  19    3.28    0.89
  -1   5  19    2.98    0.80
  -1  -5  19    0.72    0.43
  -1  -5  19    2.10    0.90
  -1   5  18    0.53    0.75
   1   5 -18    0.82    0.65
  -1   5  18    0.30    0.62
  -1  -5  18    0.47    0.80
  -1  -5  18   -0.15    0.26
   1   5 -17    8.16    0.93
  -1   5  17    7.32    0.97
  -1   5  17    6.28    0.90
  -1  -5  17    7.38    1.06
  -1  -5  17    4.22    0.73
  -1  -5  17    4.91    0.80
  -1   5  16    7.28    0.96
  -1   5  16   10.86    1.13
   1   5 -16    7.45    0.96
  -1  -5  16    9.28    0.92
  -1  -5  16    9.95    1.16
  -1   5  15    0.74    0.53
   1   5 -15    1.00    0.59
  -1   5  15    1.59    0.64
  -1  -5  15   -0.06    0.34
  -1  -5  15    0.57    0.68
  -1  -5  15    1.25    0.52
  -1  -5  15    0.50    0.52
   1   5 -14   24.26    1.81
  -1   5  14   21.71    1.73
  -1   5  14   25.86    1.82
  -1   5  14   24.28    1.78
  -1  -5  14   25.82    2.00
  -1  -5  14   25.82    1.80
  -1  -5  14   26.75    1.73
  -1  -5  14   23.27    1.74
  -1   5  13    6.29    0.81
  -1   5  13    5.99    0.71
   1   5 -13    4.87    0.74
  -1   5  13    4.18    0.67
  -1  -5  13    5.67    0.70
  -1  -5  13    5.73    0.86
  -1  -5  13    5.36    0.63
  -1  -5  13    5.57    0.75
  -1   5  12   15.17    1.28
  -1   5  12   17.19    1.25
   1   5 -12   16.23    1.26
  -1   5  12   15.09    1.24
   1   5 -12   14.90    1.19
  -1  -5  12   14.57    1.14
  -1  -5  12   15.11    1.24
  -1  -5  12   16.69    1.45
  -1  -5  12   14.16    1.19
   1   5 -11   14.05    1.16
  -1   5  11   15.38    1.25
  -1   5  11   17.08    1.21
   1   5 -11   15.54    1.24
  -1   5  11   15.77    1.05
  -1   5  11   16.04    1.20
  -1  -5  11   14.19    1.22
  -1  -5  11   14.88    1.40
  -1  -5  11   15.04    1.18
  -1  -5  11   15.56    1.11
  -1   5  10    6.32    0.58
   1   5 -10    7.67    0.72
  -1   5  10    8.41    0.82
  -1   5  10    7.22    0.75
  -1   5  10    7.16    0.71
   1   5 -10    8.22    0.81
  -1  -5  10    7.16    0.72
  -1  -5  10    6.80    0.62
  -1  -5  10    6.58    0.85
  -1  -5  10    6.04    0.75
  -1   5   9   12.35    0.99
   1   5  -9   14.60    1.01
  -1   5   9   11.67    0.99
   1   5  -9   16.14    1.11
  -1   5   9   11.62    0.90
  -1   5   9   12.38    1.02
  -1  -5   9   11.91    0.92
  -1  -5   9   12.41    1.01
  -1  -5   9   14.37    1.08
  -1  -5   9   12.49    1.21
   1   5  -8   29.58    2.03
  -1   5   8   31.55    2.10
  -1   5   8   31.68    1.99
  -1   5   8   29.85    2.03
   1   5  -8   29.67    2.11
  -1   5   8   30.96    2.03
  -1  -5   8   33.46    2.06
  -1  -5   8   32.57    2.20
  -1  -5   8   32.79    1.97
  -1  -5   8   31.99    2.11
  -1   5   7   28.16    1.74
  -1   5   7   27.66    1.82
  -1   5   7   26.65    1.77
   1   5  -7   24.61    1.75
  -1   5   7   27.49    1.75
   1   5  -7   23.59    1.82
  -1  -5   7   28.57    1.92
  -1  -5   7   27.19    1.68
  -1  -5   7   27.45    1.84
  -1   5   6   12.15    0.88
  -1   5   6   12.37    0.87
  -1   5   6   13.32    0.96
  -1   5   6   12.44    0.93
   1   5  -6    9.45    0.95
   1   5  -6   10.64    0.87
  -1  -5   6   12.71    0.99
   1  -5  -6    9.76    0.87
  -1  -5   6   11.87    1.06
  -1   5   5   32.83    1.90
   1   5  -5   23.93    1.96
  -1   5   5   33.01    1.97
  -1   5   5   32.02    1.95
  -1   5   5   32.87    1.93
   1   5  -5   25.08    1.89
   1  -5  -5   24.49    1.90
  -1  -5   5   33.98    2.07
  -1  -5   5   31.25    1.99
   1   5  -4    8.79    0.70
  -1   5   4    9.48    0.80
  -1   5   4    8.82    0.74
  -1   5   4    8.46    0.67
   1   5  -4    9.70    0.82
  -1  -5   4    8.62    0.81
  -1  -5   4    8.28    0.87
   1  -5  -4    9.07    0.75
  -1   5   3   29.79    1.95
  -1   5   3   32.57    1.94
   1   5  -3   27.96    1.88
  -1   5   3   31.51    1.93
   1   5  -3   27.10    1.96
  -1   5   3   29.36    1.86
  -1  -5   3   31.07    2.01
   1  -5  -3   26.55    1.91
  -1  -5   3   32.26    1.98
  -1   5   2   17.91    1.21
   1   5  -2   14.92    1.14
   1   5  -2   15.03    1.23
  -1   5   2   18.12    1.25
  -1   5   2   18.07    1.12
  -1   5   2   19.17    1.21
  -1  -5   2   18.73    1.25
   1  -5  -2   15.37    1.21
  -1  -5   2   18.48    1.30
   1  -5  -2   15.83    1.24
   1   5  -1   52.70    3.21
  -1   5   1   48.72    3.20
  -1   5   1   49.75    3.16
   1   5  -1   47.76    3.14
  -1   5   1   53.71    3.20
  -1   5   1   53.22    3.10
   1  -5  -1   49.06    3.18
  -1  -5   1   51.66    3.23
  -1  -5   1   50.93    3.20
   1  -5  -1   50.81    3.21
   1   5   0    7.39    0.64
  -1   5   0    8.66    0.75
  -1   5   0    8.33    0.79
  -1   5   0    8.00    0.68
   1   5   0    7.42    0.78
   1   5   0    8.33    0.73
  -1  -5   0    8.35    0.81
   1  -5   0    6.86    0.72
  -1  -5   0    8.08    0.74
   1  -5   0    8.19    0.80
  -1   5  -1   50.73    3.20
   1   5   1   53.77    3.18
   1   5   1   49.63    3.14
  -1   5  -1   47.46    3.20
  -1   5  -1   50.50    3.16
   1   5   1   49.46    3.19
  -1  -5  -1   49.08    3.20
   1  -5   1   52.26    3.23
   1  -5   1   51.42    3.19
  -1  -5  -1   52.20    3.18
   1   5   2   18.02    1.24
  -1   5  -2   14.35    1.26
   1   5   2   18.68    1.11
  -1   5  -2   15.82    1.19
   1   5   2   19.08    1.22
   1   5   2   18.31    1.18
  -1   5  -2   16.63    1.25
   1  -5   2   18.85    1.31
  -1  -5  -2   14.79    1.19
   1  -5   2   17.74    1.25
  -1  -5  -2   15.13    1.23
  -1   5  -3   26.73    1.96
   1   5   3   31.93    1.92
  -1   5  -3   28.87    1.92
   1   5   3   31.95    1.85
   1   5   3   30.12    1.94
   1   5   3   32.69    1.94
  -1   5  -3   25.02    1.98
   1  -5   3   30.69    2.02
   1  -5   3   31.64    1.98
  -1  -5  -3   26.15    1.93
   1   5   4    8.25    0.76
   1   5   4    9.58    0.72
   1   5   4   10.45    0.78
  -1   5  -4   10.32    0.87
   1   5   4    9.77    0.81
  -1   5  -4    8.87    0.91
  -1   5  -4   10.26    0.82
   1  -5   4   10.64    0.95
  -1  -5  -4   10.97    0.83
   1  -5   4    9.92    0.87
  -1   5  -5   21.71    1.85
   1   5   5   31.95    1.86
   1   5   5   31.92    1.81
   1   5   5   29.46    1.86
  -1   5  -5   22.44    1.77
  -1   5  -5   23.93    1.89
   1  -5   5   32.34    1.93
   1  -5   5   32.43    1.98
   1  -5   5   30.38    1.80
  -1   5  -6   10.10    0.99
   1   5   6   12.07    0.89
  -1   5  -6   10.06    1.05
  -1   5  -6    9.91    0.95
   1   5   6   12.41    0.95
   1   5   6   12.88    0.92
   1   5   6   13.03    0.88
  -1   5  -6   10.31    0.80
   1  -5   6   13.19    1.01
   1  -5   6   13.44    1.11
   1  -5   6   12.78    0.83
   1  -5   6   12.26    0.98
  -1   5  -7   23.36    1.81
   1   5   7   27.04    1.71
  -1   5  -7   22.19    1.77
   1   5   7   26.26    1.76
   1   5   7   27.16    1.72
   1   5   7   27.18    1.71
  -1   5  -7   24.91    1.66
   1  -5   7   27.31    1.82
   1  -5   7   29.27    1.89
   1  -5   7   26.89    1.80
   1  -5   7   27.87    1.68
  -1   5  -8   29.98    2.15
   1   5   8   31.00    2.12
   1   5   8   31.59    2.07
   1   5   8   32.25    2.04
   1   5   8   33.64    2.06
  -1   5  -8   27.98    2.11
   1   5   8   33.89    2.04
   1  -5   8   32.30    2.13
   1  -5   8   32.04    2.02
   1  -5   8   32.63    2.23
   1  -5   8   33.92    2.17
   1   5   9   12.67    0.94
   1   5   9   14.24    0.98
   1   5   9   13.15    0.95
  -1   5  -9   16.56    1.15
   1   5   9   12.85    1.07
  -1   5  -9   13.24    1.06
   1   5   9   12.53    1.01
   1  -5   9   12.72    0.95
   1  -5   9   11.80    1.07
   1  -5   9   12.65    1.21
   1  -5   9   11.91    1.08
  -1   5 -10    7.31    0.73
   1   5  10    6.00    0.60
   1   5  10    6.27    0.62
  -1   5 -10    7.31    0.79
   1   5  10    5.77    0.70
   1   5  10    6.48    0.64
   1   5  10    5.15    0.63
   1  -5  10    5.83    0.80
   1  -5  10    6.97    0.77
   1  -5  10    7.14    0.63
   1  -5  10    6.85    0.75
   1   5  11   14.59    1.16
   1   5  11   14.79    1.08
  -1   5 -11   13.42    1.15
   1   5  11   13.26    1.15
   1   5  11   14.98    1.05
   1   5  11   15.23    1.05
  -1   5 -11   12.80    1.20
   1  -5  11   14.16    1.19
   1  -5  11   15.67    1.35
   1  -5  11   13.57    1.19
  -1  -5 -11   15.31    1.04
   1  -5  11   15.31    1.10
   1   5  12   17.09    1.35
  -1   5 -12   19.45    1.44
   1   5  12   18.62    1.41
   1   5  12   16.16    1.28
  -1  -5 -12   19.70    1.22
   1  -5  12   19.28    1.55
   1  -5  12   15.99    1.29
   1  -5  12   15.82    1.36
   1  -5  12   17.38    1.38
  -1   5 -13    4.69    0.75
   1   5  13    5.44    0.69
   1   5  13    3.30    0.52
   1   5  13    5.27    0.70
   1  -5  13    4.77    0.72
   1  -5  13    5.47    0.83
   1  -5  13    4.90    0.62
   1  -5  13    4.40    0.70
   1   5  14   25.34    1.84
  -1   5 -14   26.28    1.83
   1   5  14   24.18    1.80
   1  -5  14   25.90    1.96
   1  -5  14   21.83    1.76
   1  -5  14   22.64    1.71
   1  -5  14   24.59    1.79
  -1   5 -15    1.34    0.64
   1   5  15    0.97    0.63
   1   5  15    1.56    0.58
   1  -5  15    1.06    0.62
   1  -5  15    2.27    0.72
   1  -5  15    0.79    0.44
   1  -5  15    0.97    0.57
   1   5  16    9.35    1.03
   1   5  16    9.07    1.05
  -1   5 -16    8.78    1.04
   1  -5  16   10.14    1.17
   1  -5  16   11.19    1.09
   1   5  17    7.41    0.93
  -1   5 -17    9.14    0.96
   1   5  17    6.22    0.95
   1  -5  17    3.27    0.62
   1  -5  17    5.48    0.81
   1  -5  17    6.77    1.01
   1  -5  17    6.47    0.92
   1   5  18    0.30    0.71
   1   5  18   -0.35    0.64
  -1   5 -18    0.26    0.67
   1  -5  18    0.58    0.63
   1  -5  18   -0.31    0.61
   1  -5  18   -0.16    0.69
   1  -5  18    0.10    0.75
   1   5  19    3.16    0.88
  -1   5 -19    3.40    0.80
   1   5  19    3.19    0.81
   1  -5  19    3.48    0.91
   1  -5  19    3.82    0.80
   1  -5  19    2.10    0.73
   1   5  20    6.44    1.03
   1   5  20    7.85    1.18
   1  -5  20    8.00    1.16
   1  -5  20    5.98    1.00
   1   5  21   10.26    1.23
   1   5  21    7.75    1.23
   1  -5  21    7.55    1.12
   1  -5  21    7.92    1.29
   1   5  22    5.04    1.13
  -1   5 -22    4.25    1.09
   1   5  22    4.58    1.01
   1  -5  22    5.60    1.01
   1  -5  22    6.73    1.55
   1   5  23    5.82    1.11
   1   5  23    6.12    1.21
   1  -5  23    6.24    1.11
   1   5  24    5.79    1.24
   1   5  24    6.58    1.23
   1  -5  24    5.34    1.14
   1   5  25    0.06    1.10
   1   5  25    2.04    1.04
   1  -5  25    1.72    1.03
   1   5  26    0.75    1.15
   1   5  26    0.69    1.05
   1  -5  26    2.61    1.15
   1   5  27    3.52    1.24
   1   5  27    1.79    1.24
   1  -5  27    2.83    1.20
   1   5  28   -0.43    1.21
   1   5  28    1.52    1.20
  -1   6  27    5.26    1.29
  -1   6  27    3.10    1.38
  -1   6  26    7.65    1.40
  -1   6  26    6.36    1.45
  -1   6  25    7.88    1.45
  -1   6  25    7.49    1.33
  -1   6  24   24.56    2.12
  -1   6  24   17.40    1.95
  -1   6  23    1.69    0.95
  -1   6  23    0.63    0.95
  -1  -6  23    0.53    1.02
  -1   6  22    3.63    1.08
  -1   6  22    4.64    1.06
  -1  -6  22    4.32    1.18
  -1   6  21    2.93    0.96
  -1   6  21    4.21    1.05
  -1  -6  21    4.09    1.13
  -1   6  20    0.83    0.80
  -1   6  20    1.80    0.91
  -1  -6  20    0.32    0.93
   1   6 -19   10.24    1.21
  -1   6  19    8.55    1.19
  -1   6  19   13.11    1.30
  -1  -6  19   12.48    1.43
  -1   6  18    3.57    0.91
  -1   6  18    2.91    0.79
   1   6 -18    3.30    0.85
  -1  -6  18    2.64    0.98
  -1  -6  18    3.85    0.79
  -1   6  17   16.59    1.60
   1   6 -17   21.41    1.63
  -1   6  17   17.25    1.53
  -1  -6  17   16.96    1.68
  -1  -6  17   14.76    1.47
  -1  -6  17   17.13    1.43
  -1   6  16    1.59    0.73
  -1   6  16    2.18    0.66
   1   6 -16    2.91    0.78
  -1  -6  16    1.22    0.84
  -1  -6  16    1.96    0.61
  -1  -6  16    0.54    0.65
  -1   6  15    4.35    0.86
  -1   6  15    6.50    0.83
   1   6 -15    5.35    0.88
  -1  -6  15    5.20    0.71
  -1  -6  15    5.75    1.01
  -1  -6  15    4.84    0.80
   1   6 -14   17.12    1.57
  -1   6  14   18.53    1.49
  -1   6  14   18.57    1.54
   1   6 -14   17.87    1.55
  -1  -6  14   17.42    1.47
  -1  -6  14   20.05    1.79
  -1  -6  14   17.94    1.36
  -1   6  13    3.36    0.66
   1   6 -13    4.14    0.74
  -1   6  13    2.73    0.62
  -1   6  13    3.88    0.65
   1   6 -13    2.81    0.62
  -1  -6  13    2.45    0.80
  -1  -6  13    3.79    0.67
  -1  -6  13    3.19    0.68
  -1  -6  13    3.48    0.55
  -1   6  12   40.96    2.67
  -1   6  12   39.43    2.60
   1   6 -12   38.14    2.65
  -1   6  12   41.29    2.59
   1   6 -12   38.19    2.57
  -1  -6  12   38.45    2.59
  -1  -6  12   38.37    2.64
  -1  -6  12   41.35    2.81
  -1  -6  12   37.23    2.49
   1   6 -11   50.17    3.48
  -1   6  11   51.49    3.40
  -1   6  11   54.74    3.48
  -1   6  11   52.63    3.31
  -1   6  11   54.35    3.39
   1   6 -11   52.13    3.39
  -1  -6  11   54.71    3.41
  -1  -6  11   53.75    3.31
  -1  -6  11   53.22    3.46
  -1  -6  11   57.48    3.61
  -1   6  10   37.53    2.42
   1   6 -10   43.24    2.52
   1   6 -10   41.09    2.61
  -1   6  10   37.55    2.49
  -1   6  10   38.67    2.57
  -1   6  10   36.91    2.48
  -1  -6  10   35.74    2.40
  -1  -6  10   36.56    2.56
  -1  -6  10   39.64    2.52
  -1  -6  10   36.99    2.67
  -1   6   9   36.99    2.45
  -1   6   9   36.94    2.45
  -1   6   9   38.94    2.41
  -1   6   9   36.30    2.50
   1   6  -9   36.45    2.56
   1   6  -9   40.30    2.46
  -1  -6   9   38.81    2.66
  -1  -6   9   37.88    2.55
  -1  -6   9   38.28    2.36
   1   6  -8   38.27    2.54
  -1   6   8   37.09    2.41
  -1   6   8   38.23    2.45
  -1   6   8   36.43    2.48
   1   6  -8   39.61    2.44
  -1   6   8   36.63    2.42
  -1  -6   8   37.57    2.34
  -1  -6   8   37.93    2.53
  -1  -6   8   38.92    2.62
  -1   6   7    7.86    0.68
   1   6  -7    7.11    0.82
  -1   6   7    7.92    0.79
   1   6  -7    6.17    0.66
  -1   6   7    6.54    0.67
  -1   6   7    6.42    0.63
  -1  -6   7    6.42    0.79
  -1  -6   7    5.68    0.81
  -1   6   6    1.32    0.41
  -1   6   6    1.98    0.35
   1   6  -6    1.58    0.37
   1   6  -6    1.46    0.50
  -1   6   6    2.23    0.45
  -1   6   6    2.22    0.41
   1  -6  -6    0.94    0.39
  -1  -6   6    2.08    0.58
  -1  -6   6    1.69    0.52
  -1   6   5    6.37    0.61
   1   6  -5    8.11    0.69
  -1   6   5    6.38    0.68
   1   6  -5    6.82    0.75
  -1   6   5    7.06    0.69
  -1  -6   5    6.21    0.79
  -1  -6   5    7.18    0.78
   1  -6  -5    7.93    0.72
  -1   6   4   47.14    2.77
  -1   6   4   47.84    2.85
  -1   6   4   46.52    2.84
   1   6  -4   39.42    2.87
  -1   6   4   43.84    2.85
   1   6  -4   41.70    2.78
   1  -6  -4   40.60    2.83
  -1  -6   4   46.35    2.95
  -1  -6   4   47.57    2.90
   1   6  -3   13.48    1.07
  -1   6   3   14.28    1.05
   1   6  -3   13.13    0.99
  -1   6   3   13.57    0.94
  -1   6   3   12.27    1.08
  -1   6   3   13.70    1.05
  -1  -6   3   14.74    1.12
   1  -6  -3   12.99    1.04
  -1  -6   3   13.19    1.19
   1   6  -2   81.33    5.02
  -1   6   2   82.45    5.00
  -1   6   2   77.64    5.00
   1   6  -2   80.57    4.94
  -1   6   2   79.13    4.98
   1   6  -2   83.05    5.05
  -1   6   2   77.97    4.89
   1  -6  -2   85.03    5.03
  -1  -6   2   79.48    5.01
  -1  -6   2   79.80    5.05
   1  -6  -2   82.05    4.99
  -1   6   1   49.56    3.28
   1   6  -1   50.94    3.22
  -1   6   1   52.19    3.25
   1   6  -1   56.64    3.31
   1   6  -1   55.88    3.33
  -1   6   1   48.34    3.15
  -1   6   1   46.53    3.28
   1  -6  -1   55.35    3.29
   1  -6  -1   54.15    3.32
  -1  -6   1   49.36    3.32
  -1  -6   1   50.90    3.29
  -1   6   0  115.65    7.01
   1   6   0  112.23    7.01
  -1   6   0  115.94    6.97
  -1   6   0  111.43    7.01
   1   6   0  116.94    7.01
  -1   6   0  113.52    6.88
   1   6   0  113.86    6.95
  -1  -6   0  114.55    7.03
  -1  -6   0  115.20    7.00
   1  -6   0  113.08    7.03
   1  -6   0  115.51    7.00
   1   6   1   51.48    3.26
   1   6   1   48.35    3.27
  -1   6  -1   55.07    3.24
  -1   6  -1   51.24    3.30
   1   6   1   48.32    3.21
  -1   6  -1   54.25    3.29
  -1   6  -1   52.67    3.24
  -1  -6  -1   55.33    3.31
  -1  -6  -1   54.69    3.27
   1  -6   1   45.88    3.25
   1  -6   1   48.58    3.30
   1   6   2   83.52    5.17
  -1   6  -2   84.34    5.22
   1   6   2   83.27    5.06
  -1   6  -2   90.10    5.21
   1   6   2   82.03    5.14
  -1   6  -2   87.10    5.15
   1   6   2   81.56    5.17
  -1  -6  -2   85.60    5.17
   1  -6   2   80.39    5.18
   1  -6   2   78.52    5.22
  -1  -6  -2   84.51    5.19
   1   6   3   13.70    1.04
   1   6   3   13.51    1.08
   1   6   3   12.36    0.99
  -1   6  -3   12.97    1.15
   1   6   3   13.69    0.92
  -1   6  -3   14.04    1.04
  -1   6  -3   13.57    1.11
  -1  -6  -3   12.92    1.09
   1  -6   3   12.76    1.17
   1  -6   3   13.88    1.10
   1   6   4   42.56    2.69
   1   6   4   43.28    2.60
  -1   6  -4   41.74    2.68
  -1   6  -4   37.36    2.73
   1   6   4   43.86    2.69
  -1   6  -4   38.22    2.75
   1   6   4   43.49    2.69
  -1  -6  -4   37.99    2.69
   1  -6   4   44.14    2.79
   1  -6   4   46.96    2.76
   1   6   5    6.55    0.68
  -1   6  -5    7.12    0.69
  -1   6  -5    5.86    0.70
  -1   6  -5    5.65    0.50
   1   6   5    6.17    0.54
   1   6   5    5.90    0.62
  -1   6  -5    7.73    0.80
   1   6   5    3.72    0.54
   1  -6   5    6.35    0.72
   1  -6   5    5.94    0.76
  -1   6  -6    1.19    0.50
  -1   6  -6    1.98    0.45
   1   6   6    2.07    0.46
  -1   6  -6    1.48    0.27
   1   6   6    1.70    0.35
   1   6   6    1.67    0.33
   1   6   6    2.10    0.40
  -1   6  -6    1.95    0.51
   1  -6   6    1.82    0.51
   1  -6   6    1.57    0.55
  -1   6  -7    5.93    0.51
   1   6   7    6.17    0.67
   1   6   7    6.12    0.61
   1   6   7    6.63    0.62
   1   6   7    6.46    0.60
  -1   6  -7    5.58    0.76
  -1   6  -7    5.60    0.69
  -1   6  -7    4.17    0.70
   1  -6   7    6.54    0.54
   1  -6   7    5.48    0.79
   1  -6   7    5.68    0.73
   1   6   8   33.36    2.17
   1   6   8   32.47    2.17
  -1   6  -8   35.31    2.11
  -1   6  -8   33.95    2.36
  -1   6  -8   34.26    2.25
   1   6   8   32.90    2.23
   1   6   8   33.03    2.16
  -1   6  -8   33.75    2.31
   1  -6   8   34.68    2.40
   1  -6   8   34.15    2.29
   1  -6   8   32.48    2.12
  -1   6  -9   38.19    2.66
   1   6   9   38.87    2.54
  -1   6  -9   38.07    2.61
  -1   6  -9   39.24    2.41
   1   6   9   37.75    2.46
  -1   6  -9   38.28    2.55
   1   6   9   38.91    2.46
   1   6   9   38.09    2.49
   1  -6   9   37.53    2.58
   1  -6   9   39.35    2.43
   1  -6   9   39.05    2.70
   1  -6   9   39.64    2.57
   1   6  10   35.27    2.46
   1   6  10   37.15    2.41
   1   6  10   36.18    2.35
  -1   6 -10   40.52    2.47
  -1   6 -10   41.25    2.55
   1   6  10   34.65    2.35
   1  -6  10   35.34    2.46
   1  -6  10   36.81    2.61
   1  -6  10   36.14    2.49
   1  -6  10   35.94    2.33
  -1   6 -11   52.04    3.61
   1   6  11   55.95    3.47
   1   6  11   56.43    3.47
   1   6  11   56.74    3.59
  -1   6 -11   52.37    3.56
   1   6  11   57.23    3.54
   1  -6  11   59.57    3.73
   1  -6  11   53.77    3.58
   1  -6  11   55.33    3.46
   1  -6  11   56.98    3.62
   1   6  12   37.45    2.35
   1   6  12   38.18    2.50
  -1   6 -12   33.71    2.50
  -1   6 -12   34.09    2.46
   1   6  12   36.06    2.43
   1  -6  12   39.54    2.52
   1  -6  12   37.60    2.63
   1  -6  12   34.45    2.48
   1  -6  12   35.50    2.35
  -1   6 -13    2.56    0.68
   1   6  13    2.45    0.58
   1   6  13    2.78    0.67
  -1   6 -13    2.14    0.62
   1  -6  13    1.68    0.66
   1  -6  13    2.64    0.70
   1  -6  13    2.76    0.53
   1  -6  13    2.45    0.77
  -1   6 -14   16.00    1.46
   1   6  14   17.36    1.53
   1   6  14   17.27    1.49
  -1   6 -14   17.50    1.53
   1  -6  14   20.25    1.39
   1  -6  14   20.01    1.74
   1  -6  14   18.38    1.54
   1  -6  14   17.95    1.50
  -1   6 -15    5.06    0.81
   1   6  15    4.78    0.79
  -1   6 -15    5.87    0.91
   1   6  15    4.45    0.80
   1  -6  15    4.59    0.70
   1  -6  15    4.72    0.95
   1  -6  15    5.03    0.85
   1  -6  15    5.44    0.83
  -1   6 -16    1.31    0.75
  -1   6 -16    1.26    0.66
   1   6  16    2.04    0.69
   1   6  16    1.67    0.73
   1  -6  16    1.89    0.64
   1  -6  16    1.28    0.72
   1  -6  16    2.37    0.86
   1  -6  16    1.88    0.74
  -1   6 -17   22.36    1.73
   1   6  17   18.48    1.69
   1   6  17   18.38    1.72
   1  -6  17   19.14    1.91
   1  -6  17   19.30    1.67
   1  -6  17   19.52    1.59
  -1   6 -18    3.97    0.88
   1   6  18    2.71    0.79
  -1   6 -18    2.45    0.88
   1   6  18    2.29    0.85
   1  -6  18    2.83    0.75
   1  -6  18    2.43    0.91
   1  -6  18    2.02    0.67
   1   6  19   12.26    1.32
  -1   6 -19   11.16    1.27
   1   6  19   11.96    1.36
  -1   6 -19   11.30    1.37
   1  -6  19   11.41    1.20
   1  -6  19   10.24    1.37
   1   6  20    1.81    0.84
  -1   6 -20    1.40    0.89
  -1   6 -20    1.13    0.81
   1   6  20    0.01    0.80
   1  -6  20    1.40    1.09
   1  -6  20    1.51    0.96
   1  -6  20    0.80    0.56
   1   6  21    4.31    1.03
  -1   6 -21    2.75    1.00
   1   6  21    4.88    0.99
   1  -6  21    1.81    1.03
   1   6  22    5.80    1.14
  -1   6 -22    5.07    1.15
   1   6  22    5.61    1.11
   1  -6  22    4.20    1.20
   1   6  23    0.26    0.94
   1   6  23    0.56    0.91
   1   6  24   16.39    1.86
   1   6  24   20.52    1.91
   1   6  25    5.86    1.32
   1   6  25    5.84    1.32
   1   6  26    5.72    1.36
   1   6  26    6.08    1.40
   1   6  27    3.71    1.37
   1   6  27    4.65    1.36
  -1   7  26    1.02    1.20
  -1   7  26    0.23    1.12
  -1   7  25    0.04    1.04
  -1   7  25    0.40    1.10
  -1   7  24    1.52    0.98
   1   7 -24    1.01    1.55
  -1   7  24    0.93    1.02
   1   7 -23    3.30    1.19
  -1   7  23    6.66    1.23
  -1   7  23    4.68    1.21
  -1  -7  23    4.14    1.32
  -1   7  22    1.52    1.00
  -1   7  22    0.25    0.92
  -1  -7  22   -0.16    1.07
  -1   7  21    2.89    0.92
  -1   7  21    0.82    0.96
  -1  -7  21    0.77    1.06
   1   7 -20   -0.41    0.84
  -1   7  20    1.68    0.86
  -1   7  20    1.16    0.90
  -1  -7  20   -0.60    0.97
  -1   7  19    3.43    0.91
  -1   7  19    2.43    0.85
   1   7 -19    4.36    0.97
  -1  -7  19    2.62    1.10
   1   7 -18    5.17    1.01
  -1   7  18    6.49    1.00
  -1   7  18    4.37    1.00
  -1  -7  18    5.27    1.13
   1   7 -17    4.33    0.94
  -1   7  17    4.34    0.95
  -1   7  17    3.12    0.78
  -1  -7  17    3.82    1.06
  -1  -7  17    4.80    0.94
   1   7 -16   10.14    1.23
  -1   7  16   10.22    1.18
  -1   7  16   12.68    1.20
  -1  -7  16    9.27    1.17
  -1  -7  16   10.61    1.37
   1   7 -15   19.74    1.70
  -1   7  15   16.33    1.62
  -1   7  15   19.38    1.59
  -1  -7  15   18.46    1.94
  -1  -7  15   17.71    1.57
  -1   7  14    2.75    0.66
  -1   7  14    1.19    0.65
   1   7 -14    1.84    0.78
  -1  -7  14    3.33    0.77
  -1  -7  14    1.50    0.86
   1   7 -13   21.13    1.93
  -1   7  13   26.41    1.92
  -1   7  13   24.02    1.79
  -1  -7  13   23.42    1.88
  -1  -7  13   27.89    2.15
  -1   7  12    7.82    0.85
  -1   7  12    7.87    0.84
   1   7 -12    6.66    0.99
   1   7 -12    7.20    0.98
  -1   7  12    8.68    1.00
  -1  -7  12    7.69    1.08
  -1  -7  12    7.51    0.99
   1   7 -11    5.85    0.72
  -1   7  11    5.09    0.68
   1   7 -11    6.42    0.92
  -1   7  11    6.65    0.74
  -1   7  11    4.42    0.75
  -1   7  11    4.74    0.69
  -1  -7  11    6.77    0.89
  -1  -7  11    5.29    0.94
   1   7 -10    0.79    0.66
  -1   7  10    0.72    0.45
   1   7 -10    1.40    0.47
  -1   7  10    0.52    0.38
  -1   7  10    1.09    0.44
  -1   7  10    0.58    0.52
  -1  -7  10    1.18    0.70
  -1  -7  10    0.69    0.61
  -1   7   9    7.35    0.79
  -1   7   9    7.71    0.89
   1   7  -9    7.98    0.78
   1   7  -9    7.81    0.96
  -1   7   9    7.71    0.76
  -1   7   9    7.87    0.77
  -1  -7   9    8.53    0.98
  -1  -7   9    7.35    0.99
  -1   7   8   10.78    0.90
  -1   7   8    9.55    0.91
   1   7  -8   12.76    1.15
  -1   7   8    9.94    0.97
   1   7  -8   11.89    0.93
  -1   7   8    8.92    0.97
  -1  -7   8    9.77    1.12
  -1  -7   8    9.98    1.06
   1   7  -7   16.63    1.45
  -1   7   7   17.65    1.26
   1   7  -7   18.05    1.28
  -1   7   7   18.03    1.37
  -1   7   7   17.80    1.35
  -1   7   7   17.63    1.30
  -1  -7   7   17.70    1.45
  -1  -7   7   17.34    1.54
  -1   7   6   -0.02    0.44
  -1   7   6   -0.21    0.40
   1   7  -6   -0.17    0.51
   1   7  -6    0.04    0.37
  -1   7   6   -0.07    0.28
  -1   7   6   -0.24    0.17
  -1  -7   6   -0.25    0.53
   1  -7  -6   -0.16    0.41
  -1  -7   6    0.22    0.52
  -1   7   5   31.47    2.10
   1   7  -5   32.01    2.03
  -1   7   5   31.14    1.98
   1   7  -5   27.81    2.13
  -1   7   5   30.68    2.09
  -1   7   5   29.93    2.06
  -1  -7   5   31.86    2.24
  -1  -7   5   31.54    2.16
   1  -7  -5   29.80    2.07
  -1   7   4   20.72    1.43
   1   7  -4   19.53    1.49
  -1   7   4   18.81    1.42
  -1   7   4   19.37    1.47
   1   7  -4   18.32    1.34
  -1   7   4   18.62    1.29
   1   7  -4   20.80    1.57
   1  -7  -4   19.18    1.44
  -1  -7   4   16.70    1.58
  -1  -7   4   19.81    1.50
   1   7  -3   41.28    2.68
  -1   7   3   39.41    2.59
  -1   7   3   37.92    2.49
   1   7  -3   40.89    2.72
   1   7  -3   40.44    2.56
  -1   7   3   40.29    2.63
  -1   7   3   40.13    2.64
  -1  -7   3   40.29    2.67
  -1  -7   3   38.17    2.74
   1  -7  -3   41.13    2.64
   1   7  -2   13.15    1.18
  -1   7   2   14.12    1.18
   1   7  -2   13.22    1.02
  -1   7   2   13.44    0.93
  -1   7   2   12.53    1.08
  -1   7   2   13.83    1.13
   1   7  -2   13.41    1.23
  -1  -7   2   13.12    1.19
   1  -7  -2   14.70    1.17
   1  -7  -2   12.92    1.20
  -1  -7   2   12.93    1.29
  -1   7   1   16.78    1.07
  -1   7   1   16.63    1.32
   1   7  -1   14.82    1.29
   1   7  -1   16.23    1.16
  -1   7   1   15.43    1.27
  -1   7   1   16.51    1.22
   1   7  -1   15.71    1.34
  -1  -7   1   14.14    1.37
   1  -7  -1   13.93    1.35
  -1  -7   1   16.79    1.31
   1  -7  -1   15.03    1.26
  -1   7   0   37.70    2.40
   1   7   0   34.22    2.36
  -1   7   0   37.25    2.48
  -1   7   0   36.08    2.45
   1   7   0   37.38    2.48
  -1   7   0   37.18    2.27
   1   7   0   35.74    2.44
   1  -7   0   35.88    2.44
  -1  -7   0   38.26    2.46
  -1  -7   0   37.18    2.51
   1  -7   0   35.28    2.50
  -1   7  -1   13.56    1.11
  -1   7  -1   14.17    0.94
  -1   7  -1   13.25    1.20
   1   7   1   14.63    1.18
   1   7   1   14.68    1.09
   1   7   1   14.31    1.24
  -1   7  -1   15.48    1.26
   1   7   1   14.34    0.93
  -1  -7  -1   14.50    1.19
   1  -7   1   15.84    1.21
  -1  -7  -1   10.80    1.25
   1  -7   1   11.83    1.28
  -1   7  -2   12.79    1.22
  -1   7  -2   15.20    1.09
   1   7   2   12.70    1.15
   1   7   2   13.97    1.07
  -1   7  -2   12.92    1.18
  -1   7  -2   14.92    0.92
   1   7   2   12.96    1.11
   1   7   2   11.62    0.91
   1  -7   2   14.11    1.17
   1  -7   2   13.02    1.23
  -1  -7  -2   12.13    1.19
   1   7   3   38.71    2.42
   1   7   3   38.84    2.56
  -1   7  -3   42.41    2.55
  -1   7  -3   39.53    2.63
   1   7   3   39.22    2.53
  -1   7  -3   36.94    2.64
   1   7   3   38.45    2.57
   1  -7   3   37.81    2.68
  -1  -7  -3   39.29    2.60
   1  -7   3   38.46    2.60
  -1   7  -4   19.01    1.34
   1   7   4   17.65    1.19
   1   7   4   17.25    1.31
   1   7   4   16.93    1.35
  -1   7  -4   19.18    1.48
   1   7   4   16.48    1.31
  -1   7  -4   17.80    1.42
  -1  -7  -4   18.40    1.37
   1  -7   4   17.49    1.39
   1  -7   4   15.12    1.47
  -1   7  -5   26.66    1.87
  -1   7  -5   29.68    2.13
   1   7   5   30.89    2.00
  -1   7  -5   27.95    2.08
   1   7   5   30.36    1.91
   1   7   5   31.46    2.02
   1   7   5   29.22    2.01
  -1   7  -5   30.93    2.01
   1  -7   5   29.86    2.05
   1  -7   5   29.78    2.17
  -1   7  -6   -0.02    0.51
   1   7   6   -0.05    0.29
   1   7   6    0.28    0.43
  -1   7  -6   -0.54    0.24
   1   7   6   -0.14    0.17
  -1   7  -6   -0.79    0.47
   1   7   6    0.53    0.40
  -1   7  -6    0.12    0.43
   1  -7   6   -0.20    0.47
   1  -7   6   -0.71    0.53
   1   7   7   17.74    1.34
   1   7   7   19.60    1.29
   1   7   7   18.66    1.39
   1   7   7   17.01    1.30
  -1   7  -7   15.81    1.52
  -1   7  -7   17.73    1.48
  -1   7  -7   17.96    1.38
  -1   7  -7   17.40    1.20
   1  -7   7   18.90    1.62
   1  -7   7   19.79    1.51
   1   7   8   10.50    0.95
   1   7   8   11.11    0.93
  -1   7  -8   11.22    1.15
   1   7   8   10.12    0.98
  -1   7  -8   11.20    0.83
  -1   7  -8   13.51    1.05
  -1   7  -8   13.05    1.19
   1   7   8   10.72    1.05
   1  -7   8   10.45    1.17
   1  -7   8   11.63    1.12
  -1   7  -9    7.37    0.92
   1   7   9    6.93    0.72
  -1   7  -9    6.51    0.61
   1   7   9    6.19    0.68
  -1   7  -9    7.20    0.82
  -1   7  -9    7.24    0.93
   1   7   9    7.10    0.84
   1   7   9    6.08    0.68
   1  -7   9    6.70    0.96
   1  -7   9    7.68    0.64
   1  -7   9    6.81    0.89
  -1   7 -10    0.90    0.53
   1   7  10    0.53    0.49
   1   7  10    0.81    0.40
   1   7  10    0.27    0.42
  -1   7 -10   -0.12    0.58
  -1   7 -10   -0.10    0.64
   1   7  10    0.50    0.42
  -1   7 -10    0.45    0.30
   1  -7  10   -0.17    0.68
   1  -7  10    0.67    0.59
   1  -7  10    0.54    0.38
   1   7  11    5.65    0.71
   1   7  11    6.13    0.87
  -1   7 -11    6.39    0.97
  -1   7 -11    5.87    0.59
  -1   7 -11    6.36    0.84
  -1   7 -11    7.63    0.98
   1   7  11    4.72    0.63
   1   7  11    4.63    0.62
   1  -7  11    6.07    0.87
   1  -7  11    6.78    0.87
   1  -7  11    6.17    0.96
   1  -7  11    6.24    0.79
  -1   7 -12    7.38    0.70
  -1   7 -12    7.41    0.91
  -1   7 -12    7.03    0.99
   1   7  12    5.76    0.85
  -1   7 -12    7.32    1.01
   1   7  12    7.25    0.82
   1  -7  12    6.84    0.93
   1  -7  12    6.25    1.04
   1  -7  12    7.43    0.98
  -1   7 -13   25.46    1.93
   1   7  13   25.70    1.97
  -1   7 -13   25.14    2.12
  -1   7 -13   24.62    2.01
   1   7  13   26.00    1.90
   1  -7  13   28.95    1.98
   1  -7  13   24.33    2.17
   1  -7  13   26.13    1.99
  -1   7 -14    2.19    0.80
   1   7  14    2.27    0.66
   1   7  14    3.29    0.79
  -1   7 -14    3.21    0.89
  -1   7 -14    3.60    0.77
   1  -7  14    2.49    0.90
   1  -7  14    4.45    0.83
   1  -7  14    1.72    0.76
   1   7  15   17.34    1.64
   1   7  15   19.73    1.58
  -1   7 -15   20.07    1.90
  -1   7 -15   19.05    1.73
   1  -7  15   17.99    1.63
   1  -7  15   18.59    1.92
  -1   7 -16   12.25    1.40
  -1   7 -16   14.29    1.39
   1   7  16    9.49    1.21
   1   7  16   13.03    1.25
   1  -7  16   12.10    1.30
   1  -7  16   10.13    1.38
   1   7  17    2.81    0.81
  -1   7 -17    4.33    0.99
  -1   7 -17    3.60    0.92
   1   7  17    1.92    0.82
   1  -7  17    3.19    0.89
   1  -7  17    2.89    0.98
   1   7  18    5.86    0.95
   1   7  18    5.30    1.04
  -1   7 -18    5.51    1.09
  -1   7 -18    5.38    1.06
   1  -7  18    3.05    0.93
   1  -7  18    4.95    1.12
  -1   7 -19    2.94    0.99
  -1   7 -19    3.05    0.96
   1   7  19    3.38    0.98
   1   7  19    3.32    0.88
   1  -7  19    4.27    1.07
   1  -7  19    2.17    0.90
  -1   7 -20    0.89    0.90
   1   7  20    0.74    0.83
  -1   7 -20    0.74    0.92
   1   7  20    1.23    0.90
   1  -7  20    0.80    1.03
   1  -7  20    0.65    0.81
  -1   7 -21    1.36    0.96
   1   7  21    0.06    0.91
   1   7  21    1.75    0.88
  -1   7 -21    0.09    1.45
   1  -7  21    0.10    1.00
   1   7  22    1.36    0.98
   1   7  22    1.26    0.92
  -1   7 -22   -0.31    0.96
   1  -7  22   -0.01    1.05
   1   7  23    4.04    1.17
   1   7  23    5.58    1.16
  -1   7 -23    4.21    1.19
   1  -7  23    2.00    1.34
   1   7  24    2.12    1.13
   1   7  24    1.46    1.07
   1   7  25    0.99    1.09
   1   7  25    0.93    1.14
   1   7  26    1.07    1.22
   1   7  26    0.79    1.17
  -1   8  25   -1.00    1.19
  -1   8  25    0.58    1.13
  -1   8  24    1.44    1.11
  -1   8  24    1.49    1.16
   1   8 -23    0.20    1.10
  -1   8  23    2.11    1.05
  -1   8  23    0.33    1.07
  -1  -8  23    0.81    1.23
   1   8 -22    1.97    1.13
  -1   8  22   -0.05    0.94
  -1   8  22    0.45    0.90
  -1  -8  22   -0.07    1.08
  -1   8  21    4.27    1.10
  -1   8  21    4.93    1.15
   1   8 -21    5.03    1.18
   1   8 -21    6.88    1.23
  -1  -8  21    4.65    1.24
   1   8 -20    5.55    1.16
   1   8 -20    4.61    1.15
  -1   8  20    5.32    1.16
  -1   8  20    4.96    1.06
  -1  -8  20    3.64    1.27
   1   8 -19    9.87    1.36
  -1   8  19    8.42    1.32
  -1   8  19    9.66    1.26
  -1  -8  19    8.96    1.50
   1   8 -18    2.60    0.95
  -1   8  18    1.99    0.84
  -1   8  18    3.14    0.98
  -1  -8  18    2.85    1.09
  -1   8  17    1.00    0.73
  -1   8  17    1.29    0.75
   1   8 -17    0.28    0.88
  -1  -8  17    1.67    1.04
  -1   8  16    2.98    0.88
  -1   8  16    3.69    0.80
   1   8 -16    1.20    0.90
  -1  -8  16    3.25    0.94
  -1  -8  16    1.53    1.00
   1   8 -15    0.45    0.83
  -1   8  15    0.59    0.63
  -1   8  15    0.99    0.75
  -1  -8  15   -0.85    0.74
  -1  -8  15    0.25    0.90
  -1   8  14    2.18    0.67
   1   8 -14    2.03    0.84
  -1   8  14    2.03    0.76
  -1  -8  14    2.31    0.83
  -1  -8  14    3.64    0.98
   1   8 -13    0.77    0.78
  -1   8  13    0.73    0.58
  -1   8  13    1.10    0.71
  -1  -8  13   -0.56    0.70
  -1  -8  13   -0.15    0.83
   1   8 -12   10.05    1.23
  -1   8  12   11.13    1.19
  -1   8  12   11.64    1.09
  -1  -8  12   12.07    1.38
  -1  -8  12   10.84    1.24
   1   8 -11    6.49    0.99
  -1   8  11    6.53    0.92
  -1   8  11    5.69    0.77
  -1   8  11    6.99    0.79
  -1  -8  11    6.02    1.06
  -1  -8  11    5.59    0.95
  -1   8  10   19.74    1.47
  -1   8  10   18.74    1.60
  -1   8  10   18.62    1.42
   1   8 -10   20.00    1.46
   1   8 -10   18.78    1.67
  -1   8  10   18.08    1.51
  -1  -8  10   20.13    1.67
  -1  -8  10   21.51    1.87
  -1   8   9   14.70    1.22
   1   8  -9   15.55    1.46
  -1   8   9   14.77    1.22
  -1   8   9   17.10    1.40
  -1   8   9   15.37    1.32
   1   8  -9   17.04    1.26
  -1  -8   9   15.24    1.44
  -1  -8   9   15.70    1.64
  -1   8   8    4.11    0.67
   1   8  -8    4.28    0.63
   1   8  -8    4.19    0.83
   1   8  -8    3.78    0.80
  -1   8   8    3.74    0.69
  -1   8   8    3.28    0.60
  -1   8   8    4.75    0.58
  -1  -8   8    2.78    0.83
  -1  -8   8    4.30    0.81
   1   8  -7   14.21    1.10
   1   8  -7   13.71    1.39
  -1   8   7   12.70    1.14
   1   8  -7   12.59    1.29
  -1   8   7   13.07    1.02
  -1   8   7   10.37    1.04
  -1   8   7   13.98    1.22
  -1  -8   7   14.27    1.30
  -1  -8   7   14.40    1.45
   1   8  -6    6.48    0.69
   1   8  -6    6.69    0.90
  -1   8   6    5.21    0.71
  -1   8   6    3.62    0.62
   1   8  -6    5.66    0.87
  -1   8   6    5.07    0.57
  -1   8   6    6.24    0.75
  -1  -8   6    3.83    0.84
  -1  -8   6    5.84    0.85
  -1   8   5    2.56    0.54
  -1   8   5    2.90    0.58
  -1   8   5    3.10    0.42
   1   8  -5    2.00    0.66
   1   8  -5    1.21    0.63
  -1   8   5    2.37    0.58
   1   8  -5    2.37    0.50
  -1  -8   5    3.05    0.74
  -1  -8   5    2.75    0.71
   1  -8  -5    2.00    0.59
   1   8  -4    5.05    0.76
  -1   8   4    3.77    0.65
  -1   8   4    5.50    0.71
  -1   8   4    4.39    0.48
   1   8  -4    4.86    0.60
  -1   8   4    4.68    0.70
   1   8  -4    4.46    0.75
   1  -8  -4    4.75    0.70
  -1  -8   4    3.34    0.71
  -1  -8   4    2.53    0.74
  -1   8   3    2.18    0.34
   1   8  -3    1.53    0.60
   1   8  -3    0.72    0.57
  -1   8   3    2.40    0.59
  -1   8   3    2.66    0.57
  -1   8   3    2.55    0.56
   1   8  -3    2.05    0.46
   1  -8  -3    0.61    0.54
  -1  -8   3    1.38    0.66
  -1  -8   3    1.61    0.63
  -1   8   2   29.39    1.98
  -1   8   2   29.01    2.05
  -1   8   2   29.67    2.04
  -1   8   2   27.57    1.82
   1   8  -2   28.26    1.93
   1   8  -2   28.77    2.10
   1   8  -2   29.97    2.07
   1  -8  -2   28.65    2.04
  -1  -8   2   27.87    2.05
  -1  -8   2   26.48    2.13
   1   8  -1    4.00    0.58
  -1   8   1    3.82    0.41
  -1   8   1    4.10    0.69
   1   8  -1    4.54    0.74
   1   8  -1    3.12    0.66
  -1   8   1    4.69    0.66
  -1   8   1    3.62    0.68
   1  -8  -1    2.44    0.67
  -1  -8   1    3.29    0.69
   1  -8  -1    4.05    0.70
  -1  -8   1    3.22    0.73
  -1   8   0   87.39    5.37
   1   8   0   84.24    5.37
  -1   8   0   84.63    5.35
  -1   8   0   79.50    5.28
   1   8   0   87.30    5.35
   1   8   0   83.53    5.27
  -1   8   0   83.87    5.16
  -1  -8   0   86.21    5.40
   1  -8   0   85.94    5.39
   1  -8   0   87.06    5.35
  -1  -8   0   87.67    5.35
   1   8   1    3.54    0.67
  -1   8  -1    4.41    0.72
  -1   8  -1    4.05    0.40
   1   8   1    4.54    0.72
   1   8   1    5.71    0.66
   1   8   1    4.13    0.41
  -1   8  -1    5.31    0.78
  -1   8  -1    4.55    0.65
   1  -8   1    5.35    0.75
  -1  -8  -1    2.85    0.69
  -1  -8  -1    4.68    0.74
   1  -8   1    3.35    0.73
  -1   8  -2   28.16    1.89
   1   8   2   25.82    1.72
  -1   8  -2   29.10    2.00
   1   8   2   25.72    1.97
   1   8   2   25.76    1.86
   1   8   2   27.42    1.92
  -1   8  -2   26.97    2.02
   1  -8   2   27.96    1.98
  -1  -8  -2   28.06    2.01
   1  -8   2   27.05    2.06
  -1   8  -3    1.59    0.59
   1   8   3    1.62    0.53
   1   8   3    1.80    0.32
  -1   8  -3    1.14    0.56
   1   8   3    1.95    0.51
   1   8   3    2.11    0.54
  -1   8  -3    1.91    0.53
  -1  -8  -3    1.27    0.53
   1  -8   3    1.59    0.63
   1  -8   3    1.62    0.61
  -1   8  -4    5.18    0.80
   1   8   4    5.14    0.70
   1   8   4    4.87    0.51
  -1   8  -4    5.82    0.85
   1   8   4    6.30    0.74
  -1   8  -4    5.39    0.70
   1   8   4    4.51    0.68
   1  -8   4    3.97    0.78
   1  -8   4    4.31    0.77
  -1  -8  -4    4.71    0.71
   1   8   5    2.42    0.54
   1   8   5    2.30    0.39
  -1   8  -5    1.99    0.56
  -1   8  -5    2.45    0.68
   1   8   5    3.09    0.59
  -1   8  -5    1.89    0.65
   1   8   5    2.20    0.54
   1  -8   5    1.62    0.61
   1  -8   5    2.42    0.70
  -1   8  -6    7.02    0.91
   1   8   6    6.19    0.74
   1   8   6    5.27    0.72
  -1   8  -6    7.60    0.95
   1   8   6    5.76    0.61
   1   8   6    7.13    0.83
  -1   8  -6    7.22    0.79
   1  -8   6    3.82    0.85
   1  -8   6    4.89    0.82
   1   8   7   13.23    1.20
   1   8   7   13.97    1.06
  -1   8  -7   12.63    1.30
  -1   8  -7   13.82    1.18
   1   8   7   12.34    1.18
  -1   8  -7   14.15    1.36
   1  -8   7   14.01    1.37
   1  -8   7   13.79    1.30
   1   8   8    3.90    0.57
   1   8   8    4.35    0.62
   1   8   8    3.44    0.61
  -1   8  -8    4.92    0.71
  -1   8  -8    3.69    0.84
   1   8   8    5.32    0.76
  -1   8  -8    4.03    0.81
   1  -8   8    2.71    0.83
   1  -8   8    4.44    0.81
   1   8   9   13.90    1.23
  -1   8  -9   16.23    1.54
  -1   8  -9   16.58    1.47
   1   8   9   14.14    1.32
  -1   8  -9   16.37    1.33
   1   8   9   13.86    1.17
   1   8   9   15.07    1.21
   1  -8   9   14.93    1.41
   1  -8   9   12.75    1.43
   1   8  10   15.59    1.28
  -1   8 -10   16.64    1.40
   1   8  10   15.80    1.31
  -1   8 -10   17.18    1.63
   1   8  10   15.59    1.30
   1   8  10   17.23    1.44
  -1   8 -10   16.90    1.62
   1  -8  10   15.86    1.60
   1  -8  10   18.95    1.54
  -1   8 -11    6.11    0.85
   1   8  11    5.89    0.87
   1   8  11    5.43    0.73
  -1   8 -11    5.69    0.98
  -1   8 -11    6.59    0.98
   1   8  11    5.03    0.71
   1  -8  11    3.81    0.98
   1  -8  11    4.67    0.92
   1   8  12   13.15    1.17
  -1   8 -12   11.47    1.34
   1   8  12   15.24    1.37
  -1   8 -12   13.07    1.24
  -1   8 -12   12.23    1.38
   1  -8  12   10.30    1.39
   1  -8  12   13.17    1.36
   1   8  13    0.31    0.57
  -1   8 -13    0.27    0.80
   1   8  13    0.35    0.60
  -1   8 -13    0.13    0.73
   1  -8  13    0.81    0.85
   1  -8  13   -0.33    0.74
   1   8  14    1.86    0.72
  -1   8 -14    3.25    0.93
   1   8  14    1.79    0.68
  -1   8 -14    2.54    0.90
   1  -8  14    1.55    0.82
   1  -8  14    1.68    0.93
   1   8  15    1.72    0.79
  -1   8 -15    0.91    0.87
  -1   8 -15    0.53    0.81
   1   8  15   -0.40    0.61
   1  -8  15    0.50    0.78
   1  -8  15    1.14    0.90
   1   8  16    4.39    0.95
  -1   8 -16    1.16    0.95
  -1   8 -16    3.45    1.00
   1   8  16    2.34    0.75
   1  -8  16    3.45    0.94
   1  -8  16    2.93    1.05
  -1   8 -17    0.95    0.88
   1   8  17    0.60    0.81
  -1   8 -17    0.95    0.94
   1   8  17    1.09    0.75
   1  -8  17    1.11    0.88
   1  -8  17    0.14    0.95
  -1   8 -18    1.85    0.96
   1   8  18    1.68    0.89
  -1   8 -18    0.22    0.90
   1   8  18    3.13    0.87
   1  -8  18    1.19    1.01
   1  -8  18    0.78    0.90
   1   8  19    7.87    1.26
  -1   8 -19    9.93    1.36
  -1   8 -19   10.21    1.46
   1   8  19    9.02    1.23
   1  -8  19    9.88    1.28
   1  -8  19    9.02    1.51
  -1   8 -20    4.42    1.12
   1   8  20    6.90    1.12
   1   8  20    4.02    1.04
  -1   8 -20    4.00    1.14
   1  -8  20    5.40    1.25
   1  -8  20    2.38    0.99
  -1   8 -21    5.16    1.20
   1   8  21    4.96    1.10
  -1   8 -21    4.24    1.25
   1   8  21    4.77    1.10
   1  -8  21    4.38    1.29
   1  -8  21    3.24    1.07
   1   8  22    0.67    0.95
  -1   8 -22    1.08    1.11
   1   8  22    1.13    0.98
   1  -8  22   -0.33    1.09
  -1   8 -23    0.72    1.13
   1   8  23    0.94    1.03
   1   8  23    0.61    0.99
   1  -8  23    0.52    1.19
   1   8  24    0.82    1.08
   1   8  24    0.71    1.13
   1   8  25    0.61    1.16
   1   8  25    0.88    1.16
  -1   9  24    1.89    1.19
  -1   9  24    1.17    1.10
  -1   9  23    1.67    1.09
  -1   9  23    1.86    1.16
  -1   9  22    0.99    1.04
  -1   9  22    2.11    1.08
  -1   9  21    1.43    1.07
   1   9 -21   -0.26    1.47
  -1   9  21    1.59    1.00
   1   9 -21    1.38    1.12
   1   9 -20   -0.07    1.03
  -1   9  20   -0.02    0.91
  -1   9  20    0.73    0.98
   1   9 -20    1.52    1.05
  -1  -9  20    1.97    1.20
   1   9 -19    6.21    1.30
  -1   9  19    8.41    1.21
   1   9 -19    5.86    1.31
  -1   9  19    7.48    1.30
  -1  -9  19    6.63    1.46
  -1   9  18    1.46    0.84
   1   9 -18    0.03    0.94
  -1   9  18    0.00    0.88
   1   9 -18    0.52    0.98
  -1  -9  18    1.78    1.10
   1   9 -17    8.48    1.36
  -1   9  17    7.60    1.16
   1   9 -17    9.27    1.31
  -1   9  17    8.88    1.16
  -1  -9  17    9.25    1.48
   1   9 -16    8.29    1.27
   1   9 -16    7.54    1.30
  -1   9  16    8.65    1.20
  -1   9  16   10.67    1.18
  -1  -9  16    7.13    1.38
  -1   9  15    5.12    0.91
   1   9 -15    6.75    1.16
   1   9 -15    6.52    1.19
  -1   9  15    6.41    1.09
  -1  -9  15    7.17    1.30
  -1  -9  15    6.03    1.09
   1   9 -14    7.27    1.19
  -1   9  14    7.30    1.09
  -1   9  14    6.75    0.94
   1   9 -14    5.80    1.13
  -1  -9  14    6.65    1.10
  -1  -9  14    6.51    1.23
   1   9 -13    2.17    0.89
   1   9 -13    2.19    0.89
  -1   9  13    2.09    0.67
  -1   9  13    1.48    0.71
  -1  -9  13    0.88    0.85
  -1  -9  13    1.54    0.97
  -1   9  12    1.56    0.61
  -1   9  12    2.22    0.79
   1   9 -12    0.36    0.81
   1   9 -12   -0.09    0.75
  -1  -9  12    2.33    0.86
  -1  -9  12    0.82    0.90
  -1   9  11    2.16    0.70
   1   9 -11    2.15    0.84
   1   9 -11    2.06    0.84
  -1   9  11    1.69    0.59
  -1  -9  11    1.50    0.92
  -1  -9  11    2.10    0.86
   1   9 -10    4.29    0.94
  -1   9  10    4.26    0.76
   1   9 -10    5.71    0.99
  -1   9  10    5.26    0.92
  -1   9  10    4.75    0.70
  -1   9  10    5.43    0.73
  -1  -9  10    5.06    1.07
  -1  -9  10    3.64    0.93
   1   9  -9   20.10    1.86
  -1   9   9   22.35    1.67
   1   9  -9   21.34    1.82
  -1   9   9   20.11    1.59
  -1   9   9   21.30    1.57
  -1   9   9   21.51    1.68
  -1  -9   9   20.81    1.96
  -1  -9   9   20.17    1.80
   1   9  -8   13.24    1.16
  -1   9   8   12.67    1.13
  -1   9   8   11.83    1.18
  -1   9   8   15.87    1.39
  -1   9   8   13.17    1.31
   1   9  -8   15.22    1.44
   1   9  -8   13.98    1.43
  -1  -9   8   12.72    1.44
  -1  -9   8   13.85    1.37
  -1   9   7   40.89    2.78
   1   9  -7   39.72    2.93
  -1   9   7   41.07    2.79
  -1   9   7   40.21    2.63
   1   9  -7   41.83    2.88
   1   9  -7   38.65    2.66
  -1  -9   7   41.60    3.01
  -1  -9   7   42.57    2.87
   1   9  -6   26.47    1.89
   1   9  -6   26.72    2.08
  -1   9   6   24.70    1.93
  -1   9   6   25.47    1.99
  -1   9   6   26.60    1.81
  -1   9   6   28.33    1.95
   1   9  -6   28.94    2.18
  -1  -9   6   27.44    2.24
  -1  -9   6   28.25    2.08
   1   9  -5   53.36    3.58
  -1   9   5   56.11    3.67
  -1   9   5   57.53    3.53
  -1   9   5   56.97    3.70
   1   9  -5   56.87    3.76
   1   9  -5   57.24    3.82
  -1   9   5   56.26    3.68
  -1  -9   5   57.94    3.75
  -1  -9   5   56.58    3.86
  -1   9   4   33.87    2.32
  -1   9   4   33.04    2.33
  -1   9   4   33.44    2.30
  -1   9   4   33.45    2.12
   1   9  -4   33.23    2.38
   1   9  -4   32.93    2.45
   1   9  -4   29.94    2.20
  -1  -9   4   33.28    2.50
  -1  -9   4   33.89    2.38
   1  -9  -4   31.62    2.32
  -1   9   3   40.21    2.82
   1   9  -3   43.80    2.97
  -1   9   3   42.00    2.66
  -1   9   3   41.38    2.89
   1   9  -3   40.64    2.76
   1   9  -3   42.83    2.91
  -1   9   3   42.64    2.86
  -1  -9   3   41.58    2.91
  -1  -9   3   44.03    3.01
   1  -9  -3   44.67    2.88
   1   9  -2    8.99    1.10
   1   9  -2   10.42    1.01
  -1   9   2   11.10    1.07
  -1   9   2   11.06    1.12
   1   9  -2   11.39    1.18
  -1   9   2   11.25    1.12
  -1  -9   2   10.28    1.13
   1  -9  -2   10.72    1.12
  -1  -9   2    9.62    1.13
  -1   9   1    2.59    0.68
  -1   9   1    3.52    0.65
   1   9  -1    2.23    0.66
   1   9  -1    2.54    0.54
  -1   9   1    3.23    0.68
   1   9  -1    2.19    0.67
   1  -9  -1    1.28    0.65
  -1  -9   1    1.37    0.68
   1  -9  -1    1.69    0.66
  -1  -9   1    2.86    0.71
   1   9   0    5.31    0.85
  -1   9   0    5.13    0.73
   1   9   0    6.73    0.74
  -1   9   0    4.49    0.80
   1   9   0    6.90    0.88
  -1   9   0    5.04    0.82
   1  -9   0    4.66    0.82
  -1  -9   0    4.66    0.84
   1  -9   0    5.28    0.86
   1   9   1    2.53    0.66
  -1   9  -1    1.45    0.66
  -1   9  -1    2.16    0.58
   1   9   1    2.41    0.65
   1   9   1    2.41    0.55
  -1   9  -1    1.13    0.64
   1  -9   1    2.27    0.71
  -1  -9  -1    1.51    0.63
   1  -9   1    2.78    0.72
  -1   9  -2   10.76    1.00
   1   9   2   10.15    0.97
   1   9   2    9.63    1.04
  -1   9  -2    8.73    1.08
   1   9   2    9.19    1.03
  -1   9  -2   11.71    1.17
  -1  -9  -2    8.76    1.04
   1  -9   2    9.08    1.09
   1  -9   2    8.99    1.10
  -1   9  -3   42.16    2.74
  -1   9  -3   43.33    2.87
   1   9   3   40.73    2.81
   1   9   3   42.18    2.79
   1   9   3   39.95    2.74
  -1   9  -3   41.33    2.91
   1  -9   3   42.60    2.95
   1  -9   3   38.07    2.84
  -1  -9  -3   41.70    2.83
  -1   9  -4   30.97    2.39
  -1   9  -4   29.14    2.18
   1   9   4   32.40    2.23
   1   9   4   34.23    2.29
  -1   9  -4   31.35    2.34
   1   9   4   32.61    2.23
   1  -9   4   33.82    2.35
   1  -9   4   30.53    2.43
   1   9   5   53.91    3.52
   1   9   5   55.08    3.54
  -1   9  -5   53.17    3.50
   1   9   5   52.37    3.37
  -1   9  -5   57.18    3.69
   1   9   5   53.10    3.51
  -1   9  -5   54.01    3.62
   1  -9   5   52.84    3.60
   1  -9   5   55.39    3.71
   1   9   6   28.92    2.01
  -1   9  -6   29.55    2.01
   1   9   6   25.75    2.01
  -1   9  -6   29.13    2.23
   1   9   6   27.11    2.03
  -1   9  -6   27.89    2.14
   1   9   6   27.26    1.86
   1  -9   6   26.48    2.25
   1  -9   6   28.98    2.14
   1   9   7   39.38    2.64
  -1   9  -7   38.01    2.83
  -1   9  -7   37.18    2.75
  -1   9  -7   35.34    2.60
   1   9   7   41.39    2.68
   1   9   7   38.51    2.60
   1   9   7   38.28    2.51
   1  -9   7   42.26    2.78
   1  -9   7   38.65    2.87
   1   9   8   13.65    1.27
  -1   9  -8   12.80    1.37
   1   9   8   11.34    1.07
  -1   9  -8   12.18    1.33
   1   9   8   11.66    1.20
  -1   9  -8   13.47    1.22
   1  -9   8   12.20    1.31
   1  -9   8   12.24    1.41
  -1   9  -9   20.07    1.88
   1   9   9   19.26    1.50
   1   9   9   19.09    1.59
   1   9   9   19.23    1.54
  -1   9  -9   20.20    1.79
  -1   9  -9   20.35    1.63
   1   9   9   21.02    1.59
   1  -9   9   20.56    1.77
   1  -9   9   21.39    1.98
   1   9  10    4.60    0.68
   1   9  10    3.33    0.67
  -1   9 -10    4.97    0.81
   1   9  10    3.59    0.84
  -1   9 -10    4.96    0.98
  -1   9 -10    5.74    0.99
   1  -9  10    4.48    0.98
   1  -9  10    2.90    0.98
   1   9  11    1.37    0.57
   1   9  11    2.15    0.75
  -1   9 -11    1.87    0.84
  -1   9 -11    1.85    0.85
  -1   9 -11    2.04    0.85
   1  -9  11    1.76    0.85
   1  -9  11    0.72    0.90
   1   9  12    1.60    0.63
  -1   9 -12    1.24    0.86
   1   9  12    0.52    0.64
  -1   9 -12    1.04    0.80
   1  -9  12    0.60    0.90
   1  -9  12    1.42    0.87
  -1   9 -13    1.46    0.86
  -1   9 -13    1.54    0.90
   1   9  13    0.72    0.67
   1   9  13    1.38    0.66
   1  -9  13    1.79    0.86
   1  -9  13    2.36    0.99
  -1   9 -14    6.17    1.17
   1   9  14    8.09    1.16
  -1   9 -14    6.23    1.16
   1   9  14    8.23    1.00
   1  -9  14    6.97    1.26
   1  -9  14    8.81    1.22
   1   9  15    8.32    1.04
   1   9  15    7.67    1.18
  -1   9 -15    8.60    1.28
  -1   9 -15    7.89    1.30
   1  -9  15    8.34    1.32
   1  -9  15    7.91    1.23
   1   9  16    7.64    1.22
   1   9  16    8.23    1.09
  -1   9 -16    9.81    1.36
  -1   9 -16    6.88    1.30
   1  -9  16    6.82    1.33
   1  -9  16   10.60    1.33
   1   9  17   10.50    1.26
  -1   9 -17   10.73    1.45
   1   9  17   11.09    1.41
  -1   9 -17    9.87    1.40
   1  -9  17    9.46    1.55
   1  -9  17    9.04    1.34
   1   9  18    1.16    0.92
  -1   9 -18    0.98    0.96
   1   9  18    0.29    0.81
  -1   9 -18    0.04    0.96
   1  -9  18    0.83    0.93
   1  -9  18    1.90    1.08
  -1   9 -19    5.29    1.27
   1   9  19    7.76    1.15
  -1   9 -19    6.48    1.32
   1   9  19    5.13    1.17
   1  -9  19    7.29    1.19
   1  -9  19    7.45    1.42
   1   9  20    1.89    0.92
  -1   9 -20    2.40    1.15
   1   9  20    0.43    0.96
  -1   9 -20    1.36    1.15
   1  -9  20   -0.61    0.96
   1  -9  20   -0.13    1.13
  -1   9 -21    2.57    1.22
   1   9  21    1.92    1.07
  -1   9 -21    2.31    1.16
   1   9  21    3.75    1.11
   1  -9  21    2.13    1.35
   1   9  22    1.73    1.15
   1   9  22    2.77    1.10
  -1   9 -22    0.34    1.35
   1   9  23    1.13    1.14
   1   9  23    1.96    1.12
   1   9  24    1.85    1.27
   1   9  24    3.09    1.23
  -1  10  23    2.27    1.20
  -1  10  23    2.89    1.30
   1  10 -22    6.33    1.46
  -1  10  22    7.92    1.38
  -1  10  22    2.86    1.28
  -1  10  21    7.80    1.35
   1  10 -21    5.40    1.40
  -1  10  21    4.36    1.20
  -1  10  20    6.49    1.25
   1  10 -20    6.77    1.41
  -1  10  20   11.50    1.44
  -1  10  19    1.21    1.00
   1  10 -19    0.20    1.12
  -1  10  19    1.03    0.93
   1  10 -18   10.04    1.54
   1  10 -18   10.60    1.54
  -1  10  18    8.40    1.41
  -1  10  18    9.91    1.32
  -1 -10  18   11.41    1.71
   1  10 -17    1.13    0.99
  -1  10  17    1.70    1.01
   1  10 -17   -0.22    1.04
  -1  10  17    1.34    0.85
  -1 -10  17    1.57    1.21
  -1  10  16    8.28    1.31
   1  10 -16    6.14    1.30
   1  10 -16    9.81    1.38
  -1  10  16    7.28    1.10
  -1 -10  16    5.28    1.45
   1  10 -15    6.98    1.31
  -1  10  15    8.03    1.28
   1  10 -15   10.42    1.38
  -1  10  15    9.24    1.15
  -1 -10  15    7.39    1.49
  -1  10  14    3.86    0.84
  -1  10  14    3.70    0.93
   1  10 -14    2.99    1.06
   1  10 -14    2.40    1.03
  -1 -10  14    0.90    1.14
  -1  10  13    8.63    1.23
  -1  10  13   10.80    1.13
   1  10 -13    9.54    1.37
   1  10 -13    8.43    1.34
  -1 -10  13    7.67    1.29
  -1 -10  13   10.77    1.56
   1  10 -12    7.94    1.29
  -1  10  12    9.72    1.27
  -1  10  12    9.28    1.03
   1  10 -12    9.30    1.32
  -1 -10  12    7.59    1.42
  -1 -10  12    7.02    1.19
  -1  10  11    2.65    0.85
   1  10 -11    3.19    0.95
   1  10 -11    1.14    0.93
  -1  10  11    3.49    0.70
  -1 -10  11    1.22    1.04
  -1 -10  11    1.31    0.90
   1  10 -10    3.22    0.92
   1  10 -10    3.05    0.96
  -1  10  10    3.86    0.84
  -1  10  10    3.84    0.69
  -1  10  10    2.81    0.99
  -1 -10  10    1.70    1.02
  -1 -10  10    3.56    0.97
   1  10  -9    5.91    1.04
  -1  10   9    5.04    0.83
  -1  10   9    4.60    0.81
   1  10  -9    4.68    1.04
  -1  10   9    5.31    0.97
  -1  10   9    5.97    0.76
  -1 -10   9    3.63    1.09
  -1 -10   9    5.65    1.05
   1  10  -8   17.21    1.71
   1  10  -8   18.53    1.84
  -1  10   8   18.28    1.62
  -1  10   8   18.07    1.62
  -1  10   8   18.98    1.42
  -1 -10   8   17.33    1.83
  -1 -10   8   17.34    1.70
  -1  10   7    5.88    0.90
   1  10  -7    6.52    1.09
   1  10  -7    6.42    0.86
   1  10  -7    6.80    1.10
  -1  10   7    7.08    0.90
  -1  10   7    7.25    1.02
  -1 -10   7    4.88    1.13
  -1 -10   7    6.95    1.07
   1  10  -6   46.36    3.09
   1  10  -6   48.33    3.38
  -1  10   6   46.35    3.20
  -1  10   6   44.81    3.19
  -1  10   6   44.72    3.16
   1  10  -6   52.79    3.32
  -1 -10   6   48.97    3.29
  -1 -10   6   45.56    3.42
   1  10  -5   16.59    1.76
  -1  10   5   16.92    1.55
  -1  10   5   19.35    1.54
   1  10  -5   15.50    1.41
  -1  10   5   18.97    1.62
   1  10  -5   17.86    1.67
  -1 -10   5   15.08    1.70
  -1 -10   5   19.32    1.67
  -1  10   4   63.96    4.18
  -1  10   4   60.60    4.14
   1  10  -4   69.95    4.33
   1  10  -4   68.33    4.08
   1  10  -4   66.02    4.25
  -1  10   4   59.61    4.11
  -1 -10   4   61.18    4.33
  -1 -10   4   61.98    4.22
   1  10  -3   21.72    1.78
   1  10  -3   22.19    1.87
  -1  10   3   18.81    1.66
  -1  10   3   20.27    1.66
  -1  10   3   21.48    1.76
   1  10  -3   19.33    1.58
  -1 -10   3   19.84    1.78
  -1 -10   3   17.22    1.93
   1 -10  -3   20.84    1.71
  -1  10   2   34.18    2.65
   1  10  -2   36.62    2.51
  -1  10   2   35.43    2.62
   1  10  -2   38.21    2.68
   1  10  -2   40.99    2.76
  -1  10   2   38.18    2.58
  -1 -10   2   35.97    2.77
   1 -10  -2   38.38    2.64
   1  10  -1    6.09    0.80
   1  10  -1    6.57    0.96
  -1  10   1    4.38    0.89
  -1  10   1    5.20    0.89
   1  10  -1    6.32    0.96
  -1  10   1    4.31    0.79
   1 -10  -1    5.18    0.93
  -1 -10   1    3.63    0.90
   1  10   0    1.08    0.66
  -1  10   0    2.16    0.66
  -1  10   0    0.89    0.68
  -1  10   0    1.05    0.72
   1  10   0    2.11    0.73
   1  10   0    2.14    0.63
   1 -10   0    1.60    0.75
   1 -10   0    1.83    0.77
  -1 -10   0    1.94    0.76
  -1  10  -1    5.69    0.84
  -1  10  -1    5.10    0.90
   1  10   1    5.13    0.90
   1  10   1    4.32    0.75
  -1  10  -1    4.28    0.89
   1  10   1    4.31    0.86
   1 -10   1    4.59    0.92
  -1 -10  -1    5.40    0.90
   1 -10   1    3.69    0.90
  -1  10  -2   38.41    2.57
   1  10   2   37.49    2.64
   1  10   2   37.13    2.69
   1  10   2   37.41    2.57
  -1  10  -2   39.58    2.78
  -1  10  -2   37.40    2.71
   1 -10   2   37.47    2.79
  -1 -10  -2   37.51    2.72
   1 -10   2   34.41    2.68
  -1  10  -3   21.40    1.87
   1  10   3   21.29    1.77
  -1  10  -3   24.86    1.99
   1  10   3   21.29    1.71
  -1  10  -3   22.73    1.74
   1  10   3   22.38    1.86
   1 -10   3   19.71    1.99
   1 -10   3   22.92    1.89
  -1  10  -4   68.17    4.15
   1  10   4   59.18    4.14
  -1  10  -4   73.37    4.32
   1  10   4   62.36    4.20
  -1  10  -4   71.55    4.36
   1  10   4   61.42    4.18
   1 -10   4   60.59    4.25
   1 -10   4   59.77    4.35
  -1  10  -5   15.75    1.42
   1  10   5   15.10    1.46
  -1  10  -5   16.40    1.70
  -1  10  -5   14.44    1.51
   1  10   5   16.73    1.52
   1  10   5   15.42    1.43
   1 -10   5   13.97    1.54
   1 -10   5   18.72    1.60
   1  10   6   45.14    3.11
   1  10   6   44.01    3.10
   1  10   6   45.61    3.10
  -1  10  -6   46.22    3.23
  -1  10  -6   48.57    3.32
  -1  10  -6   47.10    3.05
   1 -10   6   44.44    3.32
   1 -10   6   45.80    3.22
   1  10   7    6.84    0.89
  -1  10  -7    7.52    1.12
   1  10   7    7.36    0.93
   1  10   7    6.26    0.95
  -1  10  -7    6.96    1.08
  -1  10  -7    6.53    0.93
   1 -10   7    5.26    1.07
   1 -10   7    4.91    1.05
  -1  10  -8   18.27    1.87
   1  10   8   19.10    1.58
  -1  10  -8   18.35    1.55
   1  10   8   18.04    1.55
  -1  10  -8   17.06    1.74
   1 -10   8   18.65    1.75
   1 -10   8   18.95    1.92
   1  10   9    5.52    0.95
   1  10   9    4.80    0.95
   1  10   9    4.32    0.81
  -1  10  -9    6.43    0.93
  -1  10  -9    6.50    1.11
  -1  10  -9    6.71    1.13
   1 -10   9    6.83    1.09
   1 -10   9    6.08    1.16
   1  10  10    3.34    0.90
   1  10  10    3.68    0.69
   1  10  10    3.51    0.73
  -1  10 -10    4.88    1.06
  -1  10 -10    3.94    0.99
   1 -10  10    2.99    1.02
   1 -10  10    3.23    0.96
   1  10  11    3.17    0.68
  -1  10 -11    2.73    0.96
  -1  10 -11    2.44    0.99
   1  10  11    2.79    0.90
   1 -10  11    2.35    0.97
   1 -10  11    2.70    1.07
  -1  10 -12    7.97    1.26
  -1  10 -12    9.10    1.30
   1  10  12    8.64    1.18
   1  10  12    6.91    0.95
   1 -10  12    7.44    1.22
   1 -10  12    6.20    1.34
  -1  10 -13   10.47    1.42
   1  10  13   11.81    1.36
  -1  10 -13    9.11    1.41
   1  10  13   13.95    1.24
   1 -10  13   11.25    1.41
   1 -10  13    8.35    1.47
  -1  10 -14    3.55    1.05
   1  10  14    2.53    0.81
   1  10  14    1.04    0.87
  -1  10 -14    2.95    1.07
   1 -10  14    2.38    1.16
   1 -10  14    3.14    1.03
   1  10  15    6.09    1.11
  -1  10 -15    9.28    1.39
   1  10  15    8.88    1.10
  -1  10 -15    7.64    1.30
   1 -10  15    7.23    1.43
   1 -10  15    8.20    1.31
  -1  10 -16    6.45    1.31
   1  10  16    5.82    1.11
  -1  10 -16    8.93    1.39
   1  10  16    7.31    1.08
   1 -10  16    5.76    1.39
   1 -10  16    8.19    1.30
   1  10  17    0.81    0.80
   1  10  17    0.45    0.85
  -1  10 -17    0.93    1.02
  -1  10 -17    0.21    1.07
   1 -10  17    0.52    1.14
   1 -10  17    0.52    1.01
   1  10  18   10.38    1.37
  -1  10 -18    8.22    1.52
  -1  10 -18    9.72    1.51
   1  10  18   13.20    1.39
   1 -10  18   11.83    1.52
   1 -10  18    9.21    1.62
   1  10  19    0.28    0.97
  -1  10 -19   -0.18    1.08
   1  10  19    0.83    0.91
   1 -10  19    0.89    1.11
   1  10  20   10.76    1.45
   1  10  20    9.48    1.50
  -1  10 -20   10.48    1.62
   1  10  21    7.38    1.33
  -1  10 -21    5.10    1.44
   1  10  21    6.03    1.35
   1  10  22    3.69    1.30
   1  10  22    4.19    1.27
  -1  10 -22    5.98    1.42
   1  10  23    1.85    1.26
   1  10  23    2.17    1.19
   1  11 -21    1.31    1.39
  -1  11  21    0.89    1.22
  -1  11  21    1.26    1.11
  -1  11  20   -0.41    1.15
   1  11 -20   -1.08    1.27
  -1  11  20    0.09    0.96
  -1  11  19    1.34    1.20
  -1  11  19    1.13    0.97
   1  11 -19    0.54    1.24
   1  11 -18    1.46    1.28
  -1  11  18    4.06    1.26
  -1  11  18    2.74    1.02
  -1  11  17   -0.37    1.03
  -1  11  17   -0.40    0.82
   1  11 -17    0.85    1.16
  -1  11  16    0.29    0.83
   1  11 -16    1.29    1.16
  -1  11  16    2.26    1.08
  -1  11  15    2.91    0.89
   1  11 -15    3.53    1.19
  -1  11  15    3.72    1.14
   1  11 -15    5.04    1.27
  -1 -11  15    2.41    1.32
   1  11 -14    2.72    1.13
  -1  11  14    3.59    0.88
  -1  11  14    4.71    1.15
   1  11 -14    5.23    1.24
  -1 -11  14    3.24    1.29
  -1  11  13    3.33    0.98
   1  11 -13    4.10    1.16
   1  11 -13    4.16    1.14
  -1  11  13    4.23    1.08
  -1 -11  13    4.41    1.33
  -1  11  12    2.94    0.91
   1  11 -12    3.63    1.11
   1  11 -12    3.53    1.06
  -1 -11  12    3.09    1.22
   1  11 -11    4.53    1.09
   1  11 -11    4.35    1.08
  -1  11  11    4.12    1.02
  -1 -11  11    3.06    1.16
   1  11 -10    2.53    0.98
   1  11 -10    1.67    0.96
  -1  11  10    2.33    0.94
  -1 -11  10    0.51    1.05
  -1  11   9    0.95    0.82
   1  11  -9    1.15    0.91
   1  11  -9    0.78    0.84
  -1  11   9    0.02    0.63
  -1 -11   9   -0.18    0.98
  -1  11   8    1.28    0.75
   1  11  -8    2.06    0.94
  -1  11   8    1.56    0.83
   1  11  -8    1.04    0.86
  -1  11   8    0.24    0.57
  -1 -11   8    1.08    1.00
  -1  11   7    2.62    0.81
   1  11  -7    1.19    0.84
  -1  11   7    1.61    0.71
  -1  11   7    2.30    0.80
   1  11  -7    2.49    0.93
  -1 -11   7    0.67    0.97
  -1  11   6    0.60    0.66
  -1  11   6   -0.14    0.72
   1  11  -6    0.86    0.82
  -1  11   6    0.99    0.77
   1  11  -6    1.03    0.83
  -1 -11   6    0.91    0.93
  -1  11   5    1.69    0.76
   1  11  -5    1.28    0.80
   1  11  -5    2.06    0.84
  -1  11   5    1.60    0.72
   1  11  -5    1.72    0.66
  -1  11   5    2.27    0.77
  -1 -11   5    1.44    0.93
   1  11  -4    5.94    1.04
  -1  11   4    2.76    0.83
   1  11  -4    5.98    1.07
  -1  11   4    5.74    0.97
  -1  11   4    4.68    0.90
   1  11  -4    4.15    0.78
  -1 -11   4    3.58    1.02
  -1  11   3    2.63    0.80
   1  11  -3    3.55    0.94
  -1  11   3    1.64    0.75
   1  11  -3    3.07    0.72
  -1  11   3    2.46    0.81
   1  11  -3    1.01    0.79
  -1 -11   3    2.13    0.90
   1  11  -2   -0.19    0.71
  -1  11   2    1.40    0.71
   1  11  -2   -0.32    0.74
   1  11  -2    0.47    0.63
  -1  11   2    1.00    0.75
  -1  11   2    2.03    0.78
  -1 -11   2    0.05    0.83
   1 -11  -2    0.51    0.80
  -1  11   1    1.39    0.73
   1  11  -1    0.78    0.80
  -1  11   1    0.83    0.76
   1  11  -1    0.24    0.64
  -1  11   1    1.13    0.77
   1  11  -1    0.58    0.75
   1 -11  -1    0.72    0.82
  -1 -11   1    1.44    0.85
   1  11   0    0.74    0.74
  -1  11   0    1.68    0.82
  -1  11   0    1.31    0.69
  -1  11   0    0.68    0.76
   1  11   0    1.60    0.67
   1  11   0    0.69    0.79
   1 -11   0    1.68    0.86
  -1 -11   0    1.16    0.81
  -1  11  -1    1.73    0.72
   1  11   1    0.91    0.76
   1  11   1    1.77    0.77
   1  11   1    1.55    0.71
  -1  11  -1    1.13    0.81
  -1  11  -1    0.58    0.78
   1 -11   1    1.55    0.86
  -1 -11  -1    1.36    0.80
   1 -11   1    1.78    0.87
   1  11   2    1.62    0.67
   1  11   2    0.37    0.72
  -1  11  -2   -0.22    0.74
   1  11   2    1.49    0.76
  -1  11  -2    1.18    0.67
  -1  11  -2   -0.26    0.77
  -1 -11  -2    0.64    0.75
   1 -11   2    0.85    0.86
   1 -11   2    1.07    0.83
   1  11   3    3.96    0.84
  -1  11  -3    3.31    0.95
   1  11   3    2.25    0.81
  -1  11  -3    2.59    0.93
   1  11   3    2.59    0.77
  -1  11  -3    2.91    0.77
   1 -11   3    3.08    0.94
   1 -11   3    2.87    0.94
   1  11   4    5.71    0.92
  -1  11  -4    5.93    1.06
   1  11   4    5.05    0.89
  -1  11  -4    5.17    1.00
   1  11   4    3.44    0.83
  -1  11  -4    4.81    0.87
   1 -11   4    5.61    1.08
   1 -11   4    4.53    1.00
   1  11   5    1.49    0.73
  -1  11  -5    1.12    0.71
  -1  11  -5    0.62    0.83
   1  11   5    1.67    0.75
   1  11   5    1.14    0.70
  -1  11  -5    1.93    0.85
   1 -11   5    0.54    0.88
   1 -11   5    1.28    0.86
   1  11   6    0.42    0.74
   1  11   6    0.81    0.70
  -1  11  -6    1.12    0.86
   1  11   6   -0.30    0.63
  -1  11  -6    0.95    0.87
  -1  11  -6    1.15    0.70
   1 -11   6    0.90    0.87
   1 -11   6    1.28    0.96
  -1  11  -7    3.20    0.99
  -1  11  -7    3.52    0.80
  -1  11  -7    1.49    0.93
   1  11   7    1.31    0.72
   1  11   7    1.91    0.83
   1  11   7    1.38    0.71
   1 -11   7    0.94    0.97
   1 -11   7    1.58    0.91
  -1  11  -8    0.78    0.86
  -1  11  -8    1.05    0.92
   1  11   8    1.19    0.71
   1  11   8    2.03    0.84
   1 -11   8    0.38    0.88
   1 -11   8    0.42    0.94
  -1  11  -9    1.17    0.89
  -1  11  -9    1.11    0.92
   1  11   9    2.54    0.87
   1  11   9   -0.56    0.29
   1 -11   9    1.04    1.00
   1 -11   9    0.78    0.93
  -1  11 -10    1.47    0.97
  -1  11 -10    0.92    0.95
   1  11  10    1.91    0.86
   1 -11  10    2.04    0.99
   1 -11  10    0.38    1.01
  -1  11 -11    6.70    1.26
  -1  11 -11    5.47    1.19
   1  11  11    5.54    1.05
   1 -11  11    3.27    1.10
   1 -11  11    3.42    1.23
  -1  11 -12    3.61    1.12
   1  11  12    3.50    0.99
  -1  11 -12    3.89    1.14
   1 -11  12    3.55    1.12
   1 -11  12    3.07    1.23
  -1  11 -13    5.90    1.24
   1  11  13    3.88    1.03
  -1  11 -13    3.45    1.11
   1 -11  13    4.56    1.15
   1 -11  13    3.00    1.26
  -1  11 -14    3.87    1.16
   1  11  14    2.79    1.02
  -1  11 -14    3.25    1.13
   1 -11  14    2.90    1.09
   1 -11  14    2.22    1.22
   1  11  15    4.04    1.12
   1  11  15    3.30    1.20
  -1  11 -15    3.06    1.19
  -1  11 -15    5.26    1.29
   1 -11  15    3.86    1.30
   1 -11  15    1.84    1.09
  -1  11 -16   -0.04    1.06
   1  11  16    0.68    0.81
   1  11  16    0.74    1.01
   1 -11  16   -0.28    1.04
   1  11  17   -0.93    0.78
   1  11  17   -0.14    1.07
  -1  11 -17   -1.15    1.07
   1 -11  17    0.24    1.12
   1  11  18    1.45    0.92
   1  11  18    2.75    1.18
  -1  11 -18    0.70    1.24
  -1  11 -19    1.45    1.24
   1  11  19    1.99    0.99
   1  11  19    1.32    1.19
   1  11  20   -0.20    1.19
   1  11  20    0.34    0.96
  -1  11 -20   -1.04    1.16
  -1  11 -21    2.25    1.41
   1  11  21    2.16    1.16
   1  11  21    0.89    1.23
   1  12 -19    0.16    1.32
  -1  12  19   -0.64    1.26
   1  12 -18    1.63    1.32
  -1  12  18    0.56    1.26
  -1  12  17    2.84    1.30
   1  12 -17    1.71    1.28
  -1  12  16    0.59    1.14
   1  12 -16    0.98    1.24
   1  12 -15    3.91    1.35
  -1  12  15    4.09    1.25
   1  12 -14    0.43    1.13
  -1  12  14    0.14    1.05
   1  12 -13    0.29    1.10
  -1  12  13    0.20    1.03
  -1  12  12   -0.09    1.00
   1  12 -12    0.39    1.05
   1  12 -12    1.67    1.11
  -1 -12  12    0.12    1.31
  -1  12  11    2.52    1.08
   1  12 -11    2.00    1.06
   1  12 -11    2.17    1.06
  -1 -12  11    2.02    1.22
  -1  12  10    0.07    0.91
   1  12 -10    1.10    0.98
   1  12 -10    1.59    1.06
  -1 -12  10    1.02    1.16
  -1  12   9    1.83    1.00
   1  12  -9    2.40    1.03
   1  12  -9    3.19    1.07
  -1 -12   9    0.98    1.12
   1  12  -8    3.57    1.06
  -1  12   8    2.42    0.86
   1  12  -8    4.31    1.13
  -1  12   8    5.77    1.11
  -1 -12   8    3.44    1.18
  -1  12   7    4.93    0.98
   1  12  -7    5.66    1.16
  -1  12   7    7.45    1.16
  -1  12   7    6.41    1.13
   1  12  -7    5.49    1.14
  -1 -12   7    3.46    1.18
  -1  12   6   14.30    1.44
   1  12  -6    7.19    1.36
   1  12  -6   14.27    1.56
  -1  12   6   12.62    1.38
  -1  12   6   12.64    1.37
  -1 -12   6   11.62    1.55
  -1  12   5    2.43    0.90
   1  12  -5    5.00    1.08
   1  12  -5    2.35    0.98
  -1  12   5    3.47    0.93
  -1  12   5    4.00    0.89
  -1 -12   5    2.77    1.07
  -1  12   4    4.16    0.93
  -1  12   4    1.95    0.85
   1  12  -4    3.11    0.99
  -1  12   4    1.70    0.83
   1  12  -4    4.13    1.03
  -1 -12   4    2.28    1.04
  -1  12   3   -0.13    0.77
   1  12  -3    0.30    0.82
  -1  12   3   -0.53    0.71
   1  12  -3    0.06    0.68
  -1  12   3   -0.06    0.74
   1  12  -3   -0.33    0.81
  -1 -12   3    0.84    0.94
  -1  12   2    2.29    0.87
  -1  12   2    1.41    0.81
   1  12  -2    3.20    0.98
  -1  12   2    1.61    0.86
   1  12  -2    2.00    0.75
   1  12  -2    2.53    0.91
  -1 -12   2    2.07    0.96
  -1  12   1   -0.73    0.73
   1  12  -1    0.31    0.78
  -1  12   1   -0.09    0.74
   1  12  -1    0.35    0.82
   1  12  -1    1.04    0.72
  -1  12   1    0.90    0.81
  -1 -12   1    0.40    0.86
  -1  12   0    4.43    0.98
   1  12   0    2.93    0.91
   1  12   0    1.91    0.90
  -1  12   0    3.60    0.97
  -1  12   0    3.43    0.87
   1  12   0    2.83    0.83
  -1 -12   0    1.92    0.94
   1  12   1    0.17    0.71
  -1  12  -1    1.33    0.85
   1  12   1    0.73    0.76
   1  12   1   -0.79    0.72
  -1  12  -1    0.26    0.72
  -1  12  -1   -0.04    0.80
   1 -12   1   -0.15    0.90
  -1 -12  -1    0.24    0.81
  -1  12  -2    2.32    0.93
  -1  12  -2    2.46    0.94
   1  12   2    2.16    0.80
  -1  12  -2    3.13    0.82
   1  12   2    2.57    0.85
   1  12   2    2.68    0.89
   1 -12   2    1.36    0.96
   1 -12   2    1.86    1.01
  -1  12  -3   -0.03    0.81
   1  12   3   -0.37    0.74
  -1  12  -3    0.09    0.86
   1  12   3    0.07    0.75
   1  12   3   -0.07    0.71
  -1  12  -3   -0.24    0.72
   1 -12   3    0.06    0.88
   1 -12   3   -0.17    0.87
  -1  12  -4    4.08    1.04
   1  12   4    2.37    0.85
   1  12   4    3.08    0.86
   1  12   4    3.40    0.90
  -1  12  -4    3.40    1.06
  -1  12  -4    3.76    0.87
   1 -12   4    4.33    1.08
   1 -12   4    2.09    1.01
   1  12   5    2.74    0.90
  -1  12  -5    3.51    1.07
  -1  12  -5    3.81    0.87
   1  12   5    5.77    0.99
   1  12   5    3.71    0.90
  -1  12  -5    4.05    1.07
   1 -12   5    3.49    1.11
   1 -12   5    3.96    1.08
  -1  12  -6   13.27    1.59
   1  12   6   12.29    1.36
   1  12   6   12.64    1.36
  -1  12  -6   12.34    1.52
   1  12   6   12.69    1.39
   1 -12   6   11.93    1.57
   1 -12   6   10.64    1.44
   1  12   7    5.41    0.99
  -1  12  -7    5.70    1.16
  -1  12  -7    5.94    1.20
   1  12   7    6.05    1.09
   1 -12   7    4.12    1.14
   1 -12   7    5.42    1.25
  -1  12  -8    4.16    1.09
   1  12   8    2.76    0.85
   1  12   8    3.56    0.99
  -1  12  -8    2.83    1.06
   1 -12   8    1.88    1.04
   1 -12   8    2.85    1.16
  -1  12  -9    2.36    1.06
   1  12   9    3.06    0.99
  -1  12  -9    3.34    1.08
   1  12   9    0.90    0.59
   1 -12   9    0.41    1.07
   1 -12   9    0.37    0.93
  -1  12 -10    1.55    1.00
   1  12  10    1.38    0.99
  -1  12 -10    0.43    1.03
   1 -12  10   -0.42    1.05
   1 -12  10    0.37    0.99
   1  12  11    1.99    1.06
  -1  12 -11    2.30    1.10
  -1  12 -11    4.12    1.16
   1 -12  11    1.22    1.20
   1 -12  11    0.49    1.03
  -1  12 -12    1.35    1.05
   1  12  12   -0.25    1.00
  -1  12 -12    1.47    1.07
   1 -12  12    1.12    1.07
   1 -12  12   -0.23    1.29
   1  12  13    1.31    1.08
  -1  12 -13    1.54    1.12
   1 -12  13   -0.39    1.04
   1  12  14    0.78    1.08
  -1  12 -14   -0.75    1.05
   1 -12  14    0.71    1.12
   1  12  15    5.98    1.24
  -1  12 -15    1.56    1.26
   1 -12  15    3.67    1.24
   1  12  16    0.61    1.10
  -1  12 -16   -0.29    1.15
   1  12  17    1.27    1.23
  -1  12 -17    1.22    1.28
   1  12  18    0.31    1.21
  -1  12 -18    0.16    1.23
  -1  12 -19    1.69    1.33
   1  12  19    2.48    1.37
   1  13 -16    1.68    1.30
  -1  13  16    2.46    1.41
   1  13 -15    0.59    1.32
  -1  13  15    2.59    1.35
  -1  13  14    0.47    1.26
   1  13 -14   -1.48    1.14
   1  13 -13    5.07    1.43
  -1  13  13    8.34    1.51
   1  13 -12    2.57    1.20
  -1  13  12    2.55    1.23
   1  13 -11   12.95    1.74
  -1  13  11   13.46    1.69
  -1  13  10    5.71    1.25
   1  13 -10    6.19    1.34
   1  13  -9    5.78    1.31
  -1  13   9    6.80    1.24
   1  13  -8    2.89    1.16
  -1  13   8    4.28    1.00
   1  13  -8    5.48    1.35
  -1  13   8    4.57    1.15
  -1 -13   8    4.39    1.45
  -1  13   7    5.42    1.06
   1  13  -7    4.16    1.19
  -1  13   7    5.18    1.16
   1  13  -7    4.80    1.23
  -1 -13   7    5.24    1.33
  -1  13   6    2.10    0.93
  -1  13   6    3.04    1.02
   1  13  -6    1.38    1.04
   1  13  -6    3.54    1.10
  -1 -13   6    2.25    1.21
   1  13  -5   -1.02    0.92
  -1  13   5   -1.23    0.77
   1  13  -5    0.69    0.94
  -1  13   5    1.01    0.91
  -1  13   5    1.02    0.88
  -1 -13   5    1.02    1.06
   1  13  -4    2.01    0.99
  -1  13   4    0.71    0.84
  -1  13   4    3.13    0.99
   1  13  -4    0.88    1.00
  -1  13   4    2.61    0.97
  -1 -13   4    1.12    1.06
  -1  13   3   24.17    2.26
   1  13  -3   27.02    2.41
  -1  13   3   29.89    2.47
   1  13  -3   33.33    2.55
  -1  13   3   28.17    2.27
  -1 -13   3   26.23    2.55
   1  13  -2   19.31    1.80
  -1  13   2   21.23    1.98
  -1  13   2   12.70    1.69
   1  13  -2   22.98    2.06
  -1  13   2   18.92    1.78
   1  13  -2   18.67    1.88
  -1 -13   2   16.16    1.86
  -1  13   1   10.37    1.48
  -1  13   1   12.50    1.56
  -1  13   1   15.10    1.54
   1  13  -1   15.48    1.46
   1  13  -1   13.43    1.56
   1  13  -1   18.91    1.84
  -1 -13   1   11.27    1.55
   1  13   0   10.40    1.41
  -1  13   0    9.95    1.39
   1  13   0    6.96    1.28
  -1  13   0   11.40    1.33
  -1  13   0   12.03    1.47
   1  13   0    9.83    1.24
  -1  13  -1   14.86    1.62
   1  13   1   10.81    1.48
   1  13   1   13.21    1.56
   1  13   1   13.02    1.42
  -1  13  -1   14.64    1.49
  -1  13  -1   14.11    1.61
  -1  13  -2   20.28    1.75
  -1  13  -2   19.58    1.94
  -1  13  -2   23.80    2.14
   1  13   2   16.23    1.81
   1  13   2   21.04    1.97
   1  13   2   15.80    1.70
  -1  13  -3   24.68    2.44
  -1  13  -3   31.13    2.26
  -1  13  -3   30.93    2.56
   1  13   3   25.27    2.36
   1  13   3   31.43    2.46
   1  13   3   27.60    2.31
  -1  13  -4    2.56    1.02
   1  13   4    2.45    0.94
  -1  13  -4    1.26    0.88
  -1  13  -4    3.19    1.09
   1  13   4    4.33    0.98
   1  13   4    2.48    0.95
   1 -13   4    3.15    1.16
  -1  13  -5   -0.47    0.90
   1  13   5    0.40    0.87
   1  13   5    1.12    1.20
  -1  13  -5    2.17    1.02
   1  13   5   -0.63    0.80
   1 -13   5   -0.19    1.05
  -1  13  -6    3.74    1.11
   1  13   6    2.02    0.92
  -1  13  -6    2.28    1.09
   1  13   6    4.88    1.09
   1 -13   6    2.70    1.17
   1 -13   6    1.72    1.11
  -1  13  -7    3.98    1.19
   1  13   7    3.75    1.02
  -1  13  -7    5.92    1.27
   1  13   7    7.63    1.22
   1 -13   7    6.60    1.35
   1 -13   7    5.32    1.33
   1  13   8    5.70    1.19
  -1  13  -8    3.74    1.18
   1  13   8    5.16    1.05
  -1  13  -8    5.68    1.49
   1 -13   8    5.40    1.56
   1 -13   8    3.63    1.25
   1  13   9    6.98    1.26
  -1  13  -9    4.44    1.22
   1 -13   9    7.40    1.40
  -1  13 -10    6.21    1.34
   1  13  10    6.88    1.35
   1 -13  10    5.59    1.33
  -1  13 -11   13.15    1.73
   1  13  11   15.81    1.83
   1  13  12    1.85    1.23
  -1  13 -12    2.73    1.18
   1  13  13    7.24    1.36
  -1  13 -13    6.59    1.44
   1  13  14    0.13    1.20
  -1  13 -14   -0.11    1.14
  -1  13 -15    2.06    1.28
   1  13  15    3.19    1.39
  -1  13 -16    2.52    1.43
   1  13  16    0.88    1.38
   1  14 -13   -0.15    1.22
  -1  14  13    0.44    1.32
  -1  14  12    4.75    1.47
   1  14 -12    6.44    1.56
   1  14 -11    0.72    1.22
  -1  14  11    2.16    1.31
   1  14 -10    7.42    1.56
  -1  14  10   11.56    1.69
  -1  14   9    3.07    1.27
   1  14  -9   -0.63    1.06
   1  14  -8   -0.16    1.07
  -1  14   8    1.52    1.15
  -1  14   7    0.20    0.94
   1  14  -7    0.74    1.13
  -1  14   7    2.39    1.16
  -1  14   6   -0.31    0.93
  -1  14   6    1.68    1.11
   1  14  -6   -0.30    1.05
  -1  14   5    1.47    1.10
  -1  14   5   -0.85    0.88
   1  14  -5   -0.92    1.04
   1  14  -4    1.10    1.11
  -1  14   4    4.83    1.16
  -1  14   4    0.24    0.95
  -1  14   4    4.25    1.16
  -1  14   3    0.13    0.94
  -1  14   3    1.20    1.01
   1  14  -3    1.62    1.03
  -1  14   3    0.89    0.99
   1  14  -3    0.22    1.01
  -1 -14   3   -0.23    1.10
   1  14  -2    7.50    1.37
  -1  14   2    5.63    1.22
   1  14  -2   10.34    1.44
  -1  14   2    7.85    1.30
  -1  14   2    8.76    1.31
  -1 -14   2    4.57    1.36
   1  14  -1    0.31    1.01
  -1  14   1    1.86    1.02
  -1  14   1    2.15    0.99
   1  14  -1    1.42    1.01
  -1  14   1    0.56    0.94
  -1  14   0   17.26    1.73
   1  14   0   12.20    1.69
  -1  14   0   22.39    2.12
   1  14   0   15.07    1.64
  -1  14   0   15.23    1.76
   1  14   0   18.21    1.88
   1  14   1    2.71    0.98
  -1  14  -1    1.22    1.03
   1  14   1    1.84    1.01
  -1  14  -1    3.10    1.03
   1  14   1    0.90    0.98
  -1  14  -1    3.24    1.10
  -1  14  -2    9.75    1.45
   1  14   2    7.37    1.24
   1  14   2    6.51    1.29
  -1  14  -2    6.47    1.34
   1  14   2   10.35    1.40
  -1  14  -2    9.54    1.34
   1  14   3    2.00    1.00
   1  14   3   -0.22    0.92
   1  14   3    1.80    0.99
  -1  14  -3   -0.33    0.99
  -1  14  -3    1.84    1.44
   1  14   4    2.31    1.04
   1  14   4    1.73    0.98
  -1  14  -4    1.57    1.12
  -1  14  -5   -0.16    1.07
   1  14   5    0.58    1.00
   1  14   5    0.18    0.96
   1  14   6    0.16    0.92
   1  14   6    0.87    1.03
  -1  14  -6    0.14    1.07
   1  14   7    0.11    0.90
   1  14   7    1.60    1.06
  -1  14  -7    2.28    1.18
   1  14   8    0.82    1.13
  -1  14  -8    1.14    1.15
   1  14   9    1.67    1.20
  -1  14  -9    2.71    1.21
   1  14  10    9.46    1.51
  -1  14 -10    5.61    1.41
  -1  14 -11   -0.35    1.24
   1  14  11    2.10    1.30
   1  14  12    4.64    1.46
  -1  14 -12    5.21    1.41
   1  14  13    1.55    1.39
  -1  14 -13    0.59    1.28
   1  15  -9   -0.28    1.18
  -1  15   9    0.69    1.32
   1  15  -8   -1.34    1.13
  -1  15   8    0.45    1.21
  -1  15   7    2.00    1.32
   1  15  -7    1.30    1.19
  -1  15   6    0.91    1.04
  -1  15   6    2.22    1.26
   1  15  -6    1.53    1.25
  -1  15   5    0.25    1.04
   1  15  -5    0.57    1.14
  -1  15   5    2.70    1.22
  -1  15   4    3.32    1.27
  -1  15   4    1.69    1.08
   1  15  -4    1.13    1.16
  -1  15   3    1.07    1.12
  -1  15   3    0.68    1.02
   1  15  -3    0.98    1.11
  -1  15   2    1.81    1.06
   1  15  -2   -0.64    1.05
  -1  15   2    2.32    1.17
  -1  15   1    1.56    1.09
  -1  15   1   -0.64    0.99
   1  15  -1    1.37    1.13
  -1  15   0    2.35    1.17
  -1  15   0    2.56    1.41
   1  15   0    2.06    1.11
  -1  15  -1   -0.37    1.02
   1  15   1   -0.06    0.96
   1  15   2    1.24    1.31
  -1  15  -2   -0.56    1.11
   1  15   2    1.32    1.04
  -1  15  -3    1.40    1.17
   1  15   3    0.94    1.05
   1  15   3    0.98    1.02
   1  15   4    2.47    1.19
   1  15   4    0.84    1.05
  -1  15  -4    0.97    1.22
  -1  15  -5    1.15    1.17
   1  15   5    1.60    1.10
   1  15   5   -0.14    1.00
   1  15   6    0.27    0.99
   1  15   6    0.39    1.12
  -1  15  -6    1.30    1.23
   1  15   7    1.42    1.19
   1  15   7    0.21    0.98
  -1  15  -7    0.90    1.20
  -1  15  -8    0.70    1.21
   1  15   8    0.94    1.26
  -1  15  -9    0.53    1.23
   1  15   9    0.51    1.22
  -2   0  29    8.03    1.55
  -2   0  28    2.60    1.15
  -2   0  27   30.14    2.63
  -2   0  26    4.10    1.11
  -2   0  25   25.31    2.28
  -2   0  25   28.94    2.35
  -2   0  24   62.47    4.10
  -2   0  24   58.19    4.06
  -2   0  23    5.47    1.02
  -2   0  23    4.12    1.03
  -2   0  22   32.53    2.36
  -2   0  22   30.05    2.33
  -2   0  21   31.96    2.41
  -2   0  21   32.61    2.36
  -2   0  20    5.42    0.90
  -2   0  20    5.14    0.89
  -2   0  19   63.45    4.23
  -2   0  19   64.78    4.19
  -2   0  19   68.95    4.24
  -2   0  18    1.69    0.65
  -2   0  18    1.91    0.62
  -2   0  18    2.18    0.57
  -2   0  17   51.62    3.29
  -2   0  17   50.19    3.30
  -2   0  17   50.31    3.28
  -2   0  16   68.70    4.34
  -2   0  16   71.03    4.34
  -2   0  16   67.19    4.36
  -2   0  15   11.15    1.01
  -2   0  15   10.61    0.96
  -2   0  15   11.88    1.03
  -2   0  14   27.85    1.80
  -2   0  14   25.28    1.79
  -2   0  14   24.99    1.76
  -2   0  13   40.85    2.44
  -2   0  13   31.43    2.37
  -2   0  13   40.58    2.43
  -2   0  12   18.77    1.35
  -2   0  12   19.25    1.35
  -2   0  11  252.41   15.07
  -2   0  11  248.57   15.06
  -2   0  10  224.56   13.50
  -2   0  10  224.33   13.50
  -2   0   9  721.19   42.51
  -2   0   9  701.17   42.50
  -2   0   8   45.31    2.88
   2   0  -8   47.70    2.89
  -2   0   8   46.16    2.88
  -2   0   7   44.80    2.79
  -2   0   7   45.55    2.79
   2   0  -6  173.48   10.11
  -2   0   6  166.96   10.10
  -2   0   6  163.74   10.09
  -2   0   5  202.18   11.73
  -2   0   5  193.97   11.72
   2   0  -5  189.99   11.73
  -2   0   4  156.86    9.01
   2   0  -4  142.62    9.01
   2   0  -3  124.42    7.65
  -2   0   3  129.50    7.65
   2   0  -2   98.74    6.80
  -2   0   2  127.78    6.81
   2   0   0   -0.14    0.04
  -2   0  -1  504.45   30.19
  -2   0  -2  109.15    6.80
   2   0   2  118.02    6.80
   2   0   3  120.24    7.10
  -2   0  -3  117.80    7.10
  -2   0  -3  117.04    7.10
  -2   0  -4  127.27    7.89
   2   0   4  141.99    7.90
  -2   0  -4  125.69    7.89
   2   0   5  217.35   12.21
   2   0   5  208.89   12.21
  -2   0  -5  191.17   12.18
   2   0   5  197.34   12.18
   2   0   6  151.14    9.71
  -2   0  -6  166.35    9.71
   2   0   6  163.06    9.75
   2   0   6  168.31    9.75
   2   0   7   50.46    2.94
   2   0   7   47.28    2.93
   2   0   7   44.96    2.89
   2   0   8   50.49    3.17
   2   0   8   49.66    3.13
   2   0   8   52.70    3.17
  -2   0  -8   51.68    3.12
   2   0   9  724.94   42.37
   2   0   9  737.97   42.37
  -2   0  -9  677.36   42.32
   2   0   9  695.09   42.33
   2   0  10  214.39   13.08
   2   0  10  225.01   13.13
  -2   0 -10  211.22   13.07
   2   0  10  222.07   13.13
   2   0  11  237.99   14.61
   2   0  11  251.70   14.67
   2   0  11  245.99   14.66
  -2   0 -11  239.25   14.60
   2   0  11  243.37   14.62
  -2   0 -12   19.41    1.38
   2   0  12   21.95    1.49
   2   0  12   21.52    1.42
   2   0  12   22.79    1.48
   2   0  12   20.89    1.37
   2   0  13   42.79    2.67
   2   0  13   43.75    2.72
   2   0  13   42.85    2.79
   2   0  13   43.25    2.77
   2   0  14   27.09    1.76
   2   0  14   24.52    1.66
   2   0  14   24.47    1.72
   2   0  14   24.06    1.59
   2   0  15   11.40    0.99
   2   0  15   10.25    0.96
   2   0  15    9.88    0.89
   2   0  15    9.26    0.80
   2   0  16   73.52    4.62
   2   0  16   71.65    4.63
   2   0  16   74.41    4.55
   2   0  17   51.78    3.33
   2   0  17   50.60    3.42
   2   0  17   55.30    3.43
   2   0  18    6.38    0.86
   2   0  18    4.01    0.81
   2   0  19   64.35    4.16
   2   0  19   63.91    4.16
   2   0  20    4.95    0.89
   2   0  20    5.63    0.94
   2   0  21   29.59    2.39
   2   0  21   33.81    2.38
   2   0  22   33.07    2.49
   2   0  22   31.64    2.43
   2   0  23    6.52    1.11
   2   0  23    7.30    1.16
   2   0  24   58.82    3.92
   2   0  24   55.16    3.93
   2   0  25   25.45    2.28
   2   0  25   25.47    2.29
   2   0  26    6.07    1.25
   2   0  26    3.47    1.13
   2   0  27   31.33    2.56
   2   0  27   29.54    2.56
   2   0  28    2.66    1.27
   2   0  28    2.43    1.15
   2   0  29    6.16    1.44
   2   0  29    5.95    1.90
  -2   1  29    3.28    1.29
  -2  -1  29    2.70    1.28
  -2   1  28    1.41    1.12
  -2  -1  28    2.34    1.25
  -2   1  27    2.70    1.33
  -2   1  27    3.76    1.20
  -2  -1  27    1.89    1.09
  -2   1  26    7.11    1.25
  -2   1  26    6.96    1.35
  -2  -1  26    7.00    1.31
  -2   1  25    7.40    1.23
  -2   1  25    7.69    1.30
  -2  -1  25    7.27    1.21
  -2   1  24    3.52    0.95
  -2   1  24    3.02    1.04
  -2  -1  24    3.70    1.00
  -2   1  23   13.00    1.42
  -2   1  23   14.07    1.41
  -2  -1  23   12.14    1.33
  -2  -1  23    9.05    1.21
  -2   1  22    3.68    0.93
  -2   1  22    3.26    0.85
  -2  -1  22    1.99    0.71
  -2  -1  22    3.14    0.86
  -2   1  21    8.91    1.15
  -2   1  21   10.48    1.13
  -2  -1  21   10.78    1.14
  -2  -1  21    5.78    0.90
  -2   1  20    6.34    0.96
  -2   1  20    5.21    0.90
  -2  -1  20    5.38    0.88
  -2  -1  20    3.49    0.72
  -2  -1  20    7.32    0.93
  -2   1  19   17.71    1.48
  -2   1  19   17.46    1.46
  -2  -1  19   11.92    1.34
  -2  -1  19   18.97    1.51
  -2  -1  19   19.81    1.53
  -2   1  18   15.92    1.37
  -2   1  18   16.04    1.28
  -2   1  18   17.78    1.36
  -2  -1  18   13.88    1.33
  -2  -1  18   11.38    1.25
  -2  -1  18   17.12    1.39
  -2   1  17    8.59    0.90
  -2   1  17   10.45    1.01
  -2   1  17    9.15    0.95
  -2  -1  17    8.47    0.92
  -2  -1  17    6.94    0.87
  -2  -1  17    8.62    0.94
  -2   1  16   45.24    2.90
  -2   1  16   44.85    2.92
  -2   1  16   46.31    2.85
  -2  -1  16   46.29    2.94
  -2  -1  16   43.93    2.89
  -2  -1  16   39.08    2.84
   2   1 -15   13.29    1.07
  -2   1  15   15.74    1.28
  -2   1  15   15.98    1.19
  -2   1  15   16.62    1.24
  -2  -1  15   15.02    1.23
  -2  -1  15   18.26    1.32
  -2  -1  15   15.99    1.20
  -2   1  14   12.59    0.99
  -2   1  14   12.95    1.03
  -2   1  14   12.28    1.04
   2   1 -14   11.88    0.90
  -2  -1  14   12.18    1.05
  -2  -1  14   12.97    1.00
  -2  -1  14   12.06    1.09
  -2   1  13   87.35    5.16
  -2   1  13   83.75    5.14
  -2   1  13   82.34    5.10
   2   1 -13   78.63    5.05
  -2  -1  13   80.64    5.13
  -2  -1  13   84.67    5.16
  -2  -1  13   86.08    5.11
  -2   1  12    2.40    0.43
  -2   1  12    2.06    0.42
   2   1 -12    1.16    0.33
  -2   1  12    2.64    0.38
  -2  -1  12    1.86    0.44
  -2  -1  12    2.62    0.42
  -2  -1  12    2.17    0.42
  -2   1  11   67.12    4.41
   2   1 -11   72.27    4.35
  -2   1  11   71.38    4.41
  -2   1  11   70.76    4.39
  -2  -1  11   72.30    4.44
  -2  -1  11   71.50    4.41
  -2  -1  11   75.06    4.39
  -2   1  10   37.89    2.38
  -2   1  10   34.66    2.38
   2   1 -10   41.12    2.34
  -2   1  10   37.58    2.37
  -2  -1  10   36.51    2.38
  -2  -1  10   36.89    2.41
  -2  -1  10   37.28    2.35
  -2   1   9   33.97    2.13
  -2   1   9   34.70    2.12
  -2   1   9   32.62    2.11
  -2  -1   9   34.34    2.09
  -2  -1   9   32.18    2.11
   2  -1  -9   33.90    2.16
  -2  -1   9   31.22    2.14
  -2   1   8  170.20    9.87
  -2   1   8  161.72    9.87
  -2   1   8  162.68    9.86
  -2  -1   8  170.83    9.84
  -2  -1   8  162.69    9.86
   2  -1  -8  155.97    9.89
  -2  -1   8  162.09    9.88
  -2   1   7   28.88    1.74
  -2   1   7   27.78    1.72
  -2   1   7   27.91    1.73
   2  -1  -7   24.11    1.75
  -2  -1   7   27.31    1.71
  -2  -1   7   26.76    1.75
   2   1  -6   16.12    1.05
  -2   1   6   15.47    1.04
  -2   1   6   14.80    1.07
  -2   1   6   15.70    1.03
  -2  -1   6   15.98    1.08
  -2  -1   6   15.16    1.02
   2  -1  -6   16.25    1.09
  -2   1   5   30.38    2.11
   2   1  -5   36.54    2.09
  -2   1   5   32.93    2.07
  -2   1   5   34.00    2.07
   2  -1  -5   34.09    2.10
  -2  -1   5   32.15    2.09
   2   1  -4   56.82    3.57
  -2   1   4   59.47    3.60
  -2   1   4   59.76    3.56
  -2  -1   4   58.98    3.58
   2  -1  -4   58.34    3.58
   2   1  -3   73.33    4.44
  -2   1   3   72.29    4.45
   2  -1  -3   78.79    4.45
  -2  -1   3   69.65    4.45
  -2   1   2   62.54    3.81
   2   1  -2   63.44    3.81
   2  -1  -2   63.68    3.81
  -2  -1   2   61.85    3.81
  -2   1   1   63.66    3.60
   2   1  -1   52.89    3.59
   2  -1  -1   54.22    3.59
  -2  -1   1   64.90    3.60
  -2   1   0  281.26   16.92
  -2  -1   0  284.91   16.91
   2   1   1   63.30    3.77
  -2   1  -1   64.26    3.80
   2  -1   1   57.55    3.79
  -2  -1  -1   63.37    3.77
   2   1   2   61.90    3.64
  -2   1  -2   63.75    3.68
  -2   1  -2   60.22    3.68
   2  -1   2   61.05    3.68
  -2  -1  -2   61.65    3.64
   2  -1   2   55.15    3.67
  -2   1  -3   72.20    4.33
  -2   1  -3   74.69    4.33
   2  -1   3   67.92    4.33
   2   1   4   61.38    3.56
  -2   1  -4   55.84    3.55
  -2   1  -4   56.16    3.56
   2   1   4   61.77    3.56
   2  -1   4   57.58    3.56
   2   1   5   36.46    2.23
  -2   1  -5   36.88    2.23
   2   1   5   34.61    2.22
   2  -1   5   37.06    2.23
   2  -1   5   34.08    2.23
   2  -1   5   36.50    2.22
  -2   1  -6   14.90    0.96
   2   1   6   13.99    0.95
   2   1   6   13.38    0.95
   2  -1   6   13.51    0.95
   2  -1   6   12.59    0.95
   2  -1   6   15.22    0.96
  -2   1  -7   25.84    1.68
   2   1   7   25.94    1.69
   2   1   7   27.46    1.70
   2  -1   7   26.75    1.69
   2  -1   7   26.55    1.67
   2  -1   7   27.91    1.70
   2  -1   7   25.21    1.69
   2   1   8  165.56    9.74
   2   1   8  161.47    9.74
  -2   1  -8  161.05    9.72
   2   1   8  155.61    9.67
  -2  -1  -8  170.76    9.67
   2  -1   8  152.43    9.72
   2  -1   8  162.16    9.73
   2  -1   8  162.55    9.73
   2  -1   8  162.11    9.72
   2   1   9   32.00    2.10
   2   1   9   30.49    2.01
  -2   1  -9   32.98    2.09
   2   1   9   34.16    2.11
  -2  -1  -9   35.17    2.02
   2  -1   9   33.46    2.11
   2  -1   9   32.64    2.09
   2  -1   9   30.71    2.09
   2  -1   9   33.27    2.07
   2   1  10   35.24    2.34
   2   1  10   34.89    2.26
   2   1  10   36.41    2.35
  -2  -1 -10   41.44    2.27
   2  -1  10   37.26    2.34
   2  -1  10   36.88    2.35
   2  -1  10   35.77    2.30
   2  -1  10   34.95    2.33
   2   1  11   72.87    4.51
   2   1  11   73.26    4.42
   2   1  11   72.08    4.51
   2  -1  11   71.19    4.50
   2  -1  11   69.59    4.48
  -2  -1 -11   77.94    4.43
   2  -1  11   72.55    4.49
   2  -1  11   72.59    4.45
   2   1  12    2.09    0.31
   2   1  12    1.97    0.47
   2   1  12    1.16    0.42
   2  -1  12    1.68    0.45
   2  -1  12    2.03    0.36
   2  -1  12    2.38    0.42
  -2  -1 -12    1.47    0.29
   2  -1  12    2.32    0.46
   2   1  13   84.58    5.10
   2   1  13   81.46    4.99
   2   1  13   82.74    5.09
   2  -1  13   85.72    5.07
   2  -1  13   82.04    5.02
   2  -1  13   83.95    5.09
   2  -1  13   84.28    5.08
  -2  -1 -13   74.49    4.99
   2   1  14   12.04    0.91
   2   1  14   13.41    1.05
   2   1  14   12.66    1.05
   2  -1  14   12.43    1.02
   2  -1  14   12.13    1.04
   2  -1  14   13.58    1.04
  -2  -1 -14   10.63    0.91
   2  -1  14   11.39    0.92
   2   1  15   17.70    1.38
   2   1  15   17.41    1.35
   2   1  15   17.81    1.21
   2  -1  15   18.88    1.36
   2  -1  15   16.27    1.31
   2  -1  15   16.93    1.37
   2  -1  15   15.74    1.20
   2   1  16   47.06    3.05
   2   1  16   46.91    2.91
   2   1  16   44.54    3.03
   2  -1  16   44.01    2.99
   2  -1  16   48.59    3.05
   2  -1  16   46.36    3.00
   2  -1  16   47.61    3.04
   2   1  17    9.14    0.98
   2   1  17   10.51    1.05
   2  -1  17    8.94    0.97
   2  -1  17    9.22    0.99
   2  -1  17    8.21    0.88
   2   1  18   15.21    1.35
   2   1  18   16.05    1.42
   2  -1  18   15.24    1.40
   2  -1  18   15.37    1.43
   2  -1  18   18.12    1.37
   2   1  19   18.36    1.66
   2   1  19   22.02    1.68
   2  -1  19   19.37    1.64
   2  -1  19   20.19    1.65
   2   1  20    5.25    0.95
   2   1  20    6.37    0.96
   2  -1  20    7.80    1.04
   2  -1  20    5.94    0.94
   2   1  21   10.38    1.30
   2   1  21    9.97    1.19
   2  -1  21   11.26    1.30
   2  -1  21   10.95    1.24
   2   1  22    1.79    0.80
   2   1  22    4.07    0.98
   2  -1  22    1.59    0.87
   2  -1  22    4.04    0.99
   2   1  23   14.45    1.52
   2   1  23   12.32    1.41
   2  -1  23   13.12    1.49
   2  -1  23   13.53    1.48
   2   1  24    4.47    1.08
   2   1  24    5.28    1.08
   2  -1  24    3.92    1.07
   2  -1  24    4.00    1.12
   2   1  25    8.11    1.26
   2   1  25    8.81    1.36
   2  -1  25    7.23    1.28
   2  -1  25    6.67    1.28
   2   1  26    5.34    1.28
   2   1  26    7.34    1.25
   2  -1  26    6.35    1.31
   2  -1  26    6.88    1.29
   2   1  27    4.20    1.28
   2   1  27    2.84    1.15
   2  -1  27    4.92    1.27
   2  -1  27    4.58    1.27
   2   1  28    1.96    1.22
   2   1  28    1.77    1.14
   2  -1  28    0.27    1.13
   2   1  29    1.45    1.23
   2   1  29    4.93    1.41
   2  -1  29    3.67    1.35
  -2   2  29    1.57    1.18
  -2  -2  29    1.43    1.30
  -2   2  28   -0.98    1.14
  -2   2  28   -0.52    1.12
  -2  -2  28   -0.63    1.09
  -2   2  27   -0.23    1.00
  -2   2  27   -0.03    1.08
  -2  -2  27    1.52    1.10
  -2   2  26   -0.10    1.03
  -2   2  26    0.18    0.96
  -2  -2  26    1.02    1.05
  -2   2  25    1.58    1.00
  -2   2  25    2.83    0.96
  -2  -2  25    0.12    0.89
  -2   2  24    1.09    0.87
  -2   2  24    1.02    0.96
  -2  -2  24    0.65    0.88
  -2   2  23   -0.66    0.85
  -2   2  23    0.18    0.78
  -2  -2  23    1.67    0.89
  -2   2  22    7.60    1.15
  -2   2  22    8.01    1.09
  -2  -2  22    6.16    1.01
  -2   2  21    4.50    0.94
  -2   2  21    3.85    0.83
  -2  -2  21    3.41    0.89
  -2  -2  21    3.64    1.04
  -2  -2  21    3.62    0.86
  -2   2  20    0.57    0.67
  -2   2  20    0.36    0.74
  -2  -2  20    0.55    0.66
  -2  -2  20    1.57    0.72
  -2  -2  20    0.41    0.68
  -2   2  19    2.13    0.75
  -2   2  19    1.72    0.70
  -2  -2  19    1.90    0.71
  -2  -2  19    2.34    0.70
  -2  -2  19    2.72    0.70
  -2   2  18   12.06    1.21
  -2   2  18   13.61    1.28
  -2  -2  18   12.50    1.22
  -2  -2  18   12.03    1.17
  -2  -2  18   13.51    1.20
  -2   2  17    0.51    0.59
  -2   2  17    1.24    0.56
  -2   2  17    0.88    0.42
  -2  -2  17    0.66    0.56
  -2  -2  17    0.68    0.54
  -2  -2  17    0.98    0.59
  -2   2  16   12.51    1.13
  -2   2  16   13.66    1.16
  -2   2  16   11.84    1.01
   2   2 -16   10.64    0.99
  -2  -2  16   12.50    1.22
  -2  -2  16   13.22    1.10
  -2  -2  16   13.25    1.08
   2   2 -15    6.29    0.64
  -2   2  15    6.04    0.75
  -2   2  15    6.46    0.62
  -2   2  15    5.99    0.74
  -2  -2  15    6.03    0.79
  -2  -2  15    6.78    0.72
  -2  -2  15    5.18    0.70
  -2   2  14   10.27    0.94
   2   2 -14    8.62    0.83
  -2   2  14   10.15    0.83
  -2   2  14    9.20    0.92
  -2  -2  14   10.95    0.92
  -2  -2  14   10.07    0.87
  -2  -2  14    9.90    1.04
   2   2 -13   19.19    1.33
  -2   2  13   20.45    1.41
  -2   2  13   18.37    1.33
  -2   2  13   18.99    1.40
  -2  -2  13   20.27    1.34
  -2  -2  13   18.66    1.36
  -2  -2  13   18.23    1.48
  -2   2  12   29.69    2.04
  -2   2  12   31.22    2.05
   2   2 -12   29.51    1.99
  -2   2  12   31.22    2.01
  -2  -2  12   31.32    2.10
  -2  -2  12   32.60    2.03
  -2  -2  12   30.76    1.99
  -2   2  11    7.36    0.69
   2   2 -11    6.04    0.63
  -2   2  11    7.74    0.70
  -2   2  11    7.09    0.70
  -2  -2  11    6.74    0.74
  -2  -2  11    6.99    0.66
  -2  -2  11    7.77    0.65
  -2   2  10   10.81    0.87
  -2   2  10   11.73    0.86
   2   2 -10   10.20    0.83
  -2   2  10   11.12    0.87
  -2  -2  10   11.52    0.97
  -2  -2  10   11.04    0.84
  -2  -2  10   10.43    0.82
  -2  -2  10   10.90    0.81
   2  -2 -10    9.98    0.95
  -2   2   9    5.68    0.54
  -2   2   9    6.80    0.59
  -2   2   9    4.42    0.53
   2   2  -9    5.47    0.52
  -2  -2   9    5.33    0.60
   2  -2  -9    5.17    0.53
  -2  -2   9    5.17    0.51
  -2  -2   9    5.34    0.52
  -2  -2   9    5.47    0.50
  -2   2   8    6.33    0.64
  -2   2   8    7.49    0.63
   2   2  -8    6.69    0.60
  -2   2   8    6.50    0.61
  -2  -2   8    7.71    0.61
   2  -2  -8    7.67    0.62
  -2  -2   8    7.51    0.61
  -2  -2   8    7.46    0.72
   2   2  -7   -0.16    0.22
  -2   2   7   -0.16    0.28
  -2   2   7   -0.19    0.21
  -2   2   7    0.06    0.24
  -2  -2   7    0.42    0.30
  -2  -2   7   -0.42    0.16
   2  -2  -7   -0.25    0.20
  -2  -2   7   -0.17    0.13
   2   2  -6    8.57    0.67
  -2   2   6   10.12    0.74
  -2   2   6    8.84    0.67
  -2   2   6    8.95    0.69
  -2  -2   6    9.28    0.76
   2  -2  -6    8.48    0.67
  -2  -2   6    8.55    0.64
  -2   2   5  101.46    6.25
   2   2  -5  108.17    6.26
  -2   2   5  104.58    6.26
  -2   2   5  108.14    6.26
  -2  -2   5   92.39    6.24
   2  -2  -5  106.14    6.25
  -2  -2   5  102.73    6.29
   2   2  -4   89.27    5.23
  -2   2   4   86.85    5.21
  -2   2   4   84.90    5.20
   2   2  -4   89.47    5.22
  -2   2   4   81.29    5.20
  -2  -2   4   87.04    5.24
   2  -2  -4   83.96    5.20
   2   2  -3    1.95    0.29
   2   2  -3    2.59    0.30
  -2   2   3    1.61    0.27
  -2   2   3    2.43    0.29
  -2   2   3    2.11    0.26
   2  -2  -3    2.06    0.26
  -2  -2   3    2.03    0.32
   2   2  -2   94.24    5.71
  -2   2   2   98.53    5.71
  -2   2   2   90.86    5.70
   2  -2  -2   92.84    5.70
  -2  -2   2   95.25    5.72
   2   2  -1   86.73    5.21
  -2   2   1   85.26    5.21
   2  -2  -1   86.47    5.21
  -2  -2   1   85.10    5.21
  -2   2   0   84.44    5.20
  -2   2   0   88.70    5.21
  -2  -2   0   85.68    5.20
   2  -2   0   85.11    5.20
  -2   2  -1   86.72    5.38
  -2   2  -1   91.36    5.39
  -2  -2  -1   88.82    5.36
   2  -2   1   89.35    5.39
   2  -2   1   87.23    5.38
  -2   2  -2  103.14    5.98
  -2   2  -2   95.92    5.97
   2   2   2   99.70    5.93
   2  -2   2   97.16    5.97
   2  -2   2  101.01    5.97
   2  -2   2   98.93    5.98
  -2  -2  -2   94.77    5.93
  -2   2  -3    2.02    0.32
   2   2   3    2.43    0.28
  -2   2  -3    2.18    0.32
   2   2   3    2.41    0.23
  -2  -2  -3    2.28    0.23
   2  -2   3    2.45    0.33
   2  -2   3    2.53    0.32
   2   2   4   82.36    5.10
  -2   2  -4   85.00    5.17
   2   2   4   85.16    5.15
   2   2   4   84.01    5.10
   2   2   4   85.70    5.14
  -2   2  -4   83.34    5.17
  -2  -2  -4   88.18    5.10
   2  -2   4   85.28    5.16
   2  -2   4   83.62    5.18
   2  -2   4   88.24    5.16
  -2   2  -5  104.75    6.43
   2   2   5  105.43    6.40
   2   2   5  104.98    6.41
  -2   2  -5  106.19    6.43
   2  -2   5  110.06    6.41
   2  -2   5  107.92    6.42
   2  -2   5  102.20    6.43
   2   2   6   10.13    0.71
   2   2   6    8.51    0.69
   2  -2   6    9.47    0.71
   2  -2   6    8.73    0.75
   2  -2   6    9.22    0.71
   2  -2   6    8.90    0.69
   2   2   7   -0.10    0.24
   2   2   7   -0.59    0.23
   2  -2   7    0.07    0.25
   2  -2   7    0.19    0.27
   2  -2   7    0.20    0.20
   2  -2   7    0.11    0.28
   2   2   8    6.92    0.63
   2   2   8    7.42    0.65
   2  -2   8    7.27    0.64
   2  -2   8    7.07    0.70
   2  -2   8    7.38    0.64
   2   2   9    6.22    0.56
   2   2   9    5.26    0.56
   2  -2   9    6.38    0.58
   2  -2   9    4.60    0.52
   2  -2   9    4.93    0.56
   2  -2   9    3.90    0.48
   2   2  10    9.22    0.80
   2   2  10    8.89    0.79
   2  -2  10    9.52    0.79
   2  -2  10    8.88    0.80
   2  -2  10    9.12    0.85
   2  -2  10    9.14    0.76
   2   2  11    8.17    0.77
   2   2  11    7.47    0.74
   2  -2  11    7.11    0.75
   2  -2  11    9.15    0.76
   2  -2  11    7.51    0.72
   2  -2  11    7.94    0.74
   2   2  12   29.13    1.98
   2   2  12   30.76    1.98
   2  -2  12   28.37    1.92
   2  -2  12   30.62    1.96
   2  -2  12   27.96    1.95
   2  -2  12   29.17    1.99
   2   2  13   21.93    1.48
   2   2  13   19.43    1.46
   2  -2  13   20.72    1.47
   2  -2  13   19.40    1.39
   2  -2  13   20.14    1.48
   2  -2  13   18.97    1.46
   2   2  14   10.19    0.97
   2   2  14   10.25    0.96
   2  -2  14   11.38    0.95
   2  -2  14    9.59    0.85
   2  -2  14    9.11    0.92
   2  -2  14    9.18    0.92
   2   2  15    7.45    0.84
   2   2  15    7.34    0.84
   2  -2  15    8.88    0.86
   2  -2  15    7.87    0.83
   2  -2  15    8.56    0.85
   2  -2  15    6.27    0.71
  -2   2 -16   11.18    1.03
   2   2  16   11.97    1.12
   2   2  16   12.25    1.17
   2  -2  16   10.11    0.98
   2  -2  16   13.44    1.18
   2  -2  16   12.89    1.12
   2  -2  16   12.69    1.12
   2   2  17    0.46    0.56
  -2   2 -17    0.77    0.47
   2   2  17    0.31    0.59
   2  -2  17    0.28    0.69
   2  -2  17    0.32    0.58
   2  -2  17    0.85    0.55
   2  -2  17    0.73    0.61
   2   2  18   11.97    1.18
   2   2  18   13.89    1.26
   2  -2  18   12.80    1.24
   2  -2  18   12.28    1.25
   2  -2  18   12.76    1.21
   2   2  19    1.63    0.74
   2   2  19    1.77    0.71
   2  -2  19    2.62    0.67
   2  -2  19    1.28    0.73
   2  -2  19    2.84    0.79
   2   2  20    1.05    0.73
   2   2  20    1.49    0.72
   2  -2  20    0.73    0.73
   2  -2  20    0.66    0.76
   2   2  21    2.58    0.88
   2   2  21    3.80    0.84
   2  -2  21    4.17    0.91
   2  -2  21    3.02    0.92
   2   2  22    7.40    1.17
   2   2  22    5.38    1.03
   2  -2  22    7.27    1.10
   2  -2  22    5.82    1.13
   2   2  23   -0.04    0.88
   2   2  23    0.56    0.84
   2  -2  23    1.07    0.90
   2  -2  23    1.14    0.97
   2   2  24    1.26    1.00
   2   2  24   -0.05    0.86
   2  -2  24    2.30    0.96
   2  -2  24   -0.32    0.98
   2   2  25    1.45    0.94
   2   2  25    0.79    1.05
   2  -2  25    1.56    1.02
   2  -2  25    0.91    1.07
   2   2  26    1.04    1.06
   2   2  26    2.55    1.07
   2  -2  26    2.28    1.06
   2   2  27    0.56    1.11
   2   2  27    0.10    0.99
   2  -2  27    1.03    1.09
   2   2  28    1.74    1.23
   2   2  28   -0.50    1.14
   2  -2  28    1.23    1.15
   2   2  29    2.40    1.28
   2   2  29   -0.20    1.17
   2  -2  29    1.51    1.21
  -2   3  29    0.72    1.27
  -2   3  29    1.37    1.23
  -2  -3  29    2.45    1.26
  -2   3  28    0.85    1.12
  -2   3  28    0.90    1.25
  -2  -3  28    1.49    1.22
  -2   3  27   -1.40    1.04
  -2   3  27    0.77    1.03
  -2  -3  27   -0.73    1.01
  -2   3  26    2.47    1.07
  -2   3  26    1.84    1.10
  -2  -3  26    1.65    1.06
  -2   3  25    4.39    1.07
  -2   3  25    1.38    1.03
  -2  -3  25    2.06    1.06
  -2   3  24   26.71    2.41
  -2   3  24   28.89    2.33
  -2  -3  24   30.13    2.36
  -2   3  23    6.79    1.08
  -2   3  23    6.07    1.15
  -2  -3  23    7.30    1.11
  -2   3  22   17.58    1.76
  -2   3  22   19.70    1.81
  -2  -3  22   20.44    1.72
  -2   3  21    5.18    0.94
  -2   3  21    6.50    1.07
  -2  -3  21    4.23    0.90
  -2  -3  21    5.65    0.98
  -2   3  20   20.85    1.74
  -2   3  20   19.51    1.76
  -2  -3  20   22.24    1.75
  -2  -3  20   20.49    1.82
  -2   3  19    9.29    1.13
  -2   3  19    8.86    1.07
  -2  -3  19    9.10    1.12
  -2  -3  19    9.01    1.21
  -2  -3  19   10.37    1.08
  -2   3  18    1.89    0.67
  -2   3  18    2.13    0.72
  -2  -3  18    2.54    0.67
  -2  -3  18    2.45    0.72
  -2  -3  18    0.96    0.64
   2   3 -17   20.79    1.49
  -2   3  17   19.30    1.60
  -2   3  17   19.84    1.59
  -2  -3  17   19.98    1.53
  -2  -3  17   19.94    1.57
  -2  -3  17   19.79    1.70
   2   3 -16   72.09    4.54
  -2   3  16   71.59    4.62
  -2   3  16   74.59    4.65
  -2   3  16   72.01    4.52
  -2  -3  16   74.03    4.58
  -2  -3  16   75.07    4.59
  -2  -3  16   72.52    4.68
  -2   3  15   13.62    1.01
  -2   3  15   12.10    1.14
   2   3 -15   12.84    1.06
  -2   3  15   11.61    1.10
  -2  -3  15   12.46    1.27
  -2  -3  15   11.04    1.07
  -2  -3  15   12.08    1.07
   2   3 -14   67.48    4.24
  -2   3  14   71.04    4.23
  -2   3  14   69.41    4.31
  -2   3  14   64.03    4.28
  -2  -3  14   69.09    4.25
  -2  -3  14   69.28    4.24
  -2  -3  14   66.12    4.36
  -2   3  13    0.02    0.40
  -2   3  13   -0.16    0.42
   2   3 -13   -0.43    0.37
  -2   3  13    0.11    0.34
  -2  -3  13   -0.55    0.38
  -2  -3  13   -0.23    0.48
  -2  -3  13    1.08    0.42
  -2   3  12   71.49    4.50
  -2   3  12   75.16    4.55
   2   3 -12   71.85    4.50
  -2   3  12   71.22    4.53
  -2  -3  12   75.59    4.48
  -2  -3  12   71.23    4.49
  -2  -3  12   73.52    4.61
  -2   3  11   17.32    1.38
  -2   3  11   19.02    1.38
  -2   3  11   19.83    1.39
   2   3 -11   20.84    1.39
  -2  -3  11   18.03    1.36
  -2  -3  11   22.10    1.35
  -2  -3  11   20.96    1.51
  -2   3  10   80.75    4.81
  -2   3  10   74.03    4.78
   2   3 -10   79.40    4.78
  -2   3  10   73.30    4.80
  -2  -3  10   80.02    4.74
  -2  -3  10   78.78    4.86
  -2   3   9   59.24    3.50
   2   3  -9   50.79    3.46
  -2   3   9   54.96    3.50
  -2   3   9   57.83    3.48
  -2  -3   9   55.32    3.55
  -2  -3   9   58.60    3.43
  -2  -3   9   59.83    3.43
   2  -3  -9   50.23    3.48
  -2   3   8   78.71    4.96
  -2   3   8   78.68    4.98
   2   3  -8   83.14    4.97
  -2   3   8   81.80    4.97
   2  -3  -8   79.89    4.93
  -2  -3   8   81.28    4.97
  -2  -3   8   83.77    5.03
  -2  -3   8   84.05    4.92
  -2  -3   8   78.83    4.96
  -2   3   7   -0.02    0.23
  -2   3   7    0.35    0.28
   2   3  -7    0.51    0.29
  -2   3   7    0.56    0.31
  -2  -3   7    0.04    0.35
   2  -3  -7    0.57    0.22
  -2  -3   7   -0.23    0.28
  -2  -3   7   -0.13    0.21
   2   3  -6   89.29    5.38
  -2   3   6   86.05    5.35
  -2   3   6   85.47    5.36
  -2   3   6   91.39    5.38
  -2  -3   6   91.81    5.38
  -2  -3   6   88.25    5.42
   2  -3  -6   85.38    5.34
  -2   3   5   32.00    1.92
  -2   3   5   29.25    1.88
   2   3  -5   28.17    1.91
  -2   3   5   29.65    1.89
   2  -3  -5   27.36    1.88
  -2  -3   5   30.60    1.96
  -2  -3   5   32.65    1.92
  -2   3   4   46.54    2.91
  -2   3   4   48.77    2.94
  -2   3   4   46.47    2.93
  -2  -3   4   48.15    2.95
  -2  -3   4   47.40    2.98
  -2   3   3   46.36    2.85
  -2   3   3   46.22    2.81
  -2   3   3   46.69    2.84
   2   3  -3   44.22    2.85
   2  -3  -3   43.29    2.82
   2  -3  -3   43.56    2.83
  -2  -3   3   47.47    2.89
  -2  -3   3   49.51    2.86
  -2   3   2  440.64   27.43
  -2   3   2  456.53   27.44
  -2   3   2  456.30   27.44
   2   3  -2  469.66   27.44
  -2   3   2  450.47   27.41
   2  -3  -2  481.02   27.44
  -2  -3   2  443.15   27.46
   2  -3  -2  472.26   27.43
  -2   3   1   35.96    2.21
  -2   3   1   35.66    2.18
   2   3  -1   35.68    2.18
   2   3  -1   34.51    2.19
  -2   3   1   34.29    2.19
   2  -3  -1   33.96    2.19
  -2  -3   1   34.65    2.20
   2  -3  -1   32.88    2.17
   2   3   0  183.97   10.60
  -2   3   0  180.92   10.62
   2   3   0  171.36   10.59
  -2   3   0  178.80   10.60
  -2   3   0  167.54   10.60
   2  -3   0  181.16   10.61
   2  -3   0  169.59   10.59
  -2  -3   0  171.36   10.60
   2  -3   0  181.45   10.61
  -2   3  -1   40.47    2.46
   2   3   1   39.51    2.41
   2   3   1   40.68    2.44
  -2   3  -1   37.75    2.47
  -2   3  -1   38.78    2.54
   2  -3   1   38.84    2.45
   2  -3   1   41.24    2.56
   2  -3   1   38.63    2.48
  -2  -3  -1   37.83    2.45
   2   3   2  420.32   26.89
   2   3   2  450.75   26.89
  -2   3  -2  458.79   26.93
  -2   3  -2  450.64   26.93
   2   3   2  458.63   26.90
   2  -3   2  442.08   26.93
   2  -3   2  454.09   26.92
  -2  -3  -2  464.48   26.90
   2   3   3   44.19    2.70
   2   3   3   44.29    2.70
  -2   3  -3   40.67    2.74
   2   3   3   45.06    2.70
  -2   3  -3   40.99    2.76
   2  -3   3   44.23    2.75
   2  -3   3   47.95    2.75
   2  -3   3   45.19    2.77
  -2  -3  -3   42.35    2.70
   2   3   4   48.38    2.86
   2   3   4   46.18    2.86
   2   3   4   46.36    2.85
   2   3   4   46.35    2.85
   2   3   4   46.17    2.88
   2  -3   4   45.07    2.90
   2  -3   4   48.27    2.91
   2  -3   4   46.52    2.93
   2   3   5   28.55    1.74
  -2   3  -5   24.71    1.81
  -2   3  -5   26.87    1.78
   2   3   5   28.12    1.71
   2   3   5   27.21    1.71
   2   3   5   28.54    1.76
   2   3   5   27.31    1.74
   2  -3   5   26.09    1.78
   2  -3   5   29.48    1.80
   2  -3   5   28.14    1.73
   2  -3   5   28.47    1.83
   2   3   6   88.06    5.27
   2   3   6   85.01    5.22
  -2   3  -6   84.66    5.32
   2   3   6   95.95    5.30
   2   3   6   85.35    5.29
   2   3   6   84.42    5.21
   2  -3   6   88.43    5.31
   2  -3   6   82.82    5.32
   2   3   7    0.41    0.16
   2   3   7    0.32    0.25
   2   3   7    0.18    0.26
   2   3   7    0.50    0.15
   2  -3   7   -0.14    0.33
   2  -3   7    0.65    0.32
   2  -3   7    0.31    0.20
   2  -3   7   -0.01    0.10
   2   3   8   78.16    4.79
   2   3   8   79.23    4.81
   2  -3   8   75.55    4.83
   2  -3   8   79.62    4.81
   2   3   9   57.41    3.48
   2   3   9   56.06    3.46
   2  -3   9   57.62    3.47
   2  -3   9   54.24    3.50
   2  -3   9   51.88    3.42
   2   3  10   81.47    5.14
   2   3  10   83.86    5.16
   2  -3  10   85.16    5.12
   2  -3  10   83.83    5.19
   2   3  11   21.51    1.54
   2   3  11   21.92    1.54
   2  -3  11   22.01    1.62
   2  -3  11   23.08    1.52
   2   3  12   75.11    4.67
   2   3  12   72.77    4.66
   2  -3  12   75.05    4.64
   2  -3  12   76.98    4.72
   2   3  13    0.74    0.43
   2   3  13    0.33    0.44
   2  -3  13   -0.44    0.42
   2  -3  13   -0.03    0.48
   2  -3  13    0.49    0.30
   2  -3  13    0.20    0.40
   2   3  14   66.74    4.26
   2   3  14   65.13    4.25
   2  -3  14   69.56    4.30
   2  -3  14   69.29    4.22
   2  -3  14   65.98    4.21
   2   3  15   13.72    1.16
  -2   3 -15   14.82    1.17
   2   3  15   13.51    1.20
   2  -3  15   12.63    1.12
   2  -3  15   12.21    1.29
   2  -3  15   14.05    1.19
   2   3  16   76.01    4.66
  -2   3 -16   74.55    4.60
   2   3  16   69.35    4.64
   2  -3  16   76.28    4.68
   2  -3  16   70.59    4.57
   2  -3  16   73.86    4.63
  -2   3 -17   23.97    1.64
   2   3  17   22.04    1.71
   2   3  17   21.12    1.67
   2  -3  17   21.43    1.58
   2  -3  17   21.66    1.70
   2  -3  17   20.55    1.76
   2   3  18    1.02    0.63
  -2   3 -18    1.45    0.63
   2   3  18    1.43    0.71
   2  -3  18    1.78    0.68
   2  -3  18    1.59    0.68
   2  -3  18    0.91    0.55
   2   3  19   10.85    1.21
   2   3  19   10.94    1.13
   2  -3  19   10.31    1.10
   2  -3  19   10.81    1.10
   2  -3  19    6.03    0.95
   2   3  20   21.35    1.81
   2   3  20   19.49    1.79
   2  -3  20   22.07    1.82
   2  -3  20   20.38    1.79
   2   3  21    5.68    1.01
   2   3  21    5.64    0.94
   2  -3  21    5.88    0.98
   2  -3  21    4.08    0.83
   2   3  22   19.58    1.78
   2   3  22   19.11    1.79
   2  -3  22   19.22    1.74
   2   3  23    7.86    1.16
   2   3  23    6.35    1.18
   2  -3  23    4.83    0.88
   2  -3  23    9.85    1.19
   2   3  24   25.96    2.24
   2   3  24   24.93    2.20
   2  -3  24   26.97    2.18
   2   3  25    3.24    1.05
   2   3  25    2.58    1.13
   2  -3  25    2.83    1.07
   2   3  26    1.95    1.12
   2   3  26    1.58    1.01
   2  -3  26    2.99    1.12
   2   3  27   -0.10    1.02
   2   3  27   -0.15    1.16
   2  -3  27   -0.26    1.07
   2   3  28    1.87    1.29
   2   3  28    1.47    1.09
   2  -3  28    1.47    1.21
   2   3  29    0.43    1.23
   2   3  29    0.98    1.30
   2  -3  29    0.61    1.24
  -2   4  28    2.39    1.27
  -2   4  28    2.68    1.25
  -2  -4  28    4.34    1.28
  -2   4  27    0.04    1.15
  -2   4  27    0.12    1.01
  -2  -4  27    2.33    1.16
  -2   4  26    2.28    1.18
  -2   4  26    2.97    1.06
  -2  -4  26    0.84    1.06
  -2   4  25   12.37    1.58
  -2   4  25   11.64    1.47
  -2  -4  25   10.06    1.43
  -2   4  24    1.38    1.01
  -2   4  24    0.96    0.89
  -2  -4  24   -0.17    0.93
  -2   4  23   27.59    2.25
  -2   4  23   27.10    2.30
  -2  -4  23   28.48    2.25
  -2   4  22   10.89    1.42
  -2   4  22   11.29    1.33
  -2  -4  22   10.56    1.39
  -2  -4  22   14.64    1.40
  -2   4  21   36.20    2.64
  -2   4  21   33.60    2.58
  -2  -4  21   36.61    2.58
  -2  -4  21   34.87    2.75
  -2   4  20   17.06    1.58
  -2   4  20   17.72    1.56
  -2  -4  20   17.31    1.67
  -2  -4  20   17.76    1.59
  -2   4  19    2.59    0.75
  -2   4  19    3.36    0.87
  -2  -4  19    1.84    0.81
  -2  -4  19    3.05    0.75
   2   4 -18   24.30    1.70
  -2   4  18   21.48    1.80
  -2   4  18   21.19    1.79
  -2  -4  18   21.18    1.74
  -2  -4  18   22.22    1.92
  -2   4  17    5.34    0.78
  -2   4  17    5.23    0.87
   2   4 -17    3.58    0.71
  -2  -4  17    5.61    0.77
  -2  -4  17    5.42    0.92
   2   4 -16   19.81    1.72
  -2   4  16   25.71    1.81
  -2   4  16   24.79    1.80
  -2  -4  16   26.46    1.97
  -2  -4  16   24.62    1.74
  -2   4  15   92.10    5.42
   2   4 -15   85.33    5.34
  -2   4  15   83.72    5.30
  -2   4  15   82.87    5.37
  -2  -4  15   83.95    5.32
  -2  -4  15   88.89    5.48
   2   4 -14   13.54    1.25
  -2   4  14   15.63    1.21
  -2   4  14   16.07    1.31
  -2   4  14   14.78    1.24
  -2  -4  14   15.26    1.20
  -2  -4  14   15.18    1.22
  -2  -4  14   16.43    1.44
   2   4 -13  131.25    7.88
  -2   4  13  128.76    7.89
  -2   4  13  121.03    7.85
  -2   4  13  135.86    7.93
  -2  -4  13  130.33    7.97
  -2  -4  13  127.05    7.83
  -2  -4  13  128.84    7.84
  -2   4  12   12.26    1.13
  -2   4  12   12.71    1.07
   2   4 -12   13.82    1.10
  -2   4  12   14.39    1.10
  -2  -4  12   13.44    1.04
  -2  -4  12   12.87    1.02
  -2  -4  12   14.92    1.30
  -2   4  11   57.41    3.51
  -2   4  11   53.36    3.46
   2   4 -11   54.39    3.47
  -2   4  11   55.72    3.49
  -2  -4  11   52.46    3.41
  -2  -4  11   55.49    3.41
  -2  -4  11   56.22    3.58
  -2  -4  11   54.84    3.47
  -2   4  10   51.18    3.25
   2   4 -10   54.19    3.24
  -2   4  10   49.39    3.20
  -2   4  10   51.17    3.22
  -2  -4  10   54.26    3.33
  -2  -4  10   49.98    3.15
  -2  -4  10   49.42    3.21
  -2  -4  10   48.43    3.16
  -2   4   9    0.69    0.36
  -2   4   9    1.64    0.44
  -2   4   9    0.29    0.30
   2   4  -9    1.70    0.43
   2   4  -9    1.21    0.32
  -2  -4   9    0.59    0.47
  -2  -4   9    0.58    0.29
  -2  -4   9    0.90    0.41
  -2  -4   9    0.78    0.34
  -2   4   8   73.36    4.61
   2   4  -8   72.13    4.58
   2   4  -8   76.22    4.65
  -2   4   8   72.65    4.61
  -2   4   8   78.61    4.66
  -2  -4   8   70.66    4.58
  -2  -4   8   79.37    4.56
  -2  -4   8   76.71    4.72
  -2  -4   8   76.32    4.64
  -2   4   7   50.92    3.12
   2   4  -7   46.81    3.16
  -2   4   7   48.03    3.08
   2   4  -7   46.93    3.12
  -2   4   7   49.16    3.08
  -2   4   7   51.06    3.04
  -2  -4   7   51.84    3.20
  -2  -4   7   52.16    3.13
  -2  -4   7   50.59    3.02
   2  -4  -7   46.94    3.04
  -2  -4   7   50.58    3.12
   2   4  -6   23.97    1.65
  -2   4   6   23.08    1.61
  -2   4   6   24.30    1.56
  -2   4   6   24.17    1.59
  -2   4   6   25.00    1.64
  -2  -4   6   25.94    1.65
   2  -4  -6   24.63    1.56
  -2  -4   6   24.29    1.72
  -2   4   5  182.79   10.91
   2   4  -5  184.36   10.96
  -2   4   5  179.98   10.95
  -2   4   5  177.34   10.93
  -2   4   5  177.86   10.91
  -2  -4   5  184.72   10.96
  -2  -4   5  181.94   11.00
   2  -4  -5  182.55   10.91
  -2   4   4   24.67    1.63
  -2   4   4   26.19    1.68
  -2   4   4   24.37    1.64
   2   4  -4   26.57    1.70
  -2   4   4   25.37    1.67
  -2  -4   4   25.90    1.70
   2  -4  -4   26.28    1.65
  -2  -4   4   24.57    1.74
  -2   4   3   55.37    3.29
   2   4  -3   50.83    3.34
  -2   4   3   55.52    3.34
  -2   4   3   53.41    3.34
   2  -4  -3   52.14    3.32
  -2  -4   3   54.01    3.38
  -2  -4   3   54.70    3.35
  -2   4   2    5.33    0.53
   2   4  -2    5.53    0.49
  -2   4   2    5.14    0.44
  -2   4   2    5.39    0.52
   2   4  -2    5.35    0.53
  -2  -4   2    4.27    0.54
  -2  -4   2    5.13    0.55
   2  -4  -2    5.49    0.52
  -2   4   1    0.30    0.26
  -2   4   1    0.17    0.28
  -2   4   1    0.47    0.19
   2   4  -1    0.36    0.27
   2   4  -1   -0.01    0.18
   2  -4  -1   -0.17    0.25
  -2  -4   1    0.08    0.29
   2   4   0    4.21    0.40
   2   4   0    4.79    0.48
  -2   4   0    3.96    0.48
  -2   4   0    5.15    0.49
   2  -4   0    4.29    0.49
  -2  -4   0    4.31    0.49
   2  -4   0    4.10    0.48
   2   4   1    0.37    0.21
  -2   4  -1   -0.28    0.27
  -2   4  -1   -0.14    0.22
   2   4   1    0.44    0.26
   2  -4   1    0.18    0.28
   2  -4   1    0.08    0.29
  -2  -4  -1    0.01    0.25
   2   4   2    5.24    0.51
   2   4   2    4.69    0.45
  -2   4  -2    4.32    0.52
  -2   4  -2    5.09    0.51
   2  -4   2    4.45    0.50
   2  -4   2    4.35    0.53
  -2  -4  -2    4.88    0.49
  -2   4  -3   47.13    3.25
  -2   4  -3   48.72    3.23
   2   4   3   53.35    3.21
   2   4   3   50.76    3.20
   2   4   3   53.29    3.21
   2   4   3   54.94    3.21
   2   4   3   53.80    3.16
   2  -4   3   53.88    3.25
  -2  -4  -3   50.32    3.21
   2  -4   3   51.81    3.27
   2   4   4   22.49    1.52
  -2   4  -4   23.14    1.61
   2   4   4   22.66    1.52
  -2   4  -4   23.29    1.57
   2   4   4   23.34    1.52
  -2   4  -4   25.00    1.47
   2   4   4   23.31    1.49
   2  -4   4   21.26    1.58
   2  -4   4   24.03    1.58
   2  -4   4   22.72    1.48
   2  -4   4   24.41    1.63
  -2  -4  -4   24.37    1.53
   2   4   5  173.45   10.80
  -2   4  -5  170.32   10.86
   2   4   5  183.09   10.85
  -2   4  -5  180.31   10.89
   2   4   5  181.81   10.81
   2   4   5  176.34   10.81
   2   4   5  182.24   10.82
  -2   4  -5  185.14   10.79
   2  -4   5  178.71   10.79
   2  -4   5  183.06   10.88
  -2  -4  -5  188.84   10.81
   2  -4   5  174.57   10.89
   2   4   6   22.52    1.49
   2   4   6   22.68    1.48
  -2   4  -6   22.54    1.56
   2   4   6   23.96    1.50
   2   4   6   22.49    1.47
   2   4   6   22.62    1.53
  -2   4  -6   24.93    1.47
  -2   4  -6   23.55    1.62
   2  -4   6   23.09    1.58
   2  -4   6   22.92    1.48
   2  -4   6   21.73    1.62
   2   4   7   48.58    2.99
  -2   4  -7   44.72    3.07
   2   4   7   46.47    2.93
   2   4   7   50.43    2.97
   2   4   7   48.25    3.01
  -2   4  -7   44.89    3.02
   2   4   7   47.99    2.94
   2  -4   7   49.14    2.96
   2  -4   7   49.10    3.09
   2  -4   7   50.03    3.06
   2   4   8   68.47    4.17
   2   4   8   65.70    4.26
   2   4   8   65.35    4.16
  -2   4  -8   67.16    4.32
   2   4   8   70.23    4.24
   2   4   8   71.01    4.21
  -2   4  -8   68.02    4.26
   2  -4   8   70.60    4.29
   2  -4   8   70.66    4.21
   2  -4   8   71.28    4.34
   2   4   9    0.87    0.39
   2   4   9    0.97    0.37
   2   4   9    1.37    0.24
   2   4   9    0.99    0.30
   2   4   9    1.32    0.25
   2  -4   9    0.86    0.34
   2  -4   9    0.35    0.20
   2  -4   9    0.19    0.46
   2  -4   9    0.89    0.43
   2   4  10   53.29    3.48
   2   4  10   53.66    3.46
   2   4  10   56.66    3.41
   2  -4  10   54.72    3.49
   2  -4  10   56.89    3.55
   2   4  11   59.90    3.58
   2   4  11   52.96    3.50
   2   4  11   56.48    3.60
   2  -4  11   57.16    3.67
   2  -4  11   57.58    3.59
   2   4  12   16.32    1.24
   2   4  12   16.45    1.26
   2  -4  12   14.73    1.39
   2  -4  12   16.62    1.28
  -2   4 -13  133.18    8.07
   2   4  13  130.36    8.06
   2   4  13  131.87    8.08
   2  -4  13  134.89    8.13
   2  -4  13  127.86    8.01
  -2   4 -14   17.84    1.50
   2   4  14   18.64    1.50
   2   4  14   19.38    1.51
   2  -4  14   20.04    1.62
   2  -4  14   19.97    1.45
   2   4  15   81.94    5.13
   2   4  15   81.83    5.16
  -2   4 -15   84.58    5.14
   2  -4  15   87.66    5.22
   2  -4  15   83.90    5.10
   2  -4  15   71.91    5.07
   2   4  16   25.22    1.84
   2   4  16   24.81    1.88
  -2   4 -16   22.65    1.82
   2  -4  16   26.15    1.96
   2  -4  16   25.37    1.82
   2  -4  16   24.55    1.80
   2   4  17    4.96    0.86
   2   4  17    5.84    0.82
  -2   4 -17    2.67    0.69
   2  -4  17    4.72    0.76
   2  -4  17    4.18    0.82
   2  -4  17    4.30    0.72
   2  -4  17    4.66    0.80
  -2   4 -18   26.80    1.77
   2   4  18   21.72    1.84
   2   4  18   21.75    1.79
   2  -4  18   23.25    1.90
   2  -4  18   17.34    1.72
   2  -4  18   23.37    1.71
   2  -4  18   22.91    1.77
   2   4  19    2.91    0.75
   2   4  19    3.02    0.88
  -2   4 -19    2.77    1.16
   2  -4  19    3.63    0.80
   2  -4  19    2.35    0.80
   2  -4  19    3.59    0.85
   2   4  20   17.22    1.53
   2   4  20   16.55    1.59
  -2   4 -20   16.61    1.69
   2  -4  20   15.92    1.48
   2  -4  20   13.82    1.52
   2  -4  20   16.32    1.67
   2   4  21   36.01    2.55
   2   4  21   32.98    2.54
  -2   4 -21   34.84    2.62
   2  -4  21   33.37    2.49
   2  -4  21   28.59    2.47
   2  -4  21   37.71    3.19
   2   4  22   11.03    1.40
   2   4  22   16.07    1.52
   2  -4  22   14.89    1.44
   2   4  23   26.09    2.26
   2   4  23   28.03    2.27
   2  -4  23   27.60    2.25
   2   4  24    2.55    1.08
   2   4  24    3.13    1.02
   2  -4  24    2.45    0.99
   2   4  25    9.00    1.45
   2   4  25   10.83    1.44
   2  -4  25    9.83    1.39
   2   4  26    2.62    1.16
   2   4  26    2.57    1.05
   2  -4  26    0.51    1.06
   2   4  27    2.43    1.20
   2   4  27    0.65    1.09
   2  -4  27    1.51    1.12
   2   4  28    5.35    1.35
   2   4  28    3.24    1.34
   2  -4  28    2.44    1.29
  -2   5  28   -0.54    1.19
  -2   5  28   -0.58    1.07
  -2   5  27    0.40    1.08
  -2   5  27    1.13    1.25
  -2   5  26   -0.33    1.00
  -2   5  26   -0.27    1.12
  -2   5  25    2.89    1.19
  -2   5  25    6.33    1.22
  -2  -5  25    4.45    1.70
  -2   5  24    2.51    1.05
  -2   5  24    3.64    1.02
  -2  -5  24    2.43    1.01
  -2   5  23    4.60    1.03
  -2   5  23    4.83    1.16
  -2  -5  23    5.22    1.40
  -2  -5  23    5.42    1.05
  -2   5  22    0.78    0.91
  -2   5  22    0.03    0.79
  -2  -5  22    0.51    0.82
  -2  -5  22    0.47    0.95
  -2   5  21   -0.17    0.80
  -2   5  21    1.26    0.81
  -2  -5  21    1.21    0.76
  -2  -5  21    1.43    0.91
  -2   5  20    1.32    0.84
  -2   5  20    2.16    0.76
  -2  -5  20    2.32    0.97
  -2  -5  20    0.40    0.43
   2   5 -19    6.78    1.18
  -2   5  19    8.04    1.07
  -2   5  19    8.36    1.15
  -2  -5  19    6.07    1.12
   2   5 -18   10.84    1.10
  -2   5  18   10.65    1.16
  -2   5  18   11.30    1.20
  -2  -5  18    7.56    0.97
  -2  -5  18   11.09    1.31
  -2   5  17   19.95    1.68
  -2   5  17   18.01    1.59
   2   5 -17   20.08    1.58
  -2  -5  17   20.43    1.55
  -2  -5  17   17.17    1.83
   2   5 -16    1.27    0.63
  -2   5  16    2.26    0.73
  -2   5  16    3.11    0.69
  -2  -5  16    2.38    0.83
  -2  -5  16    3.00    0.61
   2   5 -15   22.93    1.65
  -2   5  15   21.27    1.66
  -2   5  15   20.11    1.64
  -2  -5  15   20.52    1.83
  -2  -5  15   21.02    1.54
  -2   5  14    6.01    0.77
   2   5 -14    7.09    0.85
  -2   5  14    7.20    0.81
  -2   5  14    5.30    0.79
  -2  -5  14    6.68    0.75
  -2  -5  14    6.89    0.81
  -2  -5  14    6.45    0.72
  -2  -5  14    5.36    0.92
  -2   5  13    4.54    0.64
  -2   5  13    4.29    0.69
   2   5 -13    3.16    0.68
  -2   5  13    5.67    0.76
  -2  -5  13    5.05    0.70
  -2  -5  13    4.69    0.83
  -2  -5  13    4.05    0.58
  -2  -5  13    3.69    0.61
  -2   5  12    1.33    0.45
  -2   5  12    0.77    0.51
   2   5 -12    1.95    0.57
   2   5 -12    1.80    0.43
  -2   5  12    1.29    0.48
  -2  -5  12    1.67    0.48
  -2  -5  12    0.15    0.60
  -2  -5  12    2.08    0.43
  -2  -5  12    2.32    0.56
  -2   5  11   12.31    0.87
  -2   5  11   13.11    1.05
  -2   5  11   11.12    1.04
   2   5 -11   10.67    0.96
  -2   5  11   13.14    1.09
   2   5 -11   13.74    1.09
  -2  -5  11   12.25    0.94
  -2  -5  11   13.23    1.27
  -2  -5  11   12.14    1.09
  -2  -5  11   13.03    1.02
  -2   5  10   16.30    1.23
  -2   5  10   14.70    1.14
   2   5 -10   15.58    1.13
  -2   5  10   13.98    1.19
  -2   5  10   15.04    1.04
   2   5 -10   16.03    1.22
  -2  -5  10   15.29    1.21
  -2  -5  10   15.84    1.14
  -2  -5  10   15.31    1.37
  -2  -5  10   15.12    1.07
   2   5  -9   32.16    1.98
  -2   5   9   30.05    1.93
   2   5  -9   32.22    2.08
  -2   5   9   31.66    2.06
  -2   5   9   30.37    2.01
  -2   5   9   28.88    2.01
  -2  -5   9   31.17    1.99
  -2  -5   9   29.81    2.15
  -2  -5   9   30.30    2.08
  -2  -5   9   29.27    1.93
   2   5  -8    0.81    0.45
  -2   5   8    0.57    0.35
  -2   5   8    0.65    0.40
  -2   5   8    0.42    0.27
  -2   5   8    0.22    0.29
   2   5  -8    0.94    0.32
  -2  -5   8    0.30    0.25
   2  -5  -8    0.56    0.30
  -2  -5   8    0.44    0.41
  -2  -5   8   -0.08    0.46
  -2   5   7   -0.36    0.24
   2   5  -7    0.29    0.28
   2   5  -7    0.08    0.38
  -2   5   7    0.28    0.37
  -2   5   7    0.38    0.34
  -2   5   7   -0.17    0.26
  -2  -5   7    0.05    0.45
   2  -5  -7   -0.19    0.30
  -2  -5   7   -0.34    0.38
   2   5  -6   12.62    0.88
  -2   5   6   11.79    0.95
  -2   5   6   12.37    0.91
   2   5  -6   11.40    1.00
  -2   5   6   12.94    0.91
  -2   5   6   11.48    0.97
   2  -5  -6   11.44    0.91
  -2  -5   6   12.68    1.01
  -2  -5   6   12.42    1.12
  -2   5   5   25.44    1.73
  -2   5   5   27.17    1.71
   2   5  -5   25.28    1.69
  -2   5   5   28.51    1.79
   2   5  -5   25.33    1.80
  -2   5   5   27.46    1.78
  -2  -5   5   27.60    1.88
   2  -5  -5   24.82    1.73
  -2  -5   5   27.91    1.81
   2   5  -4    0.14    0.35
  -2   5   4    0.21    0.33
   2   5  -4    0.48    0.25
  -2   5   4    0.05    0.10
  -2   5   4   -0.06    0.28
  -2   5   4    0.33    0.23
   2  -5  -4    0.28    0.31
  -2  -5   4   -0.17    0.37
  -2  -5   4    0.05    0.35
   2   5  -3    8.30    0.63
   2   5  -3    7.78    0.76
  -2   5   3    8.35    0.73
  -2   5   3    8.78    0.73
  -2   5   3    7.15    0.63
  -2   5   3    8.03    0.79
  -2  -5   3    8.44    0.81
   2  -5  -3    8.27    0.71
  -2  -5   3    8.86    0.77
   2   5  -2   13.69    1.05
  -2   5   2   12.81    1.06
  -2   5   2   13.96    0.94
  -2   5   2   13.50    1.02
   2   5  -2   14.47    0.95
  -2   5   2   14.35    1.03
  -2  -5   2   13.25    1.11
  -2  -5   2   13.49    1.05
   2  -5  -2   13.38    1.02
   2   5  -1   12.70    0.96
  -2   5   1   11.15    0.93
  -2   5   1   11.06    0.98
  -2   5   1   11.85    0.94
   2   5  -1   13.20    0.86
  -2   5   1   12.44    0.84
  -2  -5   1   11.31    1.00
  -2  -5   1   11.60    0.96
   2  -5  -1   11.99    0.94
  -2   5   0    0.39    0.34
  -2   5   0    1.31    0.24
  -2   5   0    0.93    0.35
  -2   5   0    0.66    0.35
   2   5   0    0.41    0.25
   2   5   0    1.10    0.36
   2  -5   0    0.21    0.35
   2  -5   0   -0.07    0.33
  -2  -5   0    0.63    0.36
  -2   5  -1   11.69    1.03
  -2   5  -1   13.47    0.89
   2   5   1   11.60    0.98
   2   5   1   12.05    0.91
  -2   5  -1   13.68    0.99
  -2  -5  -1   14.08    1.04
   2  -5   1   12.41    1.06
   2  -5   1   12.90    1.00
  -2   5  -2   13.56    0.96
   2   5   2   14.76    1.03
   2   5   2   13.05    1.03
  -2   5  -2   14.81    1.04
  -2   5  -2   13.49    1.09
   2   5   2   13.51    0.97
   2  -5   2   13.94    1.07
   2  -5   2   13.50    1.10
  -2  -5  -2   13.29    1.05
  -2   5  -3    9.29    0.79
  -2   5  -3    7.32    0.82
  -2   5  -3    9.27    0.67
   2   5   3    9.10    0.64
   2   5   3    8.88    0.72
   2   5   3    9.31    0.74
   2   5   3    8.24    0.76
  -2  -5  -3    7.91    0.77
   2  -5   3    8.96    0.85
   2  -5   3    8.95    0.80
  -2   5  -4    0.02    0.37
   2   5   4    0.08    0.28
   2   5   4    0.46    0.22
   2   5   4    0.34    0.29
  -2   5  -4    0.74    0.38
  -2   5  -4   -0.13    0.19
   2   5   4    0.51    0.29
   2  -5   4   -0.15    0.37
  -2  -5  -4    0.21    0.29
   2  -5   4   -0.10    0.31
   2   5   5   25.65    1.54
   2   5   5   24.05    1.57
   2   5   5   25.56    1.61
  -2   5  -5   20.08    1.66
  -2   5  -5   23.13    1.50
  -2   5  -5   22.29    1.63
   2  -5   5   24.58    1.70
   2  -5   5   25.10    1.66
  -2  -5  -5   22.80    1.58
  -2   5  -6   12.86    1.02
  -2   5  -6   11.53    0.86
  -2   5  -6   11.86    1.09
   2   5   6   12.43    0.92
   2   5   6   13.03    0.94
   2   5   6   12.94    1.02
   2   5   6   12.15    0.90
   2   5   6   12.64    0.95
   2  -5   6   13.22    0.89
   2  -5   6   12.89    1.13
   2  -5   6   12.17    1.03
   2   5   7    0.17    0.31
   2   5   7    0.25    0.28
  -2   5  -7   -0.54    0.40
   2   5   7    0.46    0.28
   2   5   7    0.66    0.28
   2   5   7    0.41    0.27
  -2   5  -7    0.45    0.23
  -2   5  -7    0.42    0.39
   2  -5   7    0.10    0.15
   2  -5   7   -0.14    0.45
   2  -5   7    0.33    0.29
   2  -5   7    0.41    0.41
  -2   5  -8    0.83    0.26
  -2   5  -8    0.63    0.45
   2   5   8    0.53    0.32
   2   5   8    0.29    0.27
   2   5   8    0.12    0.25
   2   5   8    0.40    0.27
  -2   5  -8    0.45    0.41
   2   5   8    0.70    0.34
   2  -5   8   -0.06    0.41
   2  -5   8    0.45    0.36
   2  -5   8   -0.14    0.47
   2  -5   8    0.77    0.31
   2   5   9   27.95    1.96
  -2   5  -9   29.06    1.97
   2   5   9   28.74    1.85
  -2   5  -9   31.10    2.02
   2   5   9   30.46    1.88
   2   5   9   28.31    1.84
   2   5   9   29.47    1.92
  -2   5  -9   30.47    2.07
   2  -5   9   28.15    1.99
   2  -5   9   25.57    1.97
   2  -5   9   29.62    1.88
   2  -5   9   29.89    2.09
   2   5  10   15.62    1.03
   2   5  10   15.86    1.07
   2   5  10   14.58    1.02
  -2   5 -10   14.59    1.21
   2   5  10   14.24    1.17
  -2   5 -10   13.52    1.17
   2   5  10   15.15    1.14
  -2   5 -10   13.20    1.29
   2  -5  10   14.61    1.21
   2  -5  10   14.68    1.24
   2  -5  10   14.37    1.08
   2  -5  10   13.37    1.31
   2   5  11   14.83    1.17
  -2   5 -11   13.12    1.22
  -2   5 -11   15.93    1.20
   2   5  11   14.39    1.03
  -2   5 -11   14.92    1.32
   2   5  11   15.30    1.20
   2   5  11   14.07    1.07
   2   5  11   14.87    1.00
   2  -5  11   15.82    1.39
   2  -5  11   13.49    1.24
   2  -5  11   13.81    1.08
   2  -5  11   13.39    1.21
   2   5  12    1.29    0.41
   2   5  12    0.50    0.35
  -2   5 -12    1.09    0.54
   2   5  12    0.88    0.46
  -2   5 -12    1.23    0.59
   2   5  12    0.70    0.46
   2  -5  12    1.78    0.63
   2  -5  12    0.66    0.44
   2  -5  12    1.32    0.58
   2  -5  12    1.54    0.54
  -2   5 -13    3.59    0.73
   2   5  13    4.94    0.75
   2   5  13    4.57    0.66
  -2   5 -13    4.58    0.79
   2  -5  13    3.71    0.61
   2  -5  13    4.61    0.80
   2  -5  13    4.08    0.71
   2  -5  13    3.94    0.70
   2   5  14    7.64    0.85
  -2   5 -14    6.10    0.90
  -2   5 -14    7.06    0.90
   2   5  14    7.62    0.94
   2  -5  14    6.44    0.95
   2  -5  14    7.61    0.91
   2  -5  14    8.44    0.91
   2   5  15   22.94    1.80
  -2   5 -15   26.36    1.82
   2   5  15   23.70    1.76
  -2   5 -15   26.15    1.92
   2  -5  15   21.47    1.75
   2  -5  15   19.92    1.76
   2  -5  15   23.79    1.92
  -2   5 -16    1.39    0.73
   2   5  16    1.83    0.64
   2   5  16    1.64    0.68
  -2   5 -16    2.22    0.69
   2  -5  16    1.31    0.49
   2  -5  16    0.46    0.45
   2  -5  16    2.16    0.77
   2  -5  16    2.25    0.72
   2   5  17   17.31    1.53
  -2   5 -17   17.03    1.72
   2   5  17   18.61    1.56
  -2   5 -17   19.19    1.60
   2  -5  17   17.22    1.48
   2  -5  17   17.80    1.59
   2  -5  17   19.72    1.78
  -2   5 -18   10.96    1.29
   2   5  18   13.82    1.30
   2   5  18   10.90    1.23
  -2   5 -18   12.19    1.25
   2  -5  18   12.96    1.21
   2  -5  18   11.87    1.28
   2  -5  18   12.48    1.34
   2  -5  18   11.39    1.19
  -2   5 -19    7.00    1.07
   2   5  19    5.23    0.98
   2   5  19    5.31    0.95
  -2   5 -19    7.14    1.00
   2  -5  19    6.88    0.95
   2  -5  19    7.07    1.09
   2  -5  19    7.00    1.07
   2  -5  19    6.21    0.95
   2   5  20    2.29    0.88
  -2   5 -20    1.89    0.85
   2   5  20    3.02    0.80
   2  -5  20    0.44    0.77
   2  -5  20    2.39    0.88
   2   5  21    1.57    0.80
   2   5  21    1.10    0.87
  -2   5 -21    0.91    0.85
   2  -5  21    1.93    0.92
   2  -5  21    1.89    0.86
   2   5  22   -0.61    0.86
   2   5  22    0.31    0.78
   2  -5  22    0.92    0.87
   2   5  23    7.95    1.31
   2   5  23    6.32    1.17
   2  -5  23    5.94    1.11
   2   5  24    3.42    1.16
   2   5  24    4.56    1.10
   2  -5  24    3.23    1.05
   2   5  25    4.20    1.22
   2   5  25    3.74    1.13
   2  -5  25    6.37    1.18
   2   5  26   -0.04    1.03
   2   5  26   -0.80    1.04
   2  -5  26   -0.67    1.03
   2   5  27    0.56    1.14
   2   5  27    0.63    1.18
   2  -5  27    1.67    1.15
   2   5  28    1.73    1.24
   2   5  28    0.84    1.17
   2  -5  28    0.21    1.24
  -2   6  27    1.50    1.22
  -2   6  27    3.10    1.31
  -2   6  26    1.72    1.21
  -2   6  26    2.86    1.20
  -2   6  25    3.18    1.09
  -2   6  25    0.82    1.17
  -2   6  24    3.66    1.06
  -2   6  24    3.13    1.16
  -2   6  23    0.60    0.94
  -2   6  23    0.69    0.93
  -2  -6  23    1.27    1.09
  -2   6  22    0.82    0.94
  -2   6  22    2.68    0.97
  -2  -6  22    1.29    1.07
  -2   6  21    6.45    1.22
  -2   6  21    9.03    1.21
  -2  -6  21    8.99    1.40
  -2   6  20    4.96    1.00
  -2   6  20    4.74    1.05
  -2  -6  20    5.68    1.16
   2   6 -19   13.45    1.37
  -2   6  19   13.89    1.43
  -2   6  19   13.58    1.47
  -2  -6  19   13.47    1.55
  -2   6  18    0.15    0.68
   2   6 -18    1.78    0.79
  -2   6  18    0.54    0.77
  -2  -6  18    1.92    0.94
  -2   6  17   11.46    1.30
   2   6 -17   11.96    1.26
  -2   6  17   15.25    1.32
  -2  -6  17   10.46    1.32
  -2  -6  17   11.32    1.41
  -2   6  16   24.78    2.00
   2   6 -16   27.14    1.97
  -2   6  16   26.55    1.97
  -2  -6  16   24.90    2.17
  -2  -6  16   23.77    1.83
   2   6 -15   16.64    1.55
  -2   6  15   19.32    1.59
  -2   6  15   22.10    1.66
  -2  -6  15   18.94    1.45
  -2  -6  15   19.61    1.83
  -2   6  14   16.06    1.35
   2   6 -14   15.05    1.35
  -2   6  14   15.07    1.40
  -2  -6  14   15.35    1.21
  -2  -6  14   14.59    1.37
  -2  -6  14   15.57    1.52
  -2   6  13    8.48    0.87
   2   6 -13    8.70    0.94
  -2   6  13    7.82    0.91
  -2   6  13    7.45    0.86
  -2  -6  13    6.99    1.05
  -2  -6  13    5.22    0.85
  -2  -6  13    7.04    0.71
  -2   6  12    7.25    0.86
  -2   6  12    8.12    0.83
  -2   6  12    6.52    0.79
   2   6 -12    6.31    0.73
   2   6 -12    6.68    0.86
  -2  -6  12    6.91    0.99
  -2  -6  12    8.42    0.89
  -2  -6  12    7.69    0.80
  -2  -6  12    6.43    0.66
   2   6 -11   35.80    2.45
  -2   6  11   33.73    2.25
  -2   6  11   33.42    2.33
  -2   6  11   35.57    2.37
  -2   6  11   35.89    2.41
   2   6 -11   35.74    2.31
  -2  -6  11   35.96    2.57
  -2  -6  11   36.08    2.41
  -2  -6  11   37.77    2.34
  -2  -6  11   34.50    2.25
  -2   6  10    3.15    0.45
  -2   6  10    3.81    0.57
  -2   6  10    3.97    0.57
   2   6 -10    3.40    0.68
   2   6 -10    3.63    0.52
  -2   6  10    4.53    0.66
  -2  -6  10    4.24    0.78
  -2  -6  10    3.40    0.65
  -2  -6  10    3.16    0.44
   2   6  -9   22.48    1.45
   2   6  -9   22.60    1.63
  -2   6   9   20.41    1.57
  -2   6   9   20.00    1.46
  -2   6   9   21.86    1.44
  -2   6   9   20.72    1.52
  -2  -6   9   20.67    1.37
  -2  -6   9   20.41    1.72
  -2  -6   9   20.30    1.57
   2   6  -8    1.45    0.52
  -2   6   8    1.61    0.46
  -2   6   8    1.32    0.43
  -2   6   8    1.22    0.36
   2   6  -8    2.01    0.39
  -2   6   8    1.28    0.38
   2  -6  -8    1.60    0.40
  -2  -6   8    2.07    0.54
  -2  -6   8    1.31    0.59
  -2  -6   8    1.04    0.28
  -2   6   7   18.09    1.38
  -2   6   7   18.25    1.31
  -2   6   7   17.94    1.40
   2   6  -7   18.66    1.28
   2   6  -7   19.74    1.44
  -2   6   7   17.78    1.30
  -2  -6   7   19.90    1.56
  -2  -6   7   19.86    1.44
   2  -6  -7   18.94    1.33
  -2   6   6    6.64    0.73
   2   6  -6    5.45    0.71
  -2   6   6    6.01    0.63
  -2   6   6    5.82    0.66
  -2   6   6    7.00    0.61
   2   6  -6    6.46    0.59
   2  -6  -6    6.55    0.66
  -2  -6   6    6.05    0.79
  -2  -6   6    6.16    0.74
  -2   6   5   12.46    0.94
   2   6  -5   13.22    1.10
  -2   6   5   12.86    1.05
  -2   6   5   12.87    1.07
   2   6  -5   13.67    0.95
   2  -6  -5   13.00    1.02
  -2  -6   5   12.63    1.20
  -2  -6   5   12.53    1.09
  -2   6   4   25.58    1.65
   2   6  -4   24.86    1.65
  -2   6   4   27.37    1.76
   2   6  -4   24.04    1.75
  -2   6   4   26.11    1.76
  -2   6   4   25.86    1.73
  -2  -6   4   23.84    1.84
  -2  -6   4   25.12    1.78
   2  -6  -4   25.78    1.73
   2   6  -3    6.14    0.72
  -2   6   3    7.64    0.72
  -2   6   3    7.37    0.59
  -2   6   3    8.07    0.73
  -2   6   3    7.08    0.72
   2   6  -3    6.09    0.60
   2  -6  -3    5.91    0.68
  -2  -6   3    7.72    0.78
  -2  -6   3    5.50    0.75
   2   6  -2   11.48    0.91
  -2   6   2   12.96    1.04
  -2   6   2   12.93    1.01
  -2   6   2   12.50    0.88
   2   6  -2   12.72    1.05
  -2   6   2   12.71    1.06
   2  -6  -2   11.08    1.01
  -2  -6   2   13.47    1.06
  -2  -6   2   12.43    1.13
  -2   6   1   44.74    2.72
  -2   6   1   44.22    2.84
   2   6  -1   43.27    2.76
   2   6  -1   44.96    2.84
  -2   6   1   43.10    2.85
  -2   6   1   43.98    2.82
   2  -6  -1   43.85    2.83
  -2  -6   1   42.74    2.88
  -2  -6   1   45.30    2.85
  -2   6   0   14.19    0.91
   2   6   0   13.00    0.95
   2   6   0   12.49    1.09
  -2   6   0   12.73    1.02
   2   6   0   13.33    1.06
  -2   6   0   12.19    1.10
  -2   6   0   11.83    1.06
  -2  -6   0   12.88    1.12
   2  -6   0   13.37    1.05
   2  -6   0   12.43    1.12
  -2   6  -1   45.22    2.98
  -2   6  -1   48.83    2.98
  -2   6  -1   47.08    2.93
   2   6   1   45.53    2.94
   2   6   1   43.91    2.95
  -2   6  -1   49.13    2.84
   2   6   1   44.03    2.88
  -2  -6  -1   44.35    2.97
   2  -6   1   46.11    3.00
   2  -6   1   44.85    2.95
   2   6   2   10.30    0.91
  -2   6  -2   10.17    1.01
   2   6   2    9.97    0.95
  -2   6  -2    9.80    0.96
   2   6   2   11.27    0.85
  -2   6  -2   10.68    0.92
   2   6   2   10.74    0.74
  -2   6  -2   11.17    0.79
  -2  -6  -2   10.68    0.98
   2  -6   2   11.73    0.96
   2  -6   2   10.07    1.04
   2   6   3    6.96    0.68
  -2   6  -3    5.78    0.67
   2   6   3    7.55    0.69
  -2   6  -3    5.93    0.55
   2   6   3    7.70    0.68
   2   6   3    6.59    0.53
  -2   6  -3    4.82    0.69
  -2   6  -3    4.58    0.66
   2  -6   3    7.39    0.73
  -2  -6  -3    5.98    0.66
   2  -6   3    5.54    0.71
  -2   6  -4   25.05    1.68
  -2   6  -4   26.98    1.82
   2   6   4   25.86    1.76
  -2   6  -4   27.47    1.86
   2   6   4   26.87    1.68
   2   6   4   25.96    1.78
  -2   6  -4   25.15    1.87
   2   6   4   26.45    1.77
   2  -6   4   25.82    1.89
   2  -6   4   28.21    1.85
  -2  -6  -4   26.01    1.79
  -2   6  -5   11.33    1.07
   2   6   5    8.95    0.90
   2   6   5   10.48    0.81
  -2   6  -5   12.14    0.80
   2   6   5   10.52    0.88
  -2   6  -5   12.41    1.00
   2   6   5   10.63    0.91
  -2   6  -5   10.70    1.01
   2  -6   5   11.88    1.02
  -2  -6  -5   12.10    0.94
   2  -6   5   10.06    1.09
  -2   6  -6    6.67    0.72
  -2   6  -6    5.78    0.51
   2   6   6    7.01    0.70
  -2   6  -6    5.23    0.72
  -2   6  -6    4.62    0.71
   2   6   6    6.06    0.56
   2   6   6    5.89    0.60
   2  -6   6    4.53    0.72
   2  -6   6    5.86    0.73
   2   6   7   19.30    1.38
   2   6   7   18.37    1.31
  -2   6  -7   19.55    1.24
   2   6   7   18.71    1.31
  -2   6  -7   18.49    1.51
  -2   6  -7   17.90    1.47
   2   6   7   18.69    1.29
  -2   6  -7   19.68    1.43
   2  -6   7   18.12    1.26
   2  -6   7   16.92    1.54
   2  -6   7   19.07    1.44
   2   6   8    0.53    0.34
   2   6   8    0.82    0.41
  -2   6  -8    0.96    0.27
  -2   6  -8    1.11    0.48
   2   6   8    0.64    0.33
  -2   6  -8    0.49    0.50
  -2   6  -8   -0.14    0.51
   2   6   8    1.05    0.34
   2  -6   8    0.77    0.50
   2  -6   8    1.39    0.53
   2  -6   8   -0.17    0.52
   2  -6   8    1.06    0.33
   2   6   9   19.95    1.39
   2   6   9   21.72    1.45
  -2   6  -9   21.46    1.37
  -2   6  -9   21.01    1.65
   2   6   9   20.61    1.51
   2   6   9   19.38    1.41
  -2   6  -9   20.34    1.52
  -2   6  -9   21.49    1.63
   2  -6   9   20.00    1.67
   2  -6   9   21.17    1.59
   2  -6   9   19.18    1.56
   2  -6   9   19.84    1.39
   2   6  10    2.75    0.51
  -2   6 -10    2.39    0.39
  -2   6 -10    3.45    0.63
  -2   6 -10    1.50    0.62
   2   6  10    2.51    0.40
   2   6  10    2.55    0.45
   2   6  10    2.76    0.59
  -2   6 -10    2.21    0.64
   2  -6  10    1.36    0.69
   2  -6  10    2.38    0.46
   2  -6  10    2.56    0.64
   2  -6  10    2.92    0.64
  -2   6 -11   30.46    2.15
   2   6  11   29.85    2.14
  -2   6 -11   30.78    2.20
   2   6  11   30.84    2.02
  -2   6 -11   32.05    2.27
   2   6  11   30.15    1.98
   2   6  11   28.58    2.07
   2  -6  11   33.20    2.31
   2  -6  11   33.29    2.18
   2  -6  11   30.23    2.01
   2  -6  11   29.13    2.16
  -2   6 -12    5.81    0.88
   2   6  12    5.87    0.75
  -2   6 -12    5.54    0.80
  -2   6 -12    5.41    0.87
   2   6  12    6.44    0.79
   2  -6  12    6.22    0.68
   2  -6  12    6.05    0.86
   2  -6  12    5.99    0.92
   2  -6  12    6.43    0.85
   2   6  13    9.10    0.98
  -2   6 -13   10.61    1.15
   2   6  13   10.55    1.09
  -2   6 -13   11.42    1.07
  -2   6 -13   10.48    1.11
   2  -6  13   10.00    1.08
   2  -6  13    9.09    1.03
   2  -6  13    8.03    0.87
   2  -6  13    9.79    1.15
  -2   6 -14   16.87    1.50
  -2   6 -14   17.60    1.63
  -2   6 -14   16.02    1.40
   2   6  14   15.34    1.38
   2   6  14   14.43    1.41
   2  -6  14   14.61    1.41
   2  -6  14   14.80    1.27
   2  -6  14   17.51    1.66
   2  -6  14   15.48    1.43
  -2   6 -15   16.08    1.72
   2   6  15   17.42    1.51
   2   6  15   18.26    1.55
  -2   6 -15   18.55    1.55
  -2   6 -15   17.05    1.51
   2  -6  15   19.11    1.55
   2  -6  15   15.98    1.54
   2  -6  15   17.52    1.40
   2  -6  15   16.62    1.74
  -2   6 -16   22.51    1.78
  -2   6 -16   23.72    1.96
   2   6  16   19.37    1.72
   2   6  16   22.39    1.75
  -2   6 -16   25.13    1.86
   2  -6  16   20.16    1.78
   2  -6  16   22.41    1.79
   2  -6  16   21.01    1.65
   2  -6  16   21.13    1.97
  -2   6 -17    8.75    1.23
   2   6  17   12.38    1.22
  -2   6 -17    8.70    1.17
   2   6  17   10.88    1.18
   2  -6  17   11.53    1.32
   2  -6  17   12.25    1.21
   2  -6  17   12.30    1.11
   2  -6  17   10.58    1.23
   2   6  18    1.76    0.73
   2   6  18    2.26    0.79
  -2   6 -18    1.83    0.82
  -2   6 -18    1.53    0.85
   2  -6  18    1.06    0.90
   2  -6  18    1.32    0.76
   2  -6  18    3.00    0.70
  -2   6 -19   14.13    1.41
  -2   6 -19   12.28    1.47
   2   6  19   12.45    1.37
   2   6  19   14.15    1.41
   2  -6  19   13.54    1.54
   2   6  20    6.05    1.03
   2   6  20    3.51    0.91
  -2   6 -20    5.27    1.11
  -2   6 -20    6.24    1.02
   2  -6  20    4.46    1.11
   2  -6  20    4.42    0.92
  -2   6 -21    6.08    1.17
   2   6  21    5.19    1.04
   2   6  21    8.26    1.15
   2  -6  21    4.40    0.87
   2  -6  21    7.63    1.26
   2   6  22    1.62    0.90
   2   6  22    2.47    0.99
  -2   6 -22    2.41    0.99
   2  -6  22    2.05    0.91
   2  -6  22    1.94    1.08
   2   6  23    0.71    0.95
   2   6  23    0.59    0.96
   2   6  24    2.76    1.06
   2   6  24    0.76    1.02
   2   6  25    1.13    1.11
   2   6  25    0.93    1.08
   2   6  26    0.83    1.08
   2   6  26    0.49    1.16
   2   6  27    5.06    1.33
   2   6  27    3.79    1.36
  -2   7  26   16.53    1.97
  -2   7  26   16.11    2.01
  -2   7  25    4.24    1.24
  -2   7  25    3.12    1.27
  -2   7  24   11.01    1.61
  -2   7  24   14.13    1.67
  -2  -7  24   13.60    2.00
  -2   7  23    5.41    1.18
  -2   7  23    7.00    1.26
  -2  -7  23    7.34    1.48
  -2   7  22   12.14    1.45
  -2   7  22    9.64    1.47
  -2  -7  22   11.14    1.66
  -2   7  21   15.89    1.65
  -2   7  21   14.59    1.70
  -2  -7  21   15.37    1.83
  -2   7  20   27.23    2.22
  -2   7  20   29.07    2.18
   2   7 -20   22.61    2.16
  -2  -7  20   25.70    2.55
  -2   7  19    2.59    0.86
   2   7 -19    2.70    0.94
  -2   7  19    3.74    0.96
  -2  -7  19    1.03    1.05
   2   7 -18   26.89    2.06
  -2   7  18   24.74    2.03
  -2   7  18   22.64    2.04
  -2  -7  18   23.45    2.27
  -2   7  17    0.88    0.68
  -2   7  17    0.62    0.70
   2   7 -17    0.16    0.78
  -2  -7  17    0.95    0.92
  -2   7  16   34.44    2.56
  -2   7  16   33.41    2.47
   2   7 -16   37.62    2.57
  -2  -7  16   33.79    2.79
  -2   7  15   23.44    1.75
   2   7 -15   18.74    1.83
  -2   7  15   22.23    1.77
  -2  -7  15   24.22    2.11
   2   7 -14   15.39    1.55
  -2   7  14   16.63    1.40
  -2   7  14   16.15    1.52
  -2  -7  14   17.35    1.78
   2   7 -13   97.19    6.15
  -2   7  13  100.03    6.16
  -2   7  13   97.53    6.06
  -2  -7  13   95.49    6.26
  -2  -7  13   97.19    6.13
  -2   7  12   45.61    3.01
   2   7 -12   44.64    3.11
  -2   7  12   46.14    3.04
  -2   7  12   46.57    3.11
  -2  -7  12   47.00    3.10
  -2  -7  12   46.92    3.27
  -2   7  11   12.56    1.11
  -2   7  11   12.08    1.15
   2   7 -11   12.95    1.27
  -2   7  11   13.63    1.18
  -2  -7  11   12.12    1.22
  -2  -7  11   10.82    1.30
  -2   7  10  108.64    6.80
   2   7 -10  110.85    6.89
  -2   7  10  109.61    6.87
   2   7 -10  108.20    6.75
  -2   7  10  107.54    6.79
  -2   7  10  110.72    6.75
  -2  -7  10  112.92    6.88
  -2  -7  10  117.68    7.00
  -2   7   9   11.11    1.03
   2   7  -9   10.01    0.92
  -2   7   9   10.66    1.05
  -2   7   9   11.55    0.96
  -2   7   9   10.40    0.93
   2   7  -9   10.11    1.10
  -2  -7   9   11.71    1.19
  -2  -7   9   12.25    1.14
  -2   7   8   63.39    4.02
   2   7  -8   61.79    3.90
   2   7  -8   60.73    4.04
  -2   7   8   63.01    3.93
  -2   7   8   61.22    3.92
  -2   7   8   63.73    3.97
  -2  -7   8   63.34    4.13
  -2  -7   8   65.80    4.05
  -2   7   7   30.31    1.97
   2   7  -7   28.18    2.02
  -2   7   7   26.42    1.86
  -2   7   7   30.10    1.91
  -2   7   7   27.75    1.98
   2   7  -7   27.01    1.85
  -2  -7   7   29.06    2.02
   2  -7  -7   26.45    1.90
  -2  -7   7   28.41    2.11
   2   7  -6   17.73    1.19
  -2   7   6   17.24    1.29
  -2   7   6   15.70    1.32
  -2   7   6   14.34    1.16
   2   7  -6   18.52    1.39
  -2  -7   6   16.07    1.48
   2  -7  -6   17.65    1.28
  -2  -7   6   15.13    1.34
  -2   7   5   71.24    4.41
   2   7  -5   68.01    4.30
  -2   7   5   73.50    4.41
  -2   7   5   71.96    4.31
   2   7  -5   69.55    4.44
  -2   7   5   64.66    4.36
  -2  -7   5   71.01    4.44
   2  -7  -5   69.13    4.38
  -2  -7   5   70.96    4.50
  -2   7   4   28.56    1.82
  -2   7   4   29.99    1.95
   2   7  -4   28.70    1.84
  -2   7   4   27.55    1.91
   2   7  -4   29.50    1.99
  -2   7   4   27.16    1.95
   2  -7  -4   28.35    1.92
  -2  -7   4   26.87    1.98
  -2  -7   4   25.00    2.07
  -2   7   3   37.46    2.43
  -2   7   3   34.60    2.26
   2   7  -3   38.30    2.44
   2   7  -3   36.37    2.30
  -2   7   3   35.95    2.39
  -2   7   3   36.62    2.37
  -2  -7   3   32.10    2.48
   2  -7  -3   37.18    2.38
  -2  -7   3   33.77    2.42
   2   7  -2  202.37   12.45
   2   7  -2  209.27   12.55
  -2   7   2  214.74   12.54
   2   7  -2  213.01   12.58
  -2   7   2  204.41   12.51
  -2   7   2  202.59   12.42
  -2   7   2  199.54   12.53
  -2  -7   2  204.22   12.58
   2  -7  -2  207.08   12.52
  -2  -7   2  211.04   12.56
  -2   7   1   31.83    2.18
  -2   7   1   32.24    2.12
   2   7  -1   29.95    2.04
  -2   7   1   30.63    1.98
   2   7  -1   32.51    2.20
  -2   7   1   32.12    2.16
   2   7  -1   31.32    2.16
   2  -7  -1   31.18    2.14
  -2  -7   1   31.51    2.23
   2   7   0  233.35   14.13
   2   7   0  237.13   14.20
  -2   7   0  238.10   14.21
  -2   7   0  235.16   14.21
  -2   7   0  231.28   14.07
   2   7   0  236.44   14.22
  -2   7   0  236.15   14.18
  -2  -7   0  230.78   14.23
   2  -7   0  236.28   14.23
   2  -7   0  231.89   14.20
  -2   7  -1   31.52    2.23
  -2   7  -1   31.83    2.22
   2   7   1   33.27    2.23
  -2   7  -1   33.89    2.17
   2   7   1   30.52    2.10
   2   7   1   32.15    2.19
  -2   7  -1   33.28    2.03
   2  -7   1   32.57    2.20
   2  -7   1   32.42    2.27
  -2  -7  -1   30.02    2.24
  -2   7  -2  213.08   12.64
  -2   7  -2  203.22   12.69
   2   7   2  210.96   12.66
  -2   7  -2  216.15   12.70
  -2   7  -2  214.97   12.54
   2   7   2  207.31   12.52
   2   7   2  204.55   12.65
   2   7   2  209.96   12.61
   2  -7   2  198.41   12.70
  -2  -7  -2  214.14   12.68
   2  -7   2  204.65   12.67
  -2   7  -3   38.17    2.31
   2   7   3   32.22    2.26
  -2   7  -3   35.59    2.40
   2   7   3   33.63    2.29
   2   7   3   33.61    2.15
   2   7   3   33.79    2.31
  -2   7  -3   37.14    2.38
  -2   7  -3   33.48    2.17
   2  -7   3   33.86    2.42
   2  -7   3   33.72    2.34
  -2  -7  -3   35.40    2.34
  -2   7  -4   33.36    2.23
   2   7   4   30.79    2.08
   2   7   4   32.10    2.11
   2   7   4   32.01    2.10
  -2   7  -4   31.54    2.19
   2   7   4   31.40    1.97
  -2   7  -4   34.06    2.13
  -2   7  -4   28.21    1.98
  -2  -7  -4   29.41    2.12
   2  -7   4   28.81    2.23
   2  -7   4   31.70    2.16
  -2   7  -5   75.86    4.73
  -2   7  -5   72.76    4.70
   2   7   5   74.85    4.62
   2   7   5   77.73    4.54
   2   7   5   71.83    4.61
   2   7   5   74.80    4.62
  -2   7  -5   76.22    4.64
  -2   7  -5   69.68    4.52
   2  -7   5   73.20    4.68
   2  -7   5   74.21    4.74
  -2  -7  -5   74.21    4.63
   2   7   6   13.32    1.14
  -2   7  -6   14.11    1.31
  -2   7  -6   16.01    1.31
  -2   7  -6   16.87    1.21
   2   7   6   14.63    1.13
   2   7   6   12.94    1.04
  -2   7  -6   14.75    1.02
   2  -7   6   14.18    1.34
   2  -7   6   13.89    1.25
  -2   7  -7   26.63    1.86
   2   7   7   25.56    1.75
   2   7   7   27.90    1.80
   2   7   7   27.28    1.85
  -2   7  -7   27.23    1.96
  -2   7  -7   26.86    1.70
  -2   7  -7   26.63    2.00
   2   7   7   22.00    1.75
   2  -7   7   26.92    2.04
   2  -7   7   27.40    1.93
  -2   7  -8   61.70    3.86
   2   7   8   59.25    3.77
   2   7   8   59.49    3.84
   2   7   8   61.91    3.76
   2   7   8   58.11    3.76
  -2   7  -8   58.38    3.95
  -2   7  -8   60.99    3.70
  -2   7  -8   59.43    3.91
   2  -7   8   61.77    3.90
   2  -7   8   61.22    3.99
  -2   7  -9    9.34    0.82
  -2   7  -9   11.73    1.17
   2   7   9    9.88    0.92
  -2   7  -9   10.88    1.15
  -2   7  -9   11.16    1.07
   2   7   9    9.78    0.92
   2   7   9   10.66    0.99
   2   7   9   11.21    0.93
   2  -7   9   11.89    1.14
   2  -7   9   10.37    1.16
   2  -7   9   10.59    0.88
   2   7  10  103.63    6.54
  -2   7 -10  109.36    6.73
  -2   7 -10  110.72    6.68
  -2   7 -10  109.14    6.52
  -2   7 -10  107.76    6.76
   2   7  10  106.14    6.57
   2   7  10  104.46    6.66
   2   7  10  107.62    6.59
   2  -7  10  110.26    6.72
   2  -7  10  102.60    6.52
   2  -7  10  111.32    6.80
   2   7  11   11.43    1.07
  -2   7 -11   11.92    0.93
  -2   7 -11   11.24    1.22
  -2   7 -11   10.38    1.14
   2   7  11   12.14    1.16
  -2   7 -11   14.42    1.31
   2   7  11   10.88    0.99
   2   7  11   11.25    1.04
   2  -7  11   11.12    0.98
   2  -7  11   12.22    1.21
   2  -7  11   10.98    1.17
   2  -7  11   11.82    1.30
  -2   7 -12   46.22    3.22
  -2   7 -12   47.61    3.16
   2   7  12   48.05    3.03
  -2   7 -12   43.92    3.09
  -2   7 -12   47.05    2.92
   2   7  12   43.86    3.06
   2  -7  12   43.59    3.10
   2  -7  12   45.17    2.93
   2  -7  12   45.80    3.12
   2  -7  12   50.18    3.29
  -2   7 -13   87.38    5.78
  -2   7 -13   92.41    5.90
   2   7  13   89.62    5.78
  -2   7 -13   89.85    5.63
  -2   7 -13   91.00    5.83
   2   7  13   99.65    5.74
   2  -7  13   91.05    5.80
   2  -7  13   89.29    5.66
   2  -7  13   92.72    5.81
   2  -7  13   95.21    5.93
   2   7  14   17.05    1.62
  -2   7 -14   16.70    1.66
  -2   7 -14   19.50    1.83
  -2   7 -14   19.39    1.69
   2   7  14   21.22    1.60
   2  -7  14   19.53    1.64
   2  -7  14   19.81    1.88
   2  -7  14   18.31    1.72
   2  -7  14   20.39    1.72
   2   7  15   25.84    2.02
  -2   7 -15   22.96    2.01
  -2   7 -15   24.95    2.18
  -2   7 -15   22.86    2.07
   2   7  15   24.41    1.95
   2  -7  15   28.80    2.05
   2  -7  15   27.23    2.05
   2  -7  15   27.70    2.25
   2   7  16   35.89    2.61
  -2   7 -16   39.03    2.79
  -2   7 -16   38.50    2.69
   2   7  16   33.32    2.52
  -2   7 -16   38.60    2.91
   2  -7  16   35.43    2.79
   2  -7  16   32.73    2.61
   2   7  17    0.52    0.69
  -2   7 -17    0.50    0.81
   2   7  17    1.22    0.77
  -2   7 -17   -0.84    0.82
   2  -7  17    0.36    0.74
   2  -7  17    0.39    0.87
   2   7  18   24.21    2.02
  -2   7 -18   28.62    2.13
   2   7  18   22.89    2.03
  -2   7 -18   27.32    2.24
   2  -7  18   22.77    2.04
   2  -7  18   22.25    2.21
   2   7  19    3.76    0.94
  -2   7 -19    3.86    1.06
  -2   7 -19    4.03    1.04
   2   7  19    4.07    0.97
   2  -7  19    3.49    1.11
   2  -7  19    3.67    0.97
  -2   7 -20   27.00    2.26
  -2   7 -20   24.68    2.31
   2   7  20   25.16    2.19
   2   7  20   27.80    2.21
   2  -7  20   26.50    2.35
   2  -7  20   24.57    2.13
  -2   7 -21   15.79    1.74
   2   7  21   14.69    1.65
   2   7  21   16.60    1.63
  -2   7 -21   14.43    1.74
   2  -7  21   15.93    1.82
  -2   7 -22    9.58    1.50
   2   7  22   12.56    1.49
   2   7  22    9.99    1.49
   2  -7  22   12.92    1.68
   2   7  23    4.88    1.26
   2   7  23    8.52    1.31
   2   7  24   16.32    1.79
   2   7  24   13.56    1.76
   2   7  25    5.28    1.34
   2   7  25    4.12    1.27
   2   7  26   13.98    1.90
   2   7  26   16.84    1.92
  -2   8  25    3.45    1.30
  -2   8  25    3.53    1.30
  -2   8  24    5.24    1.37
  -2   8  24    7.29    1.36
  -2   8  23   -0.34    1.05
  -2   8  23   -0.77    0.98
   2   8 -23    0.40    1.21
  -2   8  22    2.11    1.10
  -2   8  22    2.49    1.05
  -2  -8  22    4.68    1.27
  -2   8  21    0.58    0.87
  -2   8  21    0.64    0.89
   2   8 -21    0.94    1.09
  -2  -8  21    2.57    1.26
  -2   8  20    1.71    0.93
  -2   8  20    1.09    0.95
   2   8 -20    1.48    1.02
  -2  -8  20    1.65    1.14
   2   8 -19    7.14    1.21
  -2   8  19    7.16    1.25
  -2   8  19    7.45    1.15
  -2  -8  19    8.99    1.44
   2   8 -18    8.67    1.25
  -2   8  18    7.29    1.13
  -2   8  18    9.01    1.17
  -2  -8  18    8.77    1.41
  -2   8  17    1.53    0.85
  -2   8  17    1.86    0.79
   2   8 -17    0.36    0.91
  -2  -8  17    0.88    1.03
  -2   8  16   17.04    1.54
  -2   8  16   16.89    1.64
   2   8 -16   17.40    1.72
  -2  -8  16   15.60    1.75
   2   8 -15    0.91    0.85
  -2   8  15    2.35    0.80
  -2   8  15    1.11    0.64
  -2  -8  15    2.09    0.99
  -2   8  14   23.94    1.89
   2   8 -14   20.04    1.91
  -2   8  14   25.98    1.80
  -2  -8  14   18.65    2.10
  -2   8  13   22.09    1.94
  -2   8  13   24.71    1.86
   2   8 -13   26.00    1.99
  -2  -8  13   24.49    2.16
   2   8 -12   20.48    1.72
  -2   8  12   18.31    1.59
  -2   8  12   20.09    1.55
  -2  -8  12   17.33    1.68
  -2  -8  12   21.54    1.91
  -2   8  11   40.28    2.69
  -2   8  11   40.45    2.81
   2   8 -11   38.84    2.83
  -2   8  11   39.51    2.73
  -2  -8  11   43.21    2.87
  -2  -8  11   41.23    3.01
  -2   8  10   28.48    2.07
  -2   8  10   30.01    1.98
  -2   8  10   28.29    2.13
  -2   8  10   26.67    2.00
   2   8 -10   29.11    2.19
  -2  -8  10   30.73    2.18
  -2  -8  10   29.66    2.35
  -2   8   9   14.02    1.29
  -2   8   9   13.70    1.17
  -2   8   9   14.21    1.17
  -2   8   9   12.96    1.30
   2   8  -9   13.94    1.23
   2   8  -9   14.39    1.39
  -2  -8   9   15.34    1.39
  -2  -8   9   13.84    1.45
   2   8  -8   14.68    1.36
  -2   8   8   13.02    1.10
  -2   8   8   13.09    1.13
  -2   8   8   13.80    1.21
  -2   8   8   13.78    1.25
   2   8  -8   13.85    1.09
  -2  -8   8   14.24    1.41
  -2  -8   8   13.96    1.34
  -2   8   7   25.74    1.89
   2   8  -7   28.91    1.77
  -2   8   7   26.15    1.77
   2   8  -7   26.78    1.98
  -2   8   7   22.77    1.79
  -2   8   7   25.10    1.86
  -2  -8   7   25.60    2.08
  -2  -8   7   26.05    1.96
   2  -8  -7   26.09    1.84
  -2   8   6   14.52    1.35
   2   8  -6   15.89    1.41
  -2   8   6   16.75    1.18
  -2   8   6   17.79    1.35
   2   8  -6   15.70    1.19
  -2  -8   6   16.40    1.42
  -2  -8   6   15.99    1.54
   2  -8  -6   13.77    1.29
   2   8  -5    3.77    0.73
  -2   8   5    4.91    0.71
  -2   8   5    4.90    0.71
   2   8  -5    5.03    0.59
  -2   8   5    5.68    0.57
  -2   8   5    7.00    0.82
  -2  -8   5    5.23    0.82
  -2  -8   5    3.67    0.81
   2  -8  -5    5.48    0.75
  -2   8   4   23.71    1.49
  -2   8   4   21.75    1.70
  -2   8   4   21.61    1.64
  -2   8   4   23.71    1.65
   2   8  -4   20.98    1.52
   2   8  -4   21.50    1.70
   2   8  -4   23.18    1.79
  -2  -8   4   23.46    1.83
  -2  -8   4   21.33    1.71
   2  -8  -4   19.86    1.62
  -2   8   3   16.12    1.31
  -2   8   3   15.18    1.12
   2   8  -3   16.89    1.46
   2   8  -3   18.51    1.22
  -2   8   3   15.73    1.33
   2   8  -3   17.50    1.38
  -2   8   3   14.67    1.38
  -2  -8   3   13.38    1.48
   2  -8  -3   17.27    1.36
  -2  -8   3   15.78    1.38
   2   8  -2    6.24    0.85
  -2   8   2    6.67    0.83
  -2   8   2    5.90    0.81
   2   8  -2    7.38    0.71
   2   8  -2    5.07    0.78
  -2   8   2    7.72    0.83
  -2   8   2    6.83    0.60
   2  -8  -2    6.56    0.81
  -2  -8   2    5.68    0.88
   2   8  -1   60.39    3.79
   2   8  -1   60.26    3.77
  -2   8   1   58.57    3.76
   2   8  -1   56.76    3.64
  -2   8   1   55.91    3.75
  -2   8   1   55.59    3.56
  -2   8   1   57.46    3.70
   2  -8  -1   59.43    3.74
  -2  -8   1   58.82    3.82
   2   8   0    1.61    0.60
   2   8   0    2.03    0.60
   2   8   0    1.91    0.47
  -2   8   0    2.41    0.33
  -2   8   0    2.04    0.54
  -2   8   0    1.53    0.59
  -2   8   0    2.26    0.61
   2  -8   0    1.75    0.58
  -2  -8   0    1.79    0.63
   2  -8   0    1.85    0.62
  -2   8  -1   58.61    3.83
  -2   8  -1   64.61    3.79
  -2   8  -1   58.05    3.85
   2   8   1   58.33    3.73
  -2   8  -1   60.59    3.63
   2   8   1   56.96    3.82
   2   8   1   59.79    3.82
  -2  -8  -1   60.98    3.86
   2  -8   1   56.05    3.87
   2  -8   1   58.22    3.82
  -2   8  -2    5.25    0.81
   2   8   2    6.66    0.53
  -2   8  -2    5.67    0.84
  -2   8  -2    6.90    0.57
   2   8   2    6.36    0.71
   2   8   2    5.98    0.78
  -2   8  -2    7.54    0.79
   2   8   2    6.68    0.80
   2  -8   2    5.96    0.81
  -2  -8  -2    5.39    0.76
   2  -8   2    5.27    0.83
  -2   8  -3   17.69    1.43
   2   8   3   14.20    1.10
  -2   8  -3   19.24    1.36
   2   8   3   15.83    1.37
  -2   8  -3   19.39    1.12
   2   8   3   15.64    1.26
  -2   8  -3   17.78    1.48
   2   8   3   14.78    1.32
  -2  -8  -3   17.58    1.41
   2  -8   3   14.75    1.48
   2  -8   3   13.94    1.37
  -2   8  -4   19.19    1.63
   2   8   4   21.65    1.54
  -2   8  -4   19.57    1.53
  -2   8  -4   20.26    1.71
   2   8   4   21.29    1.37
   2   8   4   21.37    1.51
   2   8   4   21.91    1.58
  -2  -8  -4   19.99    1.58
   2  -8   4   19.39    1.61
   2  -8   4   19.60    1.72
  -2   8  -5    5.09    0.84
   2   8   5    6.20    0.76
   2   8   5    5.23    0.72
   2   8   5    5.48    0.71
   2   8   5    6.39    0.57
  -2   8  -5    5.46    0.85
  -2   8  -5    6.23    0.79
   2  -8   5    5.50    0.80
   2  -8   5    5.96    0.89
  -2   8  -6   15.99    1.52
   2   8   6   15.11    1.16
   2   8   6   16.32    1.29
  -2   8  -6   15.32    1.44
   2   8   6   15.84    1.32
   2   8   6   17.17    1.33
  -2   8  -6   16.11    1.34
   2  -8   6   17.17    1.43
   2  -8   6   17.78    1.57
   2   8   7   23.85    1.66
  -2   8  -7   26.51    1.99
   2   8   7   23.76    1.75
   2   8   7   23.99    1.79
  -2   8  -7   27.05    1.83
  -2   8  -7   26.33    1.93
   2  -8   7   21.95    2.00
   2  -8   7   23.17    1.86
   2   8   8   13.44    1.15
   2   8   8   11.93    1.07
   2   8   8   12.62    1.12
  -2   8  -8   13.91    1.26
  -2   8  -8   14.04    1.38
   2   8   8   12.95    1.22
  -2   8  -8   15.77    1.43
   2  -8   8   13.88    1.33
   2  -8   8   13.31    1.41
  -2   8  -9   14.25    1.30
  -2   8  -9   13.73    1.38
   2   8   9   13.13    1.15
   2   8   9   13.67    1.17
   2   8   9   13.30    1.18
  -2   8  -9   14.46    1.41
   2   8   9   14.52    1.28
   2  -8   9   13.86    1.45
   2  -8   9   15.36    1.38
  -2   8 -10   28.66    2.23
   2   8  10   25.79    1.99
   2   8  10   28.00    1.93
   2   8  10   26.91    1.91
   2   8  10   28.57    1.93
  -2   8 -10   29.94    2.06
  -2   8 -10   28.33    2.15
   2  -8  10   26.61    2.26
   2  -8  10   27.12    2.10
  -2   8 -11   41.89    2.96
   2   8  11   40.69    2.79
  -2   8 -11   42.52    2.80
   2   8  11   39.43    2.66
   2   8  11   40.52    2.69
  -2   8 -11   39.98    2.87
   2  -8  11   38.93    2.83
   2  -8  11   40.41    2.99
  -2   8 -12   17.44    1.70
  -2   8 -12   20.69    1.67
   2   8  12   17.30    1.60
   2   8  12   18.79    1.50
  -2   8 -12   18.98    1.81
   2  -8  12   19.36    1.67
   2  -8  12   18.49    1.89
  -2   8 -13   25.39    2.09
   2   8  13   24.98    1.92
   2   8  13   23.24    1.99
  -2   8 -13   29.37    2.24
  -2   8 -13   25.86    2.02
   2  -8  13   26.98    2.07
   2  -8  13   25.16    2.25
  -2   8 -14   18.72    1.83
   2   8  14   22.42    1.70
  -2   8 -14   19.29    1.95
   2   8  14   22.17    1.71
  -2   8 -14   20.90    2.04
   2  -8  14   20.10    2.01
   2  -8  14   19.94    1.80
  -2   8 -15    1.14    0.89
  -2   8 -15    1.34    0.89
   2   8  15    0.45    0.67
   2   8  15    0.51    0.67
   2  -8  15    1.57    0.93
   2  -8  15    1.93    0.85
   2   8  16   18.47    1.64
  -2   8 -16   17.42    1.77
   2   8  16   17.34    1.65
  -2   8 -16   19.95    1.96
   2  -8  16   19.60    1.99
   2  -8  16   18.92    1.74
  -2   8 -17    1.41    0.90
  -2   8 -17    1.30    0.94
   2   8  17    1.29    0.74
   2   8  17    1.17    0.77
   2  -8  17    0.11    0.93
   2  -8  17    0.79    0.85
  -2   8 -18    7.94    1.34
  -2   8 -18    8.93    1.36
   2   8  18   11.60    1.24
   2   8  18    7.92    1.18
   2  -8  18   10.06    1.42
   2  -8  18    9.76    1.31
   2   8  19    5.81    1.08
  -2   8 -19    5.46    1.29
  -2   8 -19    6.01    1.18
   2   8  19    8.87    1.16
   2  -8  19    7.25    1.36
   2  -8  19    7.76    1.15
   2   8  20    1.61    0.87
   2   8  20    3.18    0.95
  -2   8 -20    1.70    1.06
  -2   8 -20    1.90    1.05
   2  -8  20    0.77    0.95
   2  -8  20    1.99    1.16
  -2   8 -21    1.40    1.03
   2   8  21    0.13    0.81
   2   8  21    2.27    0.95
  -2   8 -21    1.46    1.11
   2  -8  21    0.94    0.92
   2  -8  21    1.29    1.10
   2   8  22    3.29    1.11
  -2   8 -22    4.67    1.29
   2   8  22    2.43    1.03
   2  -8  22    2.41    1.27
   2   8  23    0.01    1.04
   2   8  23    0.59    1.04
  -2   8 -23   -1.00    1.13
   2  -8  23    0.07    1.17
   2   8  24    6.02    1.34
   2   8  24    6.32    1.39
   2   8  25    4.28    1.31
   2   8  25    3.67    1.34
  -2   9  24    0.20    1.21
  -2   9  24   -0.14    1.09
  -2   9  23   -0.58    1.03
  -2   9  23   -0.58    1.09
  -2   9  22   -0.09    1.04
  -2   9  22   -0.90    0.92
   2   9 -21    2.15    1.18
  -2   9  21    1.30    1.01
  -2   9  21    3.46    1.08
   2   9 -20    3.33    1.16
   2   9 -20    2.46    1.12
  -2   9  20    3.82    1.14
  -2   9  20    5.10    1.13
  -2  -9  20    1.75    1.26
   2   9 -19    4.51    1.17
  -2   9  19    4.28    1.03
  -2   9  19    3.14    1.08
   2   9 -19    3.15    1.10
  -2  -9  19    4.15    1.26
  -2   9  18    6.09    1.10
   2   9 -18    6.51    1.25
  -2   9  18    5.37    1.14
  -2  -9  18    5.34    1.35
   2   9 -17    0.61    0.99
  -2   9  17    1.28    0.79
  -2   9  17    0.13    0.78
  -2  -9  17    0.65    1.07
  -2   9  16    4.93    1.07
   2   9 -16    4.64    1.17
  -2   9  16    7.47    1.02
  -2  -9  16    5.71    1.30
  -2   9  15   23.71    1.88
   2   9 -15   19.41    2.03
  -2   9  15   22.37    1.97
  -2  -9  15   24.13    2.32
  -2   9  14    1.32    0.78
   2   9 -14    1.40    0.87
  -2   9  14    1.02    0.68
  -2  -9  14    3.81    1.09
  -2   9  13    0.15    0.74
  -2   9  13    1.45    0.64
   2   9 -13    0.21    0.79
  -2  -9  13    0.79    0.95
   2   9 -12    4.30    0.97
  -2   9  12    5.54    0.80
  -2   9  12    3.84    0.84
  -2  -9  12    4.71    1.10
  -2   9  11    4.23    0.71
   2   9 -11    4.49    0.96
  -2   9  11    5.07    0.93
  -2  -9  11    3.19    0.97
  -2   9  10    0.78    0.62
  -2   9  10    2.09    0.74
  -2   9  10    1.09    0.54
  -2   9  10    2.03    0.55
   2   9 -10    0.89    0.77
  -2  -9  10    0.88    0.86
  -2   9   9    3.47    0.60
  -2   9   9    2.76    0.72
  -2   9   9    3.03    0.65
  -2   9   9    2.90    0.69
   2   9  -9    3.28    0.84
  -2  -9   9    2.31    0.91
  -2  -9   9    4.75    0.92
   2   9  -8    1.16    0.71
  -2   9   8    0.77    0.59
   2   9  -8    0.47    0.68
  -2   9   8    0.99    0.55
  -2   9   8    0.65    0.43
  -2   9   8    0.17    0.64
  -2  -9   8    0.95    0.74
  -2  -9   8    1.11    0.82
  -2   9   7   21.33    1.64
  -2   9   7   19.49    1.44
   2   9  -7   19.59    1.46
   2   9  -7   20.54    1.71
   2   9  -7   18.66    1.80
  -2   9   7   19.02    1.63
  -2  -9   7   20.38    1.90
  -2  -9   7   19.51    1.71
  -2   9   6    6.84    0.85
  -2   9   6    6.53    0.68
   2   9  -6    7.72    1.04
   2   9  -6    6.52    0.97
  -2   9   6    7.27    0.91
  -2   9   6    7.68    0.90
   2   9  -6    5.92    0.72
  -2  -9   6    4.70    1.01
   2  -9  -6    5.29    0.83
  -2   9   5    7.38    0.90
  -2   9   5    6.83    0.85
   2   9  -5    5.00    0.94
  -2   9   5    7.28    0.68
   2   9  -5    6.37    0.96
  -2   9   5    8.40    0.91
   2   9  -5    5.96    0.72
  -2  -9   5    5.95    1.00
   2  -9  -5    5.08    0.84
  -2   9   4    1.18    0.55
  -2   9   4    1.21    0.37
   2   9  -4    1.08    0.64
  -2   9   4    0.97    0.53
  -2   9   4    1.91    0.63
   2   9  -4    1.30    0.49
   2   9  -4    1.11    0.64
  -2  -9   4    0.22    0.73
   2  -9  -4    0.87    0.61
   2   9  -3    5.17    0.86
  -2   9   3    4.92    0.53
  -2   9   3    4.20    0.76
  -2   9   3    4.52    0.70
   2   9  -3    4.62    0.64
  -2   9   3    4.36    0.75
   2   9  -3    5.91    0.87
   2  -9  -3    4.68    0.80
  -2  -9   3    3.86    0.88
   2   9  -2    2.02    0.53
   2   9  -2    2.09    0.69
  -2   9   2    2.67    0.68
  -2   9   2    2.83    0.68
   2   9  -2    2.31    0.70
  -2   9   2    2.12    0.37
  -2   9   2    2.00    0.60
  -2  -9   2    2.22    0.75
   2  -9  -2    1.76    0.67
   2   9  -1   13.90    1.39
  -2   9   1   15.80    1.27
   2   9  -1   13.01    1.32
  -2   9   1   15.28    1.40
  -2   9   1   14.20    1.30
   2   9  -1   13.07    1.17
  -2  -9   1   15.25    1.48
   2  -9  -1   13.47    1.31
  -2   9   0    2.44    0.62
  -2   9   0    2.18    0.70
   2   9   0    3.10    0.73
   2   9   0    2.10    0.65
   2   9   0    2.44    0.54
  -2   9   0    1.71    0.65
   2  -9   0    1.63    0.69
  -2  -9   0    1.63    0.67
   2   9   1   16.37    1.32
   2   9   1   13.49    1.34
  -2   9  -1   14.45    1.35
  -2   9  -1   14.48    1.24
  -2   9  -1   13.96    1.41
   2   9   1   13.94    1.17
   2  -9   1   14.63    1.45
   2  -9   1   13.38    1.33
  -2  -9  -1   12.57    1.36
  -2   9  -2    1.86    0.68
   2   9   2    2.84    0.65
  -2   9  -2    2.16    0.61
   2   9   2    2.14    0.63
   2   9   2    2.74    0.57
  -2   9  -2    2.89    0.73
   2  -9   2    2.54    0.74
  -2  -9  -2    1.45    0.64
   2  -9   2    2.60    0.74
   2   9   3    4.78    0.76
  -2   9  -3    3.04    0.80
   2   9   3    4.71    0.67
  -2   9  -3    3.71    0.81
  -2   9  -3    4.67    0.75
   2   9   3    4.54    0.74
   2  -9   3    3.59    0.77
  -2  -9  -3    3.95    0.74
   2  -9   3    4.34    0.85
   2   9   4    0.56    0.56
   2   9   4    0.73    0.53
  -2   9  -4    0.34    0.62
   2   9   4    1.85    0.59
  -2   9  -4    1.95    0.63
  -2   9  -4    1.39    0.73
   2  -9   4    0.96    0.68
   2  -9   4    0.77    0.71
  -2  -9  -4    1.46    0.59
   2   9   5    6.87    0.83
   2   9   5    7.97    0.87
   2   9   5    6.29    0.83
  -2   9  -5    4.62    0.97
  -2   9  -5    6.48    0.86
  -2   9  -5    6.08    0.96
   2  -9   5    5.10    0.96
   2  -9   5    6.15    0.94
   2   9   6    6.42    0.67
  -2   9  -6    5.35    1.00
   2   9   6    6.55    0.83
   2   9   6    6.36    0.87
   2   9   6    7.07    0.84
  -2   9  -6    7.28    1.05
  -2   9  -6    6.96    0.88
   2  -9   6    6.22    0.95
   2  -9   6    5.91    1.04
   2   9   7   18.42    1.38
  -2   9  -7   20.57    1.58
   2   9   7   18.23    1.51
   2   9   7   18.66    1.50
  -2   9  -7   18.35    1.78
  -2   9  -7   18.73    1.70
   2   9   7   18.52    1.55
   2  -9   7   20.16    1.68
   2  -9   7   18.18    1.81
  -2   9  -8    0.03    0.65
  -2   9  -8    0.85    0.79
   2   9   8   -0.35    0.17
   2   9   8    0.73    0.53
  -2   9  -8    1.29    0.73
   2   9   8    0.26    0.53
   2   9   8   -0.16    0.43
   2  -9   8   -0.23    0.75
   2  -9   8    1.65    0.76
   2   9   9    2.36    0.61
  -2   9  -9    3.88    0.89
  -2   9  -9    2.74    0.87
   2   9   9    3.10    0.63
   2   9   9    2.21    0.72
   2   9   9    3.64    0.60
  -2   9  -9    3.99    0.78
   2  -9   9    2.86    0.94
   2  -9   9    3.10    0.84
   2   9  10    1.04    0.56
  -2   9 -10    0.32    0.79
   2   9  10    0.99    0.52
  -2   9 -10    0.72    0.71
  -2   9 -10    0.94    0.78
   2   9  10    1.00    0.70
   2  -9  10    0.61    0.86
   2  -9  10    1.55    0.78
  -2   9 -11    5.00    1.02
   2   9  11    3.20    0.69
   2   9  11    5.46    0.92
  -2   9 -11    5.89    0.93
  -2   9 -11    4.13    0.98
   2  -9  11    3.48    1.02
   2  -9  11    5.36    1.01
  -2   9 -12    4.21    0.99
   2   9  12    4.51    0.74
  -2   9 -12    5.39    0.94
   2   9  12    3.79    0.86
  -2   9 -12    5.32    1.05
   2  -9  12    3.69    1.08
   2  -9  12    2.82    0.93
   2   9  13    0.11    0.58
   2   9  13   -0.01    0.70
  -2   9 -13    0.02    0.82
  -2   9 -13    1.11    0.93
   2  -9  13    0.62    0.94
   2  -9  13    0.19    0.83
  -2   9 -14    1.42    0.90
   2   9  14   -0.30    0.67
   2   9  14    2.04    0.69
  -2   9 -14    1.72    0.95
   2  -9  14    0.34    0.96
   2  -9  14    1.57    0.88
  -2   9 -15   22.31    2.11
   2   9  15   23.36    1.84
  -2   9 -15   22.24    2.19
   2   9  15   17.78    1.81
   2  -9  15   24.24    2.27
   2  -9  15   23.73    2.01
  -2   9 -16    7.07    1.24
  -2   9 -16    7.85    1.29
   2   9  16    6.20    0.98
   2   9  16    4.98    1.01
   2  -9  16    6.51    1.17
   2  -9  16    6.40    1.29
  -2   9 -17   -0.36    0.99
   2   9  17    0.48    0.75
   2   9  17   -0.53    0.74
  -2   9 -17    0.67    0.94
   2  -9  17    0.34    0.93
   2  -9  17    0.19    1.07
  -2   9 -18    5.44    1.25
   2   9  18    4.08    1.04
  -2   9 -18    8.13    1.39
   2   9  18    5.82    1.05
   2  -9  18    6.20    1.41
   2  -9  18    5.60    1.19
  -2   9 -19    4.11    1.12
   2   9  19    3.36    1.03
   2   9  19    2.76    0.94
  -2   9 -19    3.84    1.17
   2  -9  19    2.46    1.17
   2  -9  19    3.77    1.05
   2   9  20    2.08    0.95
   2   9  20    4.28    1.12
  -2   9 -20    1.99    1.21
  -2   9 -20    3.70    1.19
   2  -9  20    4.00    1.33
   2  -9  20    2.42    1.06
   2   9  21    3.26    1.12
  -2   9 -21    1.42    1.10
   2   9  21    1.51    1.00
  -2   9 -21    2.01    1.19
   2  -9  21    1.04    1.16
   2  -9  21    0.94    1.05
  -2   9 -22   -0.89    1.14
   2   9  22    0.71    1.00
   2   9  22    0.64    1.06
   2   9  23   -0.71    1.09
   2   9  23    1.25    1.08
   2   9  24    0.10    1.15
   2   9  24   -0.96    1.18
  -2  10  22    0.29    1.16
  -2  10  22    1.93    1.15
   2  10 -22    0.56    1.37
  -2  10  21    2.52    1.25
   2  10 -21    8.43    1.47
  -2  10  21    7.91    1.33
  -2  10  20   10.16    1.39
  -2  10  20    8.44    1.39
   2  10 -20    9.47    1.53
  -2  10  19    0.34    0.93
  -2  10  19    1.83    0.98
   2  10 -19    1.80    1.18
   2  10 -18    2.14    1.17
  -2  10  18    0.81    0.88
  -2  10  18    1.17    1.02
   2  10 -18    1.74    1.14
  -2 -10  18    2.54    1.38
  -2  10  17    2.05    1.04
  -2  10  17    4.58    0.98
   2  10 -17    0.83    1.07
   2  10 -17    1.81    1.04
  -2 -10  17    2.07    1.22
  -2  10  16    1.58    0.83
   2  10 -16    1.84    1.01
  -2  10  16    1.66    0.98
   2  10 -16    1.60    1.02
  -2 -10  16    1.09    1.18
   2  10 -15    9.62    1.38
  -2  10  15    6.81    1.05
   2  10 -15    8.02    1.33
  -2  10  15    7.58    1.18
  -2 -10  15    8.06    1.49
  -2  10  14   17.32    1.74
   2  10 -14   15.52    1.80
  -2  10  14   19.42    1.64
   2  10 -14   17.14    1.77
  -2 -10  14   16.71    1.94
   2  10 -13   67.92    4.59
  -2  10  13   65.89    4.54
  -2  10  13   73.14    4.44
   2  10 -13   63.45    4.68
  -2 -10  13   69.64    4.82
  -2  10  12    1.88    0.80
   2  10 -12    0.65    0.92
  -2  10  12    2.41    0.69
   2  10 -12    1.46    0.87
  -2 -10  12    1.05    1.03
  -2  10  11   20.77    1.64
   2  10 -11   18.65    1.89
  -2  10  11   24.01    1.86
   2  10 -11   17.48    1.87
  -2 -10  11   20.71    2.17
  -2  10  10    8.92    0.97
  -2  10  10    9.53    1.23
   2  10 -10   10.91    1.31
   2  10 -10   10.40    1.33
  -2 -10  10    6.53    1.28
  -2  10   9   10.11    1.07
   2  10  -9    9.46    1.26
  -2  10   9    9.79    1.18
  -2  10   9   11.33    1.01
  -2  10   9    8.85    1.07
   2  10  -9    8.30    1.19
  -2 -10   9    8.29    1.32
  -2  10   8    3.73    0.79
  -2  10   8    3.42    0.88
   2  10  -8    3.71    0.93
   2  10  -8    3.53    0.90
  -2  10   8    4.13    0.63
  -2 -10   8    2.69    0.99
  -2  10   7    5.32    0.91
  -2  10   7    5.38    0.68
  -2  10   7    5.38    0.87
   2  10  -7    4.64    0.95
  -2  10   7    5.36    0.83
   2  10  -7    4.66    1.00
  -2 -10   7    4.63    1.10
  -2  10   6    2.91    0.76
  -2  10   6    2.42    0.79
   2  10  -6    2.74    0.87
  -2  10   6    2.72    0.70
   2  10  -6    3.06    0.83
   2  10  -6    2.68    0.78
  -2 -10   6    2.38    0.98
   2  10  -5   78.68    4.94
   2  10  -5   80.41    5.00
  -2  10   5   73.15    4.83
  -2  10   5   72.63    4.84
  -2  10   5   73.62    4.87
   2  10  -5   77.97    4.73
   2 -10  -5   78.79    4.86
  -2 -10   5   68.00    5.00
   2  10  -4    4.33    0.87
   2  10  -4    2.59    0.86
   2  10  -4    3.68    0.67
  -2  10   4    5.19    0.86
  -2  10   4    4.25    0.81
  -2  10   4    3.10    0.74
   2 -10  -4    4.37    0.83
  -2 -10   4    3.31    0.97
  -2  10   3   62.98    4.20
   2  10  -3   68.97    4.35
   2  10  -3   62.35    4.10
   2  10  -3   65.64    4.29
  -2  10   3   63.64    4.23
  -2  10   3   64.62    4.25
   2 -10  -3   66.35    4.25
  -2 -10   3   64.11    4.37
  -2  10   2    2.10    0.72
   2  10  -2    1.91    0.60
   2  10  -2    2.40    0.74
   2  10  -2    0.49    0.72
  -2  10   2    1.56    0.69
  -2  10   2    0.90    0.70
   2 -10  -2    1.84    0.77
  -2 -10   2    0.74    0.76
  -2  10   1    2.58    0.74
  -2  10   1    1.45    0.74
   2  10  -1    2.48    0.75
   2  10  -1    2.20    0.77
  -2  10   1    3.00    0.72
   2  10  -1    0.19    0.54
  -2 -10   1    1.05    0.77
   2 -10  -1    2.10    0.77
  -2  10   0    0.05    0.60
   2  10   0    0.59    0.55
  -2  10   0   -0.39    0.64
  -2  10   0    0.46    0.69
   2  10   0    0.59    0.66
   2  10   0    1.28    0.66
   2 -10   0    0.56    0.72
  -2 -10   0    0.31    0.69
  -2  10  -1    1.44    0.74
  -2  10  -1    0.82    0.74
   2  10   1    2.54    0.63
   2  10   1    0.61    0.66
  -2  10  -1    1.98    0.66
   2  10   1    1.37    0.70
  -2 -10  -1    0.78    0.73
   2 -10   1    1.99    0.80
   2 -10   1    0.50    0.77
   2  10   2    1.92    0.70
   2  10   2    1.29    0.62
  -2  10  -2    2.34    0.70
  -2  10  -2    1.39    0.75
  -2  10  -2    0.53    0.75
   2  10   2    2.20    0.73
  -2 -10  -2    2.76    0.75
   2 -10   2    0.74    0.77
   2 -10   2    3.58    0.84
  -2  10  -3   66.37    4.09
  -2  10  -3   63.90    4.24
  -2  10  -3   61.73    4.19
   2  10   3   63.67    4.14
   2  10   3   62.53    4.15
   2  10   3   62.47    4.08
   2 -10   3   61.88    4.27
  -2 -10  -3   65.17    4.19
   2 -10   3   60.72    4.18
   2  10   4    4.75    0.82
  -2  10  -4    5.67    0.86
  -2  10  -4    4.52    0.94
   2  10   4    5.21    0.83
   2  10   4    4.81    0.84
  -2  10  -4    4.20    0.96
   2 -10   4    3.30    0.96
   2 -10   4    4.86    0.96
   2  10   5   64.97    4.61
  -2  10  -5   77.20    4.81
  -2  10  -5   79.22    4.78
   2  10   5   66.00    4.60
   2  10   5   68.42    4.63
  -2  10  -5   78.18    4.64
   2 -10   5   73.55    4.83
   2 -10   5   72.13    4.72
   2  10   6    3.40    0.76
   2  10   6    1.74    0.67
   2  10   6    3.01    0.70
  -2  10  -6    2.79    0.85
  -2  10  -6    3.40    0.94
  -2  10  -6    2.37    0.78
   2 -10   6    2.88    0.86
   2 -10   6    2.58    0.91
   2  10   7    3.48    0.76
   2  10   7    2.78    0.78
  -2  10  -7    6.15    0.90
  -2  10  -7    6.31    1.07
  -2  10  -7    5.10    0.98
   2  10   7    4.21    0.77
   2 -10   7    5.28    1.00
   2 -10   7    4.53    1.03
  -2  10  -8    3.50    0.97
   2  10   8    3.83    0.73
  -2  10  -8    4.19    0.84
   2  10   8    3.14    0.79
   2  10   8    2.74    0.67
  -2  10  -8    3.38    0.96
   2 -10   8    3.94    0.96
   2 -10   8    2.83    0.97
   2  10   9    9.88    1.16
  -2  10  -9    7.63    1.22
   2  10   9    8.01    0.95
  -2  10  -9    9.00    1.10
  -2  10  -9    7.78    1.22
   2 -10   9    9.20    1.31
   2 -10   9   11.32    1.31
  -2  10 -10   10.25    1.34
   2  10  10    7.31    0.95
   2  10  10    8.71    1.18
   2  10  10    6.43    1.07
  -2  10 -10    9.17    1.27
  -2  10 -10   11.21    1.16
   2 -10  10    6.29    1.18
   2 -10  10    7.46    1.29
   2  10  11   22.91    1.91
  -2  10 -11   22.06    2.04
  -2  10 -11   21.98    2.16
   2  10  11   24.31    1.76
   2 -10  11   19.42    2.07
   2 -10  11   23.08    2.03
   2  10  12    3.40    0.71
   2  10  12    1.67    0.86
  -2  10 -12    2.57    0.99
  -2  10 -12   -0.56    0.89
   2 -10  12    2.75    0.97
   2 -10  12    1.59    1.05
  -2  10 -13   67.65    4.62
   2  10  13   64.99    4.52
   2  10  13   69.08    4.39
  -2  10 -13   67.78    4.71
   2 -10  13   69.86    4.79
   2 -10  13   69.16    4.60
   2  10  14   18.38    1.67
   2  10  14   19.45    1.84
  -2  10 -14   21.30    2.01
  -2  10 -14   17.35    1.90
   2 -10  14   20.68    1.94
   2 -10  14   18.08    2.02
   2  10  15    7.27    1.03
  -2  10 -15    8.64    1.38
   2  10  15    7.62    1.25
  -2  10 -15    5.84    1.28
   2 -10  15    8.06    1.44
   2 -10  15    7.87    1.30
   2  10  16    1.67    0.81
  -2  10 -16    2.22    1.08
   2  10  16    2.49    1.00
  -2  10 -16    2.46    1.09
   2 -10  16    0.85    1.09
   2 -10  16    0.85    1.02
  -2  10 -17    2.26    1.08
   2  10  17    1.80    1.01
   2  10  17    3.86    0.92
  -2  10 -17    1.66    1.11
   2 -10  17    2.70    1.11
   2 -10  17    1.36    1.19
   2  10  18    2.45    0.89
  -2  10 -18    2.79    1.14
   2  10  18    1.33    0.99
  -2  10 -18    1.87    1.11
   2 -10  18    1.36    1.06
   2 -10  18    1.96    1.20
   2  10  19    1.99    0.93
  -2  10 -19    2.21    1.17
   2  10  19   -0.28    0.90
   2 -10  19   -0.39    0.99
   2  10  20    6.83    1.35
  -2  10 -20    9.81    1.57
   2  10  20   10.17    1.35
   2 -10  20    8.28    1.44
   2  10  21    8.31    1.37
   2  10  21    6.85    1.41
  -2  10 -21    9.63    1.61
   2 -10  21    8.60    1.51
   2  10  22    1.37    1.11
  -2  10 -22    1.55    1.30
   2  10  22    1.93    1.23
  -2  11  21    1.60    1.13
  -2  11  21    0.69    1.16
   2  11 -21    1.67    1.38
   2  11 -20    1.27    1.33
  -2  11  20    2.27    1.16
  -2  11  20    1.73    1.21
  -2  11  19   10.90    1.47
   2  11 -19    7.43    1.54
  -2  11  19   11.00    1.60
  -2  11  18    1.73    1.16
  -2  11  18    1.87    1.01
   2  11 -18    0.75    1.20
   2  11 -17    8.83    1.47
  -2  11  17    8.31    1.49
  -2  11  17    8.98    1.27
  -2  11  16   12.21    1.40
  -2  11  16   14.18    1.68
   2  11 -16   10.75    1.61
  -2  11  15    3.19    0.88
   2  11 -15    4.01    1.27
   2  11 -15    3.61    1.16
  -2  11  15    4.34    1.16
  -2 -11  15    2.16    1.30
  -2  11  14   14.01    1.40
  -2  11  14   11.54    1.48
   2  11 -14   11.56    1.60
   2  11 -14   13.82    1.69
  -2 -11  14   12.84    1.76
  -2  11  13    1.61    0.89
  -2  11  13    1.28    0.73
   2  11 -13    0.34    1.02
   2  11 -13    1.39    0.98
  -2 -11  13    1.60    1.18
  -2  11  12   31.64    2.33
   2  11 -12   30.01    2.54
   2  11 -12   28.41    2.61
  -2  11  12   31.19    2.46
  -2 -11  12   30.58    2.81
  -2  11  11    1.90    0.94
   2  11 -11    0.38    0.88
   2  11 -11    1.01    0.95
  -2 -11  11    1.58    1.10
  -2  11  10   10.30    1.34
   2  11 -10    9.28    1.35
   2  11 -10   10.81    1.41
  -2 -11  10    9.55    1.50
  -2  11   9   12.65    1.34
   2  11  -9   17.43    1.70
   2  11  -9   15.53    1.61
  -2  11   9   12.21    1.44
  -2 -11   9   11.07    1.62
  -2  11   8   20.61    1.79
   2  11  -8   18.34    1.84
   2  11  -8   19.24    1.88
  -2  11   8   19.01    1.75
  -2 -11   8   16.18    1.87
   2  11  -7   15.06    1.63
   2  11  -7   16.42    1.67
  -2  11   7   16.05    1.57
  -2  11   7   13.24    1.44
  -2  11   7   16.54    1.61
  -2 -11   7   15.61    1.70
  -2  11   6   54.03    3.59
   2  11  -6   52.37    3.76
   2  11  -6   48.46    3.65
  -2  11   6   52.89    3.62
  -2  11   6   54.63    3.57
  -2 -11   6   54.42    3.83
   2  11  -5    5.02    1.02
  -2  11   5    6.10    0.94
  -2  11   5    5.89    0.98
   2  11  -5    6.68    1.11
  -2  11   5    6.14    1.02
  -2 -11   5    4.13    1.07
   2  11  -4   20.72    1.94
  -2  11   4   20.85    1.82
   2  11  -4   23.59    2.06
  -2  11   4   23.48    1.98
  -2  11   4   22.51    1.84
   2  11  -4   21.84    1.69
  -2 -11   4   20.85    2.11
   2 -11  -4   22.05    1.92
   2  11  -3    1.93    0.88
   2  11  -3    1.80    0.65
  -2  11   3    4.07    0.88
  -2  11   3    3.72    0.87
  -2  11   3    2.37    0.84
   2  11  -3    2.20    0.82
   2 -11  -3    2.70    0.87
  -2 -11   3    3.34    0.97
  -2  11   2   46.16    3.07
  -2  11   2   46.40    3.16
  -2  11   2   46.25    3.13
   2  11  -2   45.26    3.21
   2  11  -2   42.15    2.96
   2  11  -2   41.95    3.17
  -2 -11   2   43.59    3.25
   2 -11  -2   43.52    3.12
   2  11  -1    3.16    0.86
  -2  11   1    2.27    0.87
   2  11  -1    2.53    0.88
  -2  11   1    2.86    0.78
  -2  11   1    2.41    0.83
   2  11  -1    1.55    0.68
  -2 -11   1    1.19    0.82
   2 -11  -1    1.89    0.87
   2  11   0   21.28    1.88
   2  11   0   19.71    1.63
  -2  11   0   18.57    1.77
  -2  11   0   20.65    1.68
   2  11   0   17.83    1.75
  -2  11   0   19.94    1.86
   2 -11   0   18.85    1.80
  -2 -11   0   20.63    1.90
   2  11   1    1.13    0.79
  -2  11  -1    2.96    0.78
  -2  11  -1    2.02    0.89
  -2  11  -1    3.50    0.88
   2  11   1    3.27    0.74
   2  11   1    2.80    0.85
   2 -11   1    1.61    0.91
  -2 -11  -1    1.41    0.81
  -2  11  -2   43.10    3.25
   2  11   2   44.92    3.18
   2  11   2   45.76    3.06
  -2  11  -2   45.59    3.09
  -2  11  -2   44.82    3.28
   2  11   2   46.31    3.22
   2 -11   2   44.98    3.31
  -2 -11  -2   47.15    3.26
   2 -11   2   45.99    3.23
   2  11   3    2.05    0.79
  -2  11  -3    2.43    0.77
  -2  11  -3    0.59    0.85
   2  11   3    1.53    0.70
  -2  11  -3    2.14    0.88
   2  11   3    2.52    0.76
   2 -11   3    2.00    0.91
  -2 -11  -3    2.46    0.79
   2 -11   3    1.82    0.88
   2  11   4   21.84    1.87
  -2  11  -4   21.08    1.77
  -2  11  -4   20.11    1.99
   2  11   4   24.15    1.81
   2  11   4   21.80    1.91
  -2  11  -4   22.97    2.07
   2 -11   4   22.58    2.12
   2 -11   4   22.08    1.96
   2  11   5    5.22    0.89
  -2  11  -5    5.60    0.93
  -2  11  -5    5.83    1.09
   2  11   5    4.34    0.90
  -2  11  -5    4.64    1.06
   2  11   5    5.49    0.94
   2 -11   5    4.36    1.06
   2 -11   5    5.78    1.12
   2  11   6   53.99    3.46
  -2  11  -6   48.01    3.37
   2  11   6   49.22    3.43
  -2  11  -6   52.49    3.65
   2  11   6   49.46    3.42
  -2  11  -6   49.02    3.56
   2 -11   6   50.84    3.68
   2 -11   6   51.50    3.56
   2  11   7   17.33    1.70
  -2  11  -7   15.21    1.46
   2  11   7   15.84    1.53
   2  11   7   14.58    1.48
  -2  11  -7   17.66    1.73
  -2  11  -7   14.88    1.67
   2 -11   7   13.10    1.64
   2 -11   7   13.45    1.60
  -2  11  -8   16.49    1.61
  -2  11  -8   19.45    1.84
   2  11   8   17.06    1.59
   2  11   8   16.95    1.65
  -2  11  -8   18.38    1.85
   2 -11   8   17.81    1.82
   2 -11   8   19.05    1.91
   2  11   9   12.51    1.43
  -2  11  -9   16.83    1.71
  -2  11  -9   14.64    1.59
   2 -11   9   10.56    1.59
   2 -11   9   12.16    1.54
  -2  11 -10    9.80    1.46
   2  11  10   13.40    1.47
  -2  11 -10   11.99    1.50
   2 -11  10   11.41    1.54
   2 -11  10    9.90    1.43
  -2  11 -11    0.25    0.91
  -2  11 -11   -0.80    0.94
   2  11  11    0.90    0.86
   2 -11  11    1.34    1.09
   2 -11  11   -0.04    0.92
   2  11  12   30.21    2.41
  -2  11 -12   30.11    2.67
  -2  11 -12   30.62    2.54
   2 -11  12   30.09    2.79
   2 -11  12   29.04    2.49
  -2  11 -13    1.79    1.07
   2  11  13    3.55    1.03
  -2  11 -13   -0.55    1.03
   2 -11  13    1.33    1.01
   2 -11  13    1.21    1.16
  -2  11 -14    9.60    1.59
  -2  11 -14   15.51    1.78
   2  11  14   14.80    1.63
   2 -11  14   13.18    1.65
   2 -11  14   12.17    1.77
  -2  11 -15    2.02    1.13
  -2  11 -15    4.34    1.24
   2  11  15    2.25    1.08
   2 -11  15    4.40    1.18
   2 -11  15    3.29    1.29
   2  11  16    9.57    1.40
  -2  11 -16   11.92    1.63
   2 -11  16   12.39    1.62
  -2  11 -17    8.63    1.54
   2  11  17    8.35    1.40
   2  11  17   11.20    1.32
   2 -11  17    9.44    1.50
  -2  11 -18   -0.13    1.20
   2  11  18    2.02    1.16
   2  11  18    2.68    0.98
   2 -11  18    2.77    1.19
   2  11  19    9.64    1.34
   2  11  19    9.22    1.60
  -2  11 -19    9.14    1.68
   2 -11  19    9.92    1.57
   2  11  20    2.11    1.09
  -2  11 -20    1.62    1.36
   2  11  20    3.49    1.34
   2  11  21    1.92    1.29
  -2  11 -21    1.34    1.37
   2  11  21    3.23    1.16
  -2  12  19    0.56    1.24
   2  12 -19   -0.64    1.33
   2  12 -18    3.60    1.45
  -2  12  18    2.02    1.25
  -2  12  17    1.46    1.17
   2  12 -17    0.17    1.25
  -2  12  16    5.00    1.32
   2  12 -16    4.45    1.38
   2  12 -15    1.73    1.18
  -2  12  15    0.77    1.12
  -2  12  14    5.91    1.28
   2  12 -14    4.21    1.28
   2  12 -13   -0.11    1.06
  -2  12  13    0.86    1.08
   2  12 -12    2.59    1.13
  -2  12  12    2.91    1.14
   2  12 -12    3.46    1.26
  -2 -12  12    2.07    1.59
   2  12 -11    0.39    1.03
   2  12 -11    2.42    1.05
  -2  12  11    0.47    1.01
  -2 -12  11    1.11    1.20
   2  12 -10    0.97    0.95
  -2  12  10    1.38    1.02
   2  12 -10   -0.69    0.93
  -2 -12  10   -0.41    1.09
  -2  12   9   -0.06    0.92
   2  12  -9    0.26    0.89
   2  12  -9    1.12    0.97
  -2 -12   9   -0.25    1.07
   2  12  -8    8.64    1.34
  -2  12   8    7.40    1.17
  -2  12   8    6.52    1.07
   2  12  -8    7.66    1.31
  -2 -12   8    5.82    1.35
  -2  12   7    5.28    1.00
  -2  12   7    6.29    1.08
  -2  12   7    4.78    0.96
   2  12  -7    3.25    1.08
   2  12  -7    4.68    1.16
  -2 -12   7    4.29    1.25
  -2  12   6    7.00    1.14
   2  12  -6    7.35    1.26
  -2  12   6    7.21    1.11
  -2  12   6    8.92    1.22
   2  12  -6    9.92    1.35
  -2 -12   6    7.99    1.39
   2  12  -5    2.49    0.96
  -2  12   5    1.61    0.80
   2  12  -5    2.02    0.98
  -2  12   5    4.38    1.00
  -2  12   5    3.65    0.95
  -2 -12   5    4.14    1.15
  -2  12   4    3.21    0.95
  -2  12   4    5.14    1.02
  -2  12   4    2.17    0.86
   2  12  -4    4.78    1.08
   2  12  -4    3.93    1.02
  -2 -12   4    3.43    1.08
  -2  12   3    2.75    0.88
   2  12  -3    1.18    0.86
  -2  12   3    1.60    0.80
  -2  12   3    2.71    0.87
   2  12  -3    1.37    0.90
  -2 -12   3    1.18    0.95
  -2  12   2    3.80    0.90
  -2  12   2    3.28    0.93
   2  12  -2    3.48    0.97
   2  12  -2    1.59    0.89
   2  12  -2    2.59    0.78
  -2  12   2    3.26    0.93
  -2 -12   2    2.10    0.97
   2 -12  -2    2.22    0.98
   2  12  -1    4.75    1.07
   2  12  -1    7.05    0.95
  -2  12   1    5.31    1.06
  -2  12   1    4.70    1.05
  -2  12   1    5.10    1.00
   2  12  -1    8.27    1.19
  -2 -12   1    4.84    1.09
   2 -12  -1    5.37    1.11
  -2  12   0    1.06    0.77
  -2  12   0    0.15    0.82
   2  12   0    0.60    0.77
  -2  12   0    0.65    0.84
   2  12   0    1.00    0.69
   2  12   0    1.98    0.87
  -2 -12   0    1.06    0.85
   2 -12   0   -0.03    0.88
  -2  12  -1    4.67    1.08
   2  12   1    4.10    0.98
  -2  12  -1    5.08    1.10
   2  12   1    6.83    1.08
   2  12   1    4.56    0.88
  -2  12  -1    5.67    0.97
   2 -12   1    4.01    1.11
  -2 -12  -1    5.57    1.08
   2  12   2    4.30    0.96
  -2  12  -2    3.14    0.87
  -2  12  -2    2.52    0.98
   2  12   2    3.68    0.82
   2  12   2    5.87    1.01
  -2  12  -2    2.08    0.96
   2 -12   2    2.76    1.04
  -2 -12  -2    4.02    1.00
   2  12   3    2.00    0.82
  -2  12  -3    1.52    0.82
   2  12   3    3.97    0.88
   2  12   3    1.47    0.84
  -2  12  -3    2.79    0.99
  -2  12  -3    2.71    0.97
   2 -12   3    3.43    1.01
   2  12   4    4.45    0.91
  -2  12  -4    3.59    1.05
   2  12   4    3.21    0.89
  -2  12  -4    3.82    0.92
   2  12   4    2.77    0.85
  -2  12  -4    4.26    1.04
   2 -12   4    1.96    1.03
   2 -12   4    0.65    0.94
   2  12   5    3.83    0.91
  -2  12  -5    3.44    1.05
   2  12   5    3.02    0.87
  -2  12  -5    4.26    0.90
  -2  12  -5    2.75    1.03
   2  12   5    2.86    0.85
   2 -12   5    1.76    1.05
   2 -12   5    2.84    1.06
  -2  12  -6    7.12    1.28
   2  12   6    7.04    1.13
  -2  12  -6    8.53    1.10
   2  12   6    6.72    1.05
  -2  12  -6    9.95    1.33
   2 -12   6    4.53    1.22
   2 -12   6    6.38    1.24
  -2  12  -7    4.45    1.12
   2  12   7    4.90    0.96
  -2  12  -7    3.27    1.08
  -2  12  -7    4.04    1.45
   2  12   7    3.69    0.98
   2 -12   7    4.39    1.19
   2 -12   7    4.97    1.14
  -2  12  -8    7.37    1.32
  -2  12  -8    7.07    1.30
   2  12   8    7.37    1.19
   2  12   8    6.51    1.05
   2 -12   8    5.86    1.23
   2 -12   8    6.68    1.33
  -2  12  -9    0.28    0.96
   2  12   9    0.50    0.93
  -2  12  -9   -0.85    0.95
   2  12   9   -0.35    0.70
   2 -12   9    1.76    1.10
   2 -12   9    0.53    0.99
  -2  12 -10   -0.88    0.97
  -2  12 -10    0.15    0.96
   2  12  10   -0.43    0.89
   2 -12  10   -0.48    1.07
   2 -12  10    0.20    1.01
  -2  12 -11    0.02    0.95
  -2  12 -11    0.93    1.06
   2  12  11    0.51    0.87
   2 -12  11   -0.56    1.00
   2 -12  11    0.43    1.14
   2  12  12    2.88    1.08
  -2  12 -12    4.58    1.34
  -2  12 -12    5.09    1.26
   2 -12  12    2.84    1.12
   2 -12  12    2.65    1.60
   2  12  13    2.39    1.11
  -2  12 -13    1.07    1.14
   2 -12  13    0.59    1.05
  -2  12 -14    4.30    1.30
   2  12  14    3.26    1.25
   2 -12  14    4.50    1.28
  -2  12 -15    1.23    1.18
   2  12  15    2.29    1.22
   2 -12  15    1.16    1.14
  -2  12 -16    4.61    1.42
   2  12  16    2.75    1.18
   2 -12  16    4.88    1.37
   2  12  17   -0.81    1.09
  -2  12 -17   -1.35    1.26
   2 -12  17    1.22    1.18
  -2  12 -18    5.98    1.60
   2  12  18    5.30    1.41
   2 -12  18    1.51    1.28
  -2  12 -19    0.65    1.39
   2  12  19    0.13    1.27
   2  13 -16    3.01    1.34
  -2  13  16    3.73    1.45
  -2  13  15    0.62    1.26
   2  13 -15    0.91    1.25
  -2  13  14    1.65    1.27
   2  13 -14    0.55    1.28
  -2  13  13    1.79    1.25
   2  13 -13   -0.09    1.14
  -2  13  12    0.69    1.16
   2  13 -12    1.36    1.14
   2  13 -11    2.93    1.24
  -2  13  11    5.50    1.31
   2  13 -10    3.06    1.19
  -2  13  10    3.17    1.24
  -2  13   9    4.29    1.20
   2  13  -9    3.14    1.17
   2  13  -8    5.61    1.27
  -2  13   8    3.22    1.01
   2  13  -8    6.96    1.46
  -2  13   8    7.27    1.30
  -2 -13   8    4.98    1.51
  -2  13   7    1.51    1.01
   2  13  -7    1.96    1.03
   2  13  -7    0.24    1.02
  -2  13   7   -0.13    0.84
  -2 -13   7   -0.57    1.07
   2  13  -6    1.86    0.98
   2  13  -6    1.34    1.04
  -2  13   6    1.49    0.88
  -2  13   6    2.27    1.00
  -2  13   6    1.66    0.99
  -2 -13   6    0.90    1.10
  -2  13   5    2.55    0.97
   2  13  -5    3.14    1.02
  -2  13   5    0.91    0.88
  -2  13   5    3.29    1.03
   2  13  -5    1.97    1.07
  -2 -13   5    1.62    1.11
  -2  13   4    2.32    0.97
  -2  13   4   -0.05    0.83
   2  13  -4    1.11    0.94
   2  13  -4   -0.33    0.94
  -2  13   4    1.39    0.96
  -2 -13   4    0.50    1.03
  -2  13   3    4.40    1.09
   2  13  -3    4.54    1.11
  -2  13   3    5.21    1.14
  -2  13   3    5.40    1.09
   2  13  -3    2.39    1.02
  -2 -13   3    3.47    1.16
  -2  13   2    0.38    0.82
   2  13  -2    1.11    0.89
   2  13  -2    1.49    0.96
  -2  13   2    0.70    0.89
  -2  13   2    0.81    0.90
  -2 -13   2    1.27    1.03
   2  13  -1    2.92    1.00
  -2  13   1    6.04    1.16
   2  13  -1    5.47    1.09
   2  13  -1    3.50    1.07
  -2  13   1    5.18    1.07
  -2  13   1    5.00    1.08
  -2 -13   1    4.01    1.13
  -2  13   0    4.36    1.06
   2  13   0    2.23    1.00
  -2  13   0    1.89    0.96
  -2  13   0    5.47    1.05
   2  13   0    2.74    0.86
   2  13   0    5.67    1.11
  -2 -13   0    2.56    1.04
  -2  13  -1    3.54    0.93
   2  13   1    4.22    1.05
  -2  13  -1    3.85    1.08
   2  13   1    4.37    0.95
   2  13   1    2.69    1.00
  -2  13  -1    3.82    1.08
   2 -13   1    4.01    1.20
   2  13   2    1.27    0.82
   2  13   2    2.48    0.90
  -2  13  -2    0.99    0.94
  -2  13  -2    1.42    0.93
   2  13   2   -0.67    0.76
  -2  13  -2    1.42    0.84
   2 -13   2    0.40    1.03
   2  13   3    3.14    1.00
  -2  13  -3    5.43    1.01
   2  13   3    5.91    1.02
  -2  13  -3    2.34    1.06
  -2  13  -3    4.96    1.14
   2  13   3    4.34    1.02
   2 -13   3    3.62    1.17
  -2  13  -4    1.31    0.97
   2  13   4    0.68    0.84
  -2  13  -4    1.06    1.02
   2  13   4    1.65    0.86
  -2  13  -4    1.08    0.86
   2  13   4   -0.06    0.81
   2 -13   4    1.27    1.10
  -2  13  -5    3.50    1.15
   2  13   5    3.97    1.04
  -2  13  -5    1.55    1.08
  -2  13  -5    4.48    1.06
   2  13   5    3.04    0.98
   2 -13   5    1.97    1.14
  -2  13  -6    3.71    1.14
  -2  13  -6    1.08    1.06
   2  13   6    2.07    0.94
   2  13   6    0.81    0.86
   2 -13   6    1.47    1.08
   2 -13   6    3.63    1.25
   2  13   7    0.44    0.83
   2  13   7    1.54    0.96
  -2  13  -7    2.19    1.10
  -2  13  -7    1.75    1.09
   2 -13   7    2.42    1.21
   2 -13   7    1.41    1.07
   2  13   8    4.43    1.02
  -2  13  -8    7.39    1.94
   2  13   8    6.72    1.20
  -2  13  -8    3.86    1.23
   2 -13   8    5.26    1.91
   2 -13   8    5.51    1.24
  -2  13  -9    1.58    1.11
   2  13   9    5.15    1.21
   2 -13   9    3.07    1.19
  -2  13 -10    3.26    1.22
   2  13  10    3.85    1.19
   2 -13  10    2.76    1.22
   2  13  11    2.63    1.18
  -2  13 -11    2.61    1.18
   2 -13  11    3.37    1.25
   2  13  12    2.83    1.25
  -2  13 -12    0.82    1.14
   2 -13  12    0.25    1.15
   2  13  13    0.95    1.18
  -2  13 -13    0.81    1.18
   2 -13  13   -0.30    1.13
   2  13  14    1.59    1.13
  -2  13 -14    0.02    1.17
   2 -13  14    0.65    1.25
  -2  13 -15    1.53    1.35
   2  13  15    1.19    1.27
   2 -13  15    1.07    1.24
  -2  13 -16    1.83    1.31
   2  13  16    3.98    1.42
   2  14 -13    4.32    1.42
  -2  14  13    4.06    1.44
   2  14 -12    0.84    1.20
  -2  14  12   -0.71    1.23
   2  14 -11    8.41    1.66
  -2  14  11   14.05    1.81
  -2  14  10    1.38    1.27
   2  14 -10    0.41    1.15
   2  14  -9   12.88    1.79
  -2  14   9   17.87    2.02
  -2  14   8    1.57    1.19
   2  14  -8    0.75    1.10
  -2  14   7    8.41    1.36
   2  14  -7    6.90    1.44
  -2  14   7   11.97    1.58
   2  14  -6    0.56    1.05
  -2  14   6    2.32    1.11
  -2  14   6   -0.33    0.90
   2  14  -5    1.07    1.12
  -2  14   5   -0.28    0.94
  -2  14   5    3.17    1.17
  -2  14   4    1.05    1.02
  -2  14   4    2.25    1.07
  -2  14   4    0.23    0.92
   2  14  -4    1.84    1.12
   2  14  -3   14.98    1.80
   2  14  -3   10.59    1.61
  -2  14   3   15.48    1.69
  -2  14   3   13.50    1.60
  -2  14   3    8.93    1.49
  -2 -14   3   11.97    1.77
  -2  14   2    4.80    1.21
   2  14  -2    6.21    1.21
  -2  14   2    6.41    1.23
  -2  14   2    2.26    1.09
   2  14  -2    5.71    1.25
  -2 -14   2    1.46    1.14
  -2  14   1   25.03    2.35
  -2  14   1   30.65    2.54
   2  14  -1   28.42    2.50
  -2  14   1   25.92    2.21
   2  14  -1   18.65    2.18
  -2 -14   1   24.48    2.54
  -2  14   0    3.10    1.12
   2  14   0    1.72    1.01
   2  14   0    1.07    0.99
  -2  14   0    2.74    1.05
  -2  14   0    1.56    1.02
   2  14   1   25.97    2.31
  -2  14  -1   20.75    2.29
  -2  14  -1   25.90    2.52
   2  14   1   27.50    2.31
   2  14   1   29.46    2.48
  -2  14  -1   25.61    2.29
  -2  14  -2    2.68    1.09
  -2  14  -2    3.95    1.09
   2  14   2    4.99    1.14
  -2  14  -2    6.35    1.31
   2  14   2    3.66    1.08
   2  14   2    3.99    1.03
   2  14   3   10.36    1.49
   2  14   3   17.75    1.76
  -2  14  -3   10.79    1.49
   2  14   3   11.72    1.48
  -2  14  -3   11.05    1.59
  -2  14  -4   -0.71    0.99
   2  14   4    1.52    0.97
   2  14   4    1.24    0.98
  -2  14  -5    1.12    1.12
   2  14   5    0.63    0.94
   2  14   5    2.23    1.03
   2  14   6    0.53    0.90
   2  14   6    1.36    1.04
  -2  14  -6    1.26    1.07
   2  14   7   11.66    1.48
  -2  14  -7    6.43    1.35
   2  14   7    5.40    1.20
   2  14   8    0.82    1.12
  -2  14  -8    1.00    1.09
   2  14   8    0.49    0.97
  -2  14  -9   10.02    1.64
   2  14   9   18.25    1.86
  -2  14 -10    0.44    1.13
   2  14  10    0.04    1.19
  -2  14 -11   10.30    1.70
   2  14  11   12.29    1.68
   2  14  12    1.23    1.32
  -2  14 -12    0.22    1.28
  -2  14 -13    2.98    1.34
   2  14  13    5.68    1.49
  -2  15   9    1.54    1.37
   2  15  -9    0.10    1.27
  -2  15   8   11.32    1.71
   2  15  -8    6.22    1.56
  -2  15   7    4.80    1.35
   2  15  -7    3.05    1.28
  -2  15   6    2.61    1.31
  -2  15   6    0.25    1.03
   2  15  -6    1.59    1.20
  -2  15   5    5.38    1.38
  -2  15   5    3.76    1.20
   2  15  -5    2.50    1.25
   2  15  -4   -0.31    1.13
  -2  15   4    1.47    1.14
  -2  15   4   -0.44    0.98
  -2  15   3    7.53    1.35
   2  15  -3    0.96    1.12
  -2  15   3    2.22    1.16
  -2  15   2    3.05    1.18
   2  15  -2    3.66    1.25
  -2  15   2    3.18    1.23
  -2  15   1    1.81    1.17
   2  15  -1    1.01    1.11
  -2  15   1    0.31    1.08
  -2  15   0    7.36    1.32
   2  15   0    2.51    1.16
  -2  15   0    2.59    1.20
   2  15   1    0.47    0.99
  -2  15  -1    2.04    1.29
  -2  15  -1   -0.49    1.05
   2  15   2    2.18    1.13
  -2  15  -2    0.43    1.10
   2  15   3    1.37    1.13
  -2  15  -3    2.08    1.21
   2  15   3    3.43    1.32
   2  15   4    0.88    1.08
  -2  15  -4   -0.40    1.12
   2  15   4   -0.72    0.99
   2  15   5    2.03    1.12
   2  15   5    4.65    1.22
  -2  15  -5    2.46    1.24
   2  15   6   -0.08    0.99
  -2  15  -6   -0.26    1.14
   2  15   6    1.76    1.14
  -2  15  -7    4.99    1.46
   2  15   7    2.34    1.11
   2  15   7    4.10    1.32
  -2  15  -8    6.18    1.60
   2  15   8    6.99    1.48
   2  15   9   -0.05    1.26
  -2  15  -9    1.05    1.32
  -3   0  29    1.77    1.27
  -3   0  28    0.28    1.08
  -3   0  27    0.76    1.05
  -3   0  26    1.34    1.00
  -3   0  25    1.17    0.90
  -3   0  24    1.54    0.89
  -3   0  24   -0.19    0.51
  -3   0  23   -0.28    0.74
  -3   0  23    0.19    0.51
  -3   0  22    0.43    0.52
  -3   0  22    0.46    0.73
  -3   0  21    0.79    0.53
  -3   0  21    1.27    0.73
  -3   0  20    0.71    0.64
  -3   0  20    0.15    0.43
  -3   0  19    0.33    0.41
  -3   0  19   -0.32    0.61
  -3   0  19    0.71    0.58
  -3   0  18   -0.27    0.51
  -3   0  18    0.43    0.33
  -3   0  18    0.62    0.59
  -3   0  17   -0.12    0.48
  -3   0  17    0.07    0.24
  -3   0  17   -1.01    0.49
  -3   0  16   -0.20    0.44
  -3   0  16   -0.18    0.17
  -3   0  16   -1.04    0.45
  -3   0  15    0.05    0.15
  -3   0  15   -0.39    0.43
  -3   0  15    0.11    0.42
  -3   0  14   -0.03    0.13
  -3   0  14   -0.28    0.37
  -3   0  14   -0.49    0.36
  -3   0  13   -0.16    0.12
  -3   0  13   -0.02    0.37
  -3   0  13   -0.36    0.36
  -3   0  12   -0.11    0.33
  -3   0  12   -0.14    0.15
  -3   0  12    0.06    0.32
  -3   0  11   -0.16    0.19
  -3   0  11   -0.07    0.30
  -3   0  11   -0.13    0.31
  -3   0  10   -0.13    0.20
  -3   0  10    0.11    0.28
  -3   0  10   -0.55    0.27
  -3   0   9    0.42    0.28
  -3   0   9    0.09    0.23
  -3   0   9    0.31    0.30
  -3   0   8   -0.06    0.19
  -3   0   8   -0.11    0.24
  -3   0   8    0.18    0.26
  -3   0   7    0.19    0.19
   3   0  -7    0.23    0.26
  -3   0   7    0.34    0.24
  -3   0   7   -0.10    0.21
   3   0  -6   -0.16    0.21
  -3   0   6    0.05    0.19
  -3   0   6    0.03    0.24
   3   0  -5    0.37    0.22
  -3   0   5   -0.14    0.21
  -3   0   5   -0.32    0.18
  -3   0   4    0.06    0.22
  -3   0   4   -0.12    0.18
   3   0  -4    0.09    0.22
  -3   0   3    0.01    0.22
   3   0  -3    0.29    0.22
  -3   0   2   -0.27    0.18
   3   0  -2    0.20    0.20
   3   0  -1    0.04    0.14
  -3   0   1    0.20    0.17
   3   0   0   -0.53    0.12
  -3   0   0   -0.50    0.14
   3   0   1   -0.05    0.03
  -3   0  -1    0.08    0.11
  -3   0  -2   -0.54    0.10
   3   0   2   -0.27    0.10
   3   0   3   -0.37    0.12
  -3   0  -3   -0.51    0.11
  -3   0  -4   -0.23    0.13
  -3   0  -4   -0.23    0.14
   3   0   4    0.12    0.17
   3   0   4   -0.32    0.14
   3   0   4   -0.29    0.18
   3   0   5    0.18    0.22
   3   0   5    0.08    0.21
  -3   0  -5    0.00    0.15
  -3   0  -5   -0.08    0.16
  -3   0  -6   -0.07    0.17
   3   0   6   -0.15    0.24
   3   0   6   -0.20    0.18
   3   0   6   -0.31    0.23
  -3   0  -6   -0.37    0.16
   3   0   7    0.09    0.24
   3   0   7    0.09    0.25
  -3   0  -7   -0.23    0.16
  -3   0  -7   -0.19    0.17
   3   0   7   -0.20    0.17
   3   0   8   -0.09    0.27
  -3   0  -8   -0.02    0.18
   3   0   8   -0.09    0.21
  -3   0  -8   -0.06    0.19
   3   0   8    0.16    0.28
   3   0   8   -0.28    0.20
  -3   0  -9    0.04    0.21
   3   0   9    0.09    0.23
   3   0   9   -0.75    0.31
   3   0   9   -0.43    0.23
   3   0   9    0.00    0.31
   3   0  10   -0.44    0.32
   3   0  10    0.07    0.24
   3   0  10    0.11    0.32
   3   0  10    0.31    0.25
  -3   0 -10   -0.08    0.21
   3   0  11    0.05    0.35
   3   0  11   -0.31    0.35
   3   0  11    0.16    0.27
   3   0  11   -0.24    0.26
  -3   0 -11   -0.02    0.22
   3   0  12    0.27    0.38
   3   0  12    0.01    0.28
   3   0  12    0.03    0.27
  -3   0 -12   -0.02    0.22
   3   0  12   -0.34    0.35
   3   0  13   -0.13    0.41
   3   0  13   -0.07    0.30
  -3   0 -13    0.10    0.28
   3   0  13   -0.65    0.41
   3   0  13   -0.04    0.29
   3   0  14   -0.23    0.40
   3   0  14    0.13    0.29
   3   0  14   -0.04    0.42
   3   0  14   -0.14    0.31
   3   0  15   -0.34    0.46
   3   0  15   -0.23    0.30
   3   0  15   -0.19    0.35
   3   0  15    0.05    0.49
   3   0  16    0.83    0.55
   3   0  16    0.13    0.38
   3   0  16    0.27    0.55
   3   0  17   -0.47    0.55
   3   0  17    0.35    0.43
   3   0  17    0.06    0.59
   3   0  18    1.48    0.69
   3   0  18    1.44    0.68
   3   0  19    0.09    0.68
   3   0  19    0.71    0.66
   3   0  20    1.21    0.72
   3   0  20   -0.14    0.72
   3   0  21    0.11    0.72
   3   0  21    0.54    0.81
   3   0  22    0.51    0.85
   3   0  22    1.98    0.84
   3   0  23    1.62    0.89
   3   0  23    1.09    0.87
   3   0  24    1.67    0.95
   3   0  24    0.57    0.95
   3   0  25    2.93    1.03
   3   0  25    1.27    1.07
   3   0  26   -0.76    1.00
   3   0  26    1.83    1.09
   3   0  27    0.41    1.14
   3   0  27    2.74    1.14
   3   0  28    2.49    1.24
   3   0  28    1.45    1.21
   3   0  29    1.71    1.27
   3   0  29    1.65    1.30
  -3   1  29    2.66    1.34
  -3  -1  29    2.62    1.25
  -3   1  28    1.33    1.11
  -3  -1  28    1.56    1.16
  -3   1  27    2.89    1.12
  -3  -1  27    2.58    1.14
  -3   1  26    2.71    1.09
  -3   1  26    5.59    1.38
  -3  -1  26    3.80    1.12
  -3   1  25    8.83    1.27
  -3   1  25    6.11    1.26
  -3  -1  25    7.14    1.23
  -3   1  24   10.44    1.34
  -3   1  24   11.62    1.42
  -3  -1  24    9.91    1.30
  -3   1  23    3.79    1.03
  -3   1  23    5.91    1.03
  -3  -1  23    5.59    1.05
  -3   1  22   16.31    1.58
  -3   1  22   15.64    1.52
  -3  -1  22   16.52    1.52
  -3  -1  22   14.35    1.49
  -3   1  21   12.57    1.28
  -3   1  21   11.00    1.30
  -3  -1  21   12.67    1.30
  -3  -1  21   12.86    1.28
  -3   1  20   -0.02    0.66
  -3   1  20    0.75    0.71
  -3  -1  20    1.14    0.67
  -3  -1  20    1.32    0.69
  -3  -1  20    0.40    0.69
  -3   1  19   11.53    1.19
  -3   1  19   11.42    1.20
  -3  -1  19   10.58    1.16
  -3  -1  19   11.58    1.16
  -3  -1  19   11.93    1.16
  -3   1  18    8.71    0.92
  -3   1  18   10.33    1.04
  -3   1  18    9.44    1.00
  -3  -1  18    9.26    0.99
  -3  -1  18    7.66    0.97
  -3  -1  18    8.66    0.96
  -3   1  17   24.18    1.90
  -3   1  17   26.96    1.87
  -3   1  17   27.96    1.90
  -3  -1  17   26.75    1.92
  -3  -1  17   24.78    1.93
  -3  -1  17   26.47    1.86
  -3   1  16   11.43    1.04
  -3   1  16   11.38    1.06
  -3   1  16   11.81    1.08
  -3  -1  16   11.45    1.03
  -3  -1  16   11.27    1.06
  -3  -1  16   11.36    1.15
  -3   1  15   28.29    1.94
   3   1 -15   28.43    1.85
  -3   1  15   30.65    2.01
  -3   1  15   29.02    1.97
  -3  -1  15   29.90    1.95
  -3  -1  15   27.33    2.01
  -3  -1  15   27.84    1.96
  -3   1  14   10.45    0.95
  -3   1  14   10.67    0.92
   3   1 -14    9.85    0.80
  -3   1  14   11.16    0.92
  -3  -1  14    9.77    0.92
  -3  -1  14   11.20    0.89
  -3  -1  14   10.42    1.02
  -3   1  13   11.28    0.90
  -3   1  13   10.33    0.89
  -3   1  13    9.98    0.92
   3   1 -13    8.83    0.78
  -3  -1  13   10.95    0.99
  -3  -1  13   11.41    0.87
  -3  -1  13   11.24    0.91
   3   1 -12   28.87    1.94
  -3   1  12   29.20    2.02
  -3   1  12   30.60    2.02
  -3   1  12   30.24    2.04
  -3  -1  12   33.14    2.00
  -3  -1  12   32.02    2.08
  -3  -1  12   33.48    2.04
  -3   1  11   36.75    2.34
  -3   1  11   37.97    2.34
   3   1 -11   32.18    2.25
  -3   1  11   38.46    2.34
  -3  -1  11   35.99    2.37
  -3  -1  11   36.52    2.33
  -3  -1  11   37.26    2.29
   3   1 -10   42.76    2.69
  -3   1  10   44.45    2.76
  -3   1  10   43.13    2.74
  -3   1  10   42.00    2.75
  -3  -1  10   43.53    2.74
  -3  -1  10   44.51    2.78
  -3  -1  10   44.96    2.71
  -3   1   9  155.12    9.29
   3   1  -9  158.42    9.24
  -3   1   9  151.13    9.26
  -3   1   9  148.71    9.27
  -3  -1   9  153.07    9.26
  -3  -1   9  151.29    9.29
  -3  -1   9  156.68    9.24
  -3   1   8   48.94    3.04
  -3   1   8   48.86    3.00
  -3   1   8   46.78    3.00
  -3  -1   8   47.94    3.03
  -3  -1   8   49.84    2.97
  -3  -1   8   48.00    2.99
  -3   1   7   20.83    1.42
  -3   1   7   19.75    1.36
  -3   1   7   20.97    1.36
  -3  -1   7   20.78    1.40
   3  -1  -7   22.22    1.43
  -3  -1   7   21.11    1.35
  -3   1   6   26.49    1.72
  -3   1   6   27.25    1.66
  -3   1   6   26.40    1.65
  -3  -1   6   25.69    1.64
  -3  -1   6   26.51    1.69
   3  -1  -6   24.52    1.71
  -3   1   5   46.98    2.86
  -3   1   5   45.08    2.93
   3   1  -5   47.30    2.88
  -3   1   5   49.03    2.87
  -3  -1   5   47.63    2.89
   3  -1  -5   44.02    2.90
   3   1  -4   99.53    5.72
  -3   1   4   89.22    5.74
  -3   1   4   92.42    5.70
  -3  -1   4   90.83    5.72
   3  -1  -4  100.47    5.74
  -3   1   3   39.56    2.38
   3   1  -3   36.71    2.36
  -3  -1   3   37.81    2.36
   3  -1  -3   38.71    2.37
   3   1  -2   23.54    1.63
  -3   1   2   28.99    1.65
  -3  -1   2   29.28    1.65
   3  -1  -2   23.09    1.63
  -3   1   1    4.93    0.43
   3   1  -1    4.90    0.40
  -3  -1   1    5.71    0.42
   3  -1  -1    4.64    0.41
  -3   1   0   14.78    1.00
  -3  -1   0   16.96    0.99
   3  -1   0   14.66    0.99
  -3   1  -1    4.84    0.43
   3   1   1    5.21    0.39
  -3  -1  -1    6.13    0.41
   3  -1   1    5.26    0.43
  -3   1  -2   22.26    1.62
   3   1   2   30.00    1.61
   3  -1   2   26.88    1.63
  -3  -1  -2   25.02    1.59
  -3   1  -3   42.40    2.55
  -3   1  -3   39.44    2.54
   3   1   3   40.40    2.50
  -3  -1  -3   43.06    2.50
   3   1   4   92.29    5.81
  -3   1  -4   98.65    5.82
   3   1   4   94.10    5.82
  -3   1  -4  104.03    5.83
   3  -1   4   95.76    5.82
   3  -1   4   93.85    5.81
   3  -1   4   96.20    5.82
  -3   1  -5   48.04    3.05
   3   1   5   51.27    3.06
  -3   1  -5   47.72    3.05
   3   1   5   49.25    3.05
   3  -1   5   49.33    3.06
   3  -1   5   51.40    3.05
   3  -1   5   51.83    3.06
  -3   1  -6   27.90    1.80
   3   1   6   29.68    1.82
  -3   1  -6   27.12    1.80
   3   1   6   28.40    1.81
   3  -1   6   27.71    1.81
   3  -1   6   29.84    1.81
   3  -1   6   29.05    1.81
  -3   1  -7   22.31    1.37
   3   1   7   20.52    1.38
   3   1   7   20.75    1.37
  -3   1  -7   21.46    1.37
   3  -1   7   19.32    1.37
   3  -1   7   20.99    1.38
   3  -1   7   21.44    1.38
  -3   1  -8   42.71    2.74
  -3   1  -8   45.13    2.74
   3   1   8   43.85    2.75
   3   1   8   43.99    2.75
   3  -1   8   44.18    2.75
   3  -1   8   43.16    2.74
   3  -1   8   45.39    2.76
   3  -1   8   44.16    2.73
  -3   1  -9  154.77    9.25
   3   1   9  152.83    9.27
   3   1   9  150.25    9.27
  -3   1  -9  158.37    9.25
   3  -1   9  155.15    9.27
   3  -1   9  154.65    9.24
   3  -1   9  145.42    9.25
   3  -1   9  155.30    9.26
   3   1  10   40.43    2.54
   3   1  10   40.20    2.54
   3   1  10   37.99    2.43
   3  -1  10   39.06    2.52
   3  -1  10   40.50    2.50
   3  -1  10   40.89    2.54
   3  -1  10   40.67    2.54
   3   1  11   39.61    2.49
   3   1  11   37.86    2.37
   3   1  11   39.84    2.50
   3  -1  11   40.23    2.48
   3  -1  11   40.36    2.44
  -3  -1 -11   35.38    2.36
   3  -1  11   39.37    2.48
   3  -1  11   37.40    2.45
   3   1  12   27.78    1.89
   3   1  12   28.15    1.76
   3   1  12   27.48    1.89
   3   1  12   27.90    1.81
   3  -1  12   27.72    1.86
   3  -1  12   29.11    1.89
  -3  -1 -12   26.92    1.76
   3  -1  12   29.22    1.89
   3  -1  12   28.77    1.83
   3   1  13   10.30    0.97
   3   1  13   10.53    0.98
   3   1  13   11.45    0.82
   3   1  13   11.23    0.80
   3  -1  13   11.33    0.94
   3  -1  13   11.12    0.98
   3  -1  13   11.23    0.87
  -3  -1 -13    9.68    0.79
   3  -1  13   12.15    0.97
   3   1  14   10.90    0.82
   3   1  14   11.15    0.84
   3   1  14   11.43    1.01
   3   1  14   12.38    1.02
   3  -1  14   11.86    1.02
  -3  -1 -14   10.53    0.83
   3  -1  14   11.10    0.89
   3  -1  14   11.77    1.01
   3  -1  14   10.76    0.96
   3   1  15   31.47    2.10
   3   1  15   30.97    1.93
   3   1  15   30.80    2.09
   3  -1  15   30.64    2.08
  -3  -1 -15   27.97    1.95
   3  -1  15   30.21    2.09
   3  -1  15   30.51    1.97
   3  -1  15   29.46    2.03
   3   1  16   12.77    1.01
   3   1  16   10.91    1.08
   3   1  16   13.25    1.15
   3  -1  16   12.13    1.13
   3  -1  16   12.24    1.09
   3  -1  16   11.49    0.97
   3  -1  16   12.98    1.14
   3   1  17   27.06    1.96
   3   1  17   26.32    1.95
   3  -1  17   27.88    1.95
   3  -1  17   26.41    1.97
   3  -1  17   25.48    1.87
   3   1  18   11.28    1.14
   3   1  18    8.44    1.01
   3  -1  18    8.66    1.02
   3  -1  18    8.46    1.04
   3  -1  18    8.37    0.95
   3   1  19   11.05    1.22
   3   1  19   11.09    1.21
   3  -1  19   11.42    1.24
   3  -1  19   13.13    1.24
   3   1  20    1.00    0.71
   3   1  20    0.15    0.74
   3  -1  20    0.81    0.72
   3  -1  20   -0.15    0.74
   3   1  21   11.52    1.36
   3   1  21   10.80    1.25
   3  -1  21   10.43    1.27
   3  -1  21   13.56    1.38
   3   1  22   13.65    1.44
   3   1  22   14.03    1.51
   3  -1  22   14.63    1.49
   3  -1  22   15.01    1.53
   3   1  23    3.83    0.96
   3   1  23    2.32    1.00
   3  -1  23    4.59    1.07
   3  -1  23    3.79    0.98
   3   1  24   10.93    1.47
   3   1  24   10.36    1.35
   3  -1  24   10.80    1.44
   3  -1  24   12.60    1.44
   3   1  25    5.36    1.22
   3   1  25    6.01    1.14
   3  -1  25    7.50    1.24
   3  -1  25    5.53    1.24
   3   1  26    2.24    1.16
   3   1  26    2.62    1.05
   3  -1  26    1.58    1.15
   3  -1  26    3.24    1.09
   3   1  27    2.58    1.18
   3   1  27    5.43    1.28
   3  -1  27    3.98    1.22
   3  -1  27    1.19    1.15
   3   1  28    0.40    1.18
   3   1  28    0.15    1.18
   3  -1  28    1.00    1.27
   3  -1  28    2.10    1.21
   3   1  29    3.76    1.33
   3   1  29    2.17    1.32
   3  -1  29    2.32    1.28
  -3   2  29   -0.18    1.15
  -3  -2  29    1.67    1.31
  -3   2  28    0.54    1.13
  -3  -2  28    0.00    1.07
  -3   2  27    2.14    1.13
  -3   2  27    1.75    1.16
  -3  -2  27    3.88    1.20
  -3   2  26   11.24    1.56
  -3   2  26   14.50    1.61
  -3  -2  26   12.74    1.52
  -3   2  25   -0.26    1.00
  -3   2  25    0.22    0.91
  -3  -2  25    1.54    0.98
  -3   2  24   14.82    1.67
  -3   2  24   16.98    1.68
  -3  -2  24   17.16    1.67
  -3   2  23    1.44    0.85
  -3   2  23    2.01    0.95
  -3  -2  23    1.87    0.86
  -3   2  22   27.32    2.13
  -3   2  22   28.43    2.16
  -3  -2  22   24.29    2.11
  -3   2  21    4.07    0.95
  -3   2  21    4.38    0.91
  -3  -2  21    4.62    0.90
  -3  -2  21    5.04    0.91
  -3   2  20   16.32    1.45
  -3   2  20   15.01    1.44
  -3  -2  20   15.31    1.39
  -3  -2  20   14.66    1.49
  -3  -2  20   13.77    1.40
  -3   2  19    2.93    0.82
  -3   2  19    3.49    0.74
  -3  -2  19    3.24    0.71
  -3  -2  19    2.37    0.73
  -3  -2  19    4.17    0.75
  -3   2  18   23.55    1.71
  -3   2  18   19.45    1.89
  -3   2  18   20.05    1.68
  -3  -2  18   21.46    1.62
  -3  -2  18   21.71    1.76
  -3  -2  18   22.28    1.69
  -3   2  17    0.20    0.41
  -3   2  17   -0.29    0.49
  -3   2  17    0.29    0.57
  -3  -2  17    0.50    0.59
  -3  -2  17   -0.35    0.49
  -3  -2  17   -0.31    0.53
  -3   2  16   29.03    2.04
  -3   2  16   31.51    2.13
  -3   2  16   29.14    2.12
   3   2 -16   31.64    2.01
  -3  -2  16   31.04    2.06
  -3  -2  16   31.21    2.21
  -3  -2  16   29.56    2.08
  -3   2  15    3.36    0.60
  -3   2  15    2.81    0.57
   3   2 -15    2.26    0.45
  -3   2  15    2.48    0.47
  -3  -2  15    2.06    0.61
  -3  -2  15    1.97    0.49
  -3  -2  15    2.94    0.57
  -3   2  14   89.32    5.42
  -3   2  14   87.54    5.42
  -3   2  14   87.24    5.37
   3   2 -14   87.40    5.34
  -3  -2  14   85.98    5.46
  -3  -2  14   87.29    5.36
  -3  -2  14   86.41    5.39
  -3   2  13    0.71    0.39
  -3   2  13    0.93    0.43
  -3   2  13    0.44    0.36
   3   2 -13    0.69    0.36
  -3  -2  13    1.31    0.40
  -3  -2  13    0.95    0.48
  -3  -2  13    0.54    0.35
  -3   2  12   67.13    4.36
   3   2 -12   67.00    4.30
  -3   2  12   70.33    4.37
  -3   2  12   71.48    4.36
  -3  -2  12   73.74    4.42
  -3  -2  12   72.81    4.31
  -3  -2  12   68.40    4.33
  -3   2  11   13.33    1.02
   3   2 -11   12.39    0.97
  -3   2  11   13.11    1.04
  -3   2  11   12.82    1.01
  -3  -2  11   13.78    1.10
  -3  -2  11   13.33    0.93
  -3  -2  11   12.52    0.98
  -3   2  10  106.21    6.75
  -3   2  10  105.85    6.77
  -3   2  10  112.66    6.77
   3   2 -10  114.54    6.73
  -3  -2  10  113.24    6.70
  -3  -2  10  113.28    6.73
  -3  -2  10  110.69    6.80
  -3   2   9    8.00    0.80
   3   2  -9    9.22    0.70
  -3   2   9    8.40    0.73
  -3   2   9    9.48    0.74
  -3  -2   9    9.65    0.66
  -3  -2   9    9.93    0.84
  -3  -2   9    6.86    0.65
  -3   2   8   43.19    2.73
   3   2  -8   47.32    2.72
  -3   2   8   41.53    2.72
  -3   2   8   41.90    2.78
  -3  -2   8   43.67    2.78
  -3   2   7    8.81    0.70
  -3   2   7    8.80    0.71
  -3   2   7    8.79    0.81
   3   2  -7    8.83    0.70
  -3  -2   7    9.19    0.79
   3  -2  -7    8.92    0.73
  -3   2   6   27.50    1.72
   3   2  -6   26.10    1.70
  -3   2   6   26.99    1.75
  -3   2   6   25.10    1.70
   3  -2  -6   26.06    1.72
  -3  -2   6   27.94    1.77
  -3  -2   6   27.35    1.67
   3   2  -5    2.66    0.35
  -3   2   5    2.51    0.34
  -3   2   5    1.98    0.33
  -3   2   5    2.58    0.36
   3  -2  -5    3.23    0.35
  -3  -2   5    2.04    0.38
  -3   2   4    6.70    0.58
  -3   2   4    6.95    0.63
  -3   2   4    7.70    0.61
   3   2  -4    8.03    0.60
  -3  -2   4    8.06    0.67
   3  -2  -4    7.89    0.60
  -3   2   3  106.35    6.28
   3   2  -3  105.80    6.28
   3   2  -3  108.16    6.27
  -3   2   3  106.02    6.27
  -3   2   3   97.64    6.27
   3  -2  -3  100.82    6.27
  -3  -2   3  102.64    6.29
  -3   2   2   31.32    1.77
  -3   2   2   28.20    1.74
   3   2  -2   27.52    1.74
   3   2  -2   27.17    1.75
  -3   2   2   26.90    1.76
  -3  -2   2   28.54    1.77
   3  -2  -2   25.22    1.74
   3   2  -1   48.41    2.94
  -3   2   1   46.28    2.95
   3   2  -1   45.16    2.94
  -3   2   1   51.38    2.96
   3  -2  -1   46.04    2.94
  -3  -2   1   48.46    2.95
  -3   2   0    7.74    0.65
  -3   2   0    7.53    0.65
   3   2   0    8.42    0.63
   3   2   0    5.87    0.59
  -3  -2   0    8.42    0.63
   3  -2   0    6.90    0.64
  -3   2  -1   49.60    3.02
  -3   2  -1   46.85    3.01
  -3   2  -1   49.14    3.03
   3  -2   1   49.03    3.03
  -3  -2  -1   49.00    2.98
   3  -2   1   47.72    3.00
   3  -2   1   47.70    3.01
  -3   2  -2   29.47    1.80
  -3   2  -2   29.26    1.82
   3   2   2   28.53    1.75
  -3   2  -2   26.26    1.80
  -3  -2  -2   27.54    1.76
   3  -2   2   29.25    1.81
   3  -2   2   29.47    1.79
   3  -2   2   27.52    1.81
  -3   2  -3  104.16    6.00
   3   2   3   97.02    5.97
   3   2   3   94.71    5.94
  -3   2  -3  104.63    6.02
  -3   2  -3   95.70    6.00
   3  -2   3   96.71    6.01
  -3  -2  -3  100.89    5.95
   3  -2   3   98.18    6.01
   3  -2   3   99.00    5.99
   3  -2   3  100.08    6.00
   3   2   4    7.34    0.56
  -3   2  -4    7.16    0.63
   3   2   4    7.31    0.55
  -3   2  -4    6.88    0.62
   3   2   4    7.24    0.47
   3  -2   4    7.11    0.63
   3  -2   4    6.91    0.57
  -3  -2  -4    7.13    0.49
   3  -2   4    6.67    0.55
   3  -2   4    6.40    0.58
   3  -2   4    6.20    0.62
  -3   2  -5    2.88    0.40
  -3   2  -5    2.96    0.40
   3   2   5    2.36    0.35
   3   2   5    2.83    0.37
   3  -2   5    1.60    0.39
   3  -2   5    2.92    0.37
   3  -2   5    2.79    0.35
   3  -2   5    3.40    0.40
  -3   2  -6   25.39    1.76
   3   2   6   27.26    1.74
   3   2   6   26.89    1.74
   3  -2   6   28.61    1.76
   3  -2   6   28.11    1.76
   3  -2   6   26.20    1.77
   3  -2   6   28.22    1.74
   3   2   7    7.56    0.64
   3   2   7    7.74    0.66
  -3   2  -7    8.46    0.70
   3  -2   7    7.39    0.65
   3  -2   7    7.56    0.71
   3  -2   7    8.10    0.65
   3  -2   7    8.21    0.68
   3   2   8   41.26    2.59
   3   2   8   39.68    2.57
  -3   2  -8   40.26    2.59
   3  -2   8   42.80    2.57
   3  -2   8   40.27    2.60
   3  -2   8   41.32    2.58
   3   2   9   10.41    0.87
   3   2   9   11.64    0.89
  -3   2  -9   10.71    0.93
   3  -2   9   11.97    0.91
   3  -2   9   11.72    0.95
   3  -2   9   12.77    0.91
   3   2  10  114.62    6.79
  -3   2 -10  110.26    6.78
   3   2  10  110.47    6.78
   3  -2  10  117.37    6.77
   3  -2  10   95.92    6.74
   3  -2  10  113.42    6.79
   3  -2  10  117.29    6.78
   3   2  11   14.49    1.09
   3   2  11   14.22    1.11
   3  -2  11   14.01    1.14
   3  -2  11   14.61    1.10
   3  -2  11   14.59    1.11
   3  -2  11   14.62    1.09
   3   2  12   67.01    4.33
   3   2  12   71.60    4.35
   3  -2  12   69.62    4.34
   3  -2  12   69.35    4.32
   3  -2  12   68.30    4.30
   3  -2  12   71.23    4.34
   3   2  13   -0.15    0.37
   3   2  13   -0.23    0.41
   3  -2  13    0.81    0.43
   3  -2  13   -0.01    0.41
   3  -2  13    1.10    0.47
   3  -2  13    0.23    0.37
   3   2  14   91.66    5.56
   3   2  14   87.02    5.56
   3  -2  14   89.12    5.54
   3  -2  14   89.75    5.54
   3  -2  14   91.79    5.55
   3  -2  14   87.69    5.49
   3   2  15    1.93    0.55
   3   2  15    1.84    0.55
   3  -2  15    2.01    0.53
   3  -2  15    1.75    0.47
   3  -2  15    2.55    0.61
   3  -2  15    1.47    0.58
   3   2  16   25.63    2.02
   3   2  16   28.38    2.05
   3  -2  16   29.78    2.05
   3  -2  16   28.84    2.03
   3  -2  16   28.34    1.93
   3  -2  16   30.00    2.03
   3   2  17    0.34    0.53
   3   2  17    0.27    0.54
   3  -2  17    0.21    0.61
   3  -2  17    0.08    0.43
   3  -2  17    0.81    0.55
   3  -2  17   -0.20    0.59
   3   2  18   22.03    1.74
   3   2  18   19.64    1.69
  -3   2 -18   23.67    1.72
   3  -2  18   21.97    1.70
   3  -2  18   20.54    1.67
   3  -2  18   18.66    1.66
  -3   2 -19    3.06    0.74
   3   2  19    4.45    0.81
   3   2  19    4.01    0.83
   3  -2  19    4.01    0.93
   3  -2  19    4.93    0.89
   3  -2  19    5.39    0.87
   3   2  20   12.82    1.33
   3   2  20   15.15    1.45
   3  -2  20   12.89    1.34
   3  -2  20   13.88    1.40
   3   2  21    3.72    0.88
   3   2  21    3.85    0.93
   3  -2  21    3.25    0.97
   3  -2  21    4.47    0.93
   3   2  22   29.99    2.29
   3   2  22   25.27    2.22
   3  -2  22   30.08    2.28
   3  -2  22   28.35    2.29
   3   2  23    0.88    0.92
   3   2  23   -0.37    0.81
   3  -2  23    0.49    0.87
   3  -2  23    0.10    0.97
   3   2  24   17.97    1.79
   3   2  24   19.66    1.93
   3  -2  24   17.73    1.86
   3  -2  24   18.96    1.80
   3   2  25    0.37    0.93
   3   2  25    0.56    1.03
   3  -2  25   -1.34    1.02
   3  -2  25   -0.59    0.91
   3   2  26   12.48    1.61
   3   2  26   15.08    1.71
   3  -2  26   13.24    1.63
   3  -2  26   12.83    1.69
   3   2  27    4.84    1.31
   3   2  27    2.69    1.18
   3  -2  27    3.84    1.24
   3   2  28    0.21    1.07
   3   2  28    0.22    1.16
   3  -2  28   -0.50    1.18
   3   2  29    1.30    1.21
   3   2  29    2.63    1.33
   3  -2  29    1.22    1.29
  -3   3  29   -0.03    1.26
  -3   3  29    1.08    1.17
  -3  -3  29    2.57    1.30
  -3   3  28    0.00    1.17
  -3   3  28    0.63    1.10
  -3  -3  28    2.29    1.21
  -3   3  27    4.69    1.25
  -3   3  27    1.42    1.17
  -3  -3  27    1.33    1.13
  -3   3  26    0.15    1.07
  -3   3  26    0.62    0.95
  -3  -3  26    0.71    1.05
  -3   3  25    9.22    1.32
  -3   3  25    8.38    1.36
  -3  -3  25    8.08    1.28
  -3   3  24   15.88    1.58
  -3   3  24   13.64    1.60
  -3  -3  24   12.71    1.48
  -3   3  23   20.59    1.96
  -3   3  23   21.18    1.94
  -3  -3  23   19.99    1.88
  -3   3  22   10.04    1.30
  -3   3  22    9.23    1.20
  -3  -3  22    9.45    1.17
  -3  -3  22    9.01    1.40
  -3   3  21    4.84    0.91
  -3   3  21    4.05    0.95
  -3  -3  21    3.74    0.85
  -3  -3  21    3.42    0.92
  -3   3  20    1.42    0.70
  -3   3  20    1.92    0.81
  -3  -3  20    2.70    0.77
  -3  -3  20    2.27    0.80
  -3   3  19   -0.45    0.58
  -3   3  19    0.38    0.70
  -3  -3  19   -0.23    0.66
  -3  -3  19   -0.04    0.59
  -3   3  18   15.19    1.43
  -3   3  18   14.37    1.39
  -3  -3  18   16.37    1.53
  -3  -3  18   14.73    1.35
  -3   3  17   10.74    1.10
   3   3 -17    9.55    0.96
  -3   3  17   10.95    1.07
  -3   3  17   10.22    1.05
  -3  -3  17    9.49    1.09
  -3  -3  17   11.06    1.03
  -3  -3  17    9.21    0.98
  -3   3  16   16.71    1.44
  -3   3  16   18.84    1.37
  -3   3  16   18.74    1.48
   3   3 -16   16.95    1.35
  -3  -3  16   18.51    1.59
  -3  -3  16   17.84    1.38
  -3  -3  16   18.41    1.41
  -3   3  15   25.64    1.67
  -3   3  15   23.63    1.71
  -3   3  15   21.33    1.72
   3   3 -15   20.92    1.64
  -3  -3  15   23.92    1.64
  -3  -3  15   25.05    1.85
  -3  -3  15   23.11    1.66
  -3   3  14    6.18    0.79
  -3   3  14    6.86    0.70
  -3   3  14    6.08    0.74
   3   3 -14    7.01    0.72
  -3  -3  14    7.44    0.73
  -3  -3  14    4.55    0.79
  -3  -3  14    6.61    0.69
  -3   3  13   15.31    1.21
  -3   3  13   16.55    1.21
  -3   3  13   16.19    1.22
   3   3 -13   15.47    1.18
  -3  -3  13   17.32    1.16
  -3  -3  13   11.40    1.12
  -3  -3  13   16.87    1.36
  -3   3  12    3.89    0.59
  -3   3  12    6.00    0.70
   3   3 -12    6.15    0.63
  -3   3  12    4.73    0.60
  -3  -3  12    5.13    0.73
  -3  -3  12    5.25    0.56
  -3   3  11   29.06    2.08
  -3   3  11   32.20    2.07
  -3   3  11   30.24    2.04
   3   3 -11   30.38    2.03
  -3  -3  11   31.51    1.98
  -3  -3  11   33.22    2.16
   3   3 -10   20.26    1.34
  -3   3  10   19.11    1.35
  -3   3  10   16.03    1.41
  -3   3  10   18.85    1.34
  -3  -3  10   21.43    1.48
  -3  -3  10   17.88    1.29
  -3  -3  10   19.85    1.27
  -3   3   9   68.19    4.39
  -3   3   9   71.83    4.37
  -3   3   9   69.51    4.35
   3   3  -9   74.12    4.36
  -3  -3   9   69.74    4.30
  -3  -3   9   69.85    4.42
  -3   3   8   66.07    4.16
  -3   3   8   66.24    4.15
  -3   3   8   66.13    4.13
   3   3  -8   69.06    4.14
  -3  -3   8   65.42    4.20
  -3  -3   8   69.16    4.09
  -3   3   7   13.47    0.98
  -3   3   7   12.00    0.93
  -3   3   7   13.37    0.94
   3   3  -7   11.67    0.94
  -3  -3   7   12.60    0.87
  -3  -3   7   13.27    1.06
  -3   3   6   90.67    5.38
  -3   3   6   94.41    5.41
  -3   3   6   88.28    5.39
   3   3  -6   81.23    5.39
  -3  -3   6   88.12    5.44
  -3   3   5   17.55    1.17
  -3   3   5   17.39    1.20
  -3   3   5   18.35    1.20
   3   3  -5   16.40    1.21
  -3  -3   5   18.26    1.28
  -3   3   4   59.84    3.83
  -3   3   4   54.58    3.84
  -3   3   4   62.54    3.86
   3   3  -4   67.38    3.86
  -3  -3   4   59.15    3.89
   3  -3  -4   68.69    3.91
   3  -3  -4   67.83    3.87
  -3   3   3    0.43    0.26
   3   3  -3    0.11    0.25
  -3   3   3    0.22    0.22
  -3   3   3    0.00    0.24
   3  -3  -3    0.05    0.21
  -3  -3   3    0.56    0.31
   3  -3  -3    0.48    0.27
   3   3  -2  294.24   17.27
  -3   3   2  290.48   17.27
  -3   3   2  273.09   17.26
  -3   3   2  285.86   17.24
  -3  -3   2  278.70   17.28
   3  -3  -2  305.81   17.37
   3  -3  -2  287.81   17.25
  -3   3   1   17.13    1.20
  -3   3   1   17.12    1.15
   3   3  -1   17.75    1.17
   3   3  -1   17.83    1.19
  -3   3   1   17.92    1.17
   3  -3  -1   15.65    1.16
  -3  -3   1   18.60    1.21
  -3   3   0  232.90   13.76
  -3   3   0  225.14   13.76
  -3   3   0  220.54   13.76
   3   3   0  232.42   13.74
   3   3   0  230.47   13.74
  -3  -3   0  230.83   13.75
   3  -3   0  230.65   13.75
   3   3   1   20.84    1.35
  -3   3  -1   20.41    1.43
  -3   3  -1   19.95    1.42
   3   3   1   22.95    1.40
  -3  -3  -1   22.60    1.41
   3  -3   1   21.89    1.41
   3   3   2  303.86   17.81
  -3   3  -2  318.72   17.82
  -3   3  -2  295.96   17.84
   3   3   2  295.87   17.80
  -3   3  -2  279.91   17.84
   3   3   2  301.60   17.80
   3  -3   2  298.61   17.85
  -3  -3  -2  300.85   17.81
   3  -3   2  286.61   17.85
   3  -3   2  290.48   17.83
   3   3   3    0.63    0.24
  -3   3  -3    0.66    0.30
  -3   3  -3    0.90    0.20
   3   3   3    0.72    0.22
   3   3   3    0.50    0.24
  -3   3  -3    0.44    0.31
   3   3   3    1.53    0.26
   3  -3   3    0.42    0.20
   3  -3   3    0.50    0.29
  -3  -3  -3    0.67    0.23
   3  -3   3    0.34    0.31
   3  -3   3    0.12    0.34
  -3   3  -4   70.30    3.90
   3   3   4   59.72    3.82
  -3   3  -4   64.80    3.90
   3   3   4   59.61    3.81
   3   3   4   60.42    3.85
  -3   3  -4   68.66    3.82
   3  -3   4   61.71    3.88
   3  -3   4   57.83    3.88
  -3  -3  -4   68.21    3.83
   3  -3   4   58.55    3.89
  -3   3  -5   17.21    1.16
   3   3   5   16.43    1.12
  -3   3  -5   15.41    1.19
  -3   3  -5   16.03    1.08
   3   3   5   17.44    1.07
   3   3   5   16.58    1.11
   3   3   5   15.97    1.07
   3   3   5   18.23    1.12
  -3  -3  -5   15.13    1.07
   3  -3   5   17.64    1.18
   3  -3   5   17.97    1.17
   3  -3   5   16.60    1.21
   3   3   6   88.92    5.42
   3   3   6   96.74    5.40
  -3   3  -6   78.66    5.43
   3   3   6   92.52    5.34
   3   3   6   86.03    5.39
   3   3   6   88.49    5.34
   3  -3   6   91.24    5.43
   3  -3   6   89.61    5.44
   3  -3   6   87.07    5.45
   3   3   7   12.30    0.93
   3   3   7   14.63    0.94
  -3   3  -7   11.02    1.00
   3   3   7   12.59    0.93
   3  -3   7   13.75    0.98
   3  -3   7   11.52    1.03
   3  -3   7   13.20    0.98
   3   3   8   65.29    4.12
  -3   3  -8   65.00    4.16
   3   3   8   68.22    4.11
   3   3   8   64.58    4.13
   3  -3   8   66.30    4.11
   3  -3   8   66.38    4.18
   3  -3   8   70.37    4.15
   3  -3   8   69.55    4.16
   3   3   9   70.46    4.31
   3   3   9   71.45    4.33
  -3   3  -9   70.53    4.35
   3   3   9   64.54    4.28
   3  -3   9   68.58    4.36
   3  -3   9   69.10    4.32
   3  -3   9   71.66    4.32
   3  -3   9   72.26    4.29
   3   3  10   19.71    1.42
   3   3  10   21.23    1.37
  -3   3 -10   19.76    1.50
   3   3  10   20.58    1.45
   3  -3  10   21.60    1.45
   3  -3  10   19.36    1.51
   3  -3  10   19.44    1.41
   3  -3  10   21.34    1.45
  -3   3 -11   34.50    2.35
   3   3  11   33.72    2.30
   3   3  11   34.61    2.30
   3   3  11   35.97    2.23
   3  -3  11   35.77    2.36
   3  -3  11   36.99    2.33
   3  -3  11   33.98    2.27
   3   3  12    4.80    0.61
  -3   3 -12    5.29    0.68
   3   3  12    4.90    0.62
   3  -3  12    4.43    0.64
   3  -3  12    4.66    0.62
   3  -3  12    4.11    0.66
  -3   3 -13   13.61    1.24
   3   3  13   14.85    1.18
   3   3  13   12.56    1.17
   3  -3  13   13.01    1.26
   3  -3  13   15.63    1.18
   3  -3  13   16.67    1.19
   3  -3  13   14.08    1.14
   3   3  14    6.17    0.78
  -3   3 -14    6.15    0.80
   3   3  14    6.54    0.82
   3  -3  14    6.07    0.81
   3  -3  14    7.34    0.82
   3  -3  14    6.01    0.73
   3  -3  14    7.32    0.78
  -3   3 -15   21.98    1.81
   3   3  15   23.35    1.75
   3   3  15   24.22    1.78
   3  -3  15   24.90    1.76
   3  -3  15   24.45    1.71
   3  -3  15   24.47    1.75
   3  -3  15   23.89    1.83
  -3   3 -16   18.37    1.51
   3   3  16   17.15    1.39
   3   3  16   17.35    1.42
   3  -3  16   16.01    1.47
   3  -3  16   18.63    1.48
   3  -3  16   15.59    1.32
   3  -3  16   16.88    1.43
   3   3  17    7.33    0.99
   3   3  17   10.10    1.10
  -3   3 -17    9.01    1.03
  -3   3 -17   10.65    0.99
   3  -3  17   11.18    1.13
   3  -3  17    9.82    1.04
   3  -3  17    9.20    0.95
   3  -3  17   10.31    1.06
  -3   3 -18   14.88    1.32
   3   3  18   15.33    1.45
   3   3  18   15.44    1.42
  -3   3 -18   12.94    1.43
   3  -3  18   17.90    1.46
   3  -3  18   15.16    1.36
   3  -3  18   15.02    1.46
   3  -3  18   18.10    1.44
  -3   3 -19    1.15    0.69
   3   3  19   -0.73    0.60
   3   3  19    0.27    0.63
   3  -3  19   -1.35    0.65
   3  -3  19   -0.53    0.72
   3  -3  19   -0.55    0.62
   3   3  20    2.00    0.82
  -3   3 -20    1.29    0.73
   3   3  20    1.14    0.72
   3  -3  20    2.63    0.82
   3  -3  20    2.54    0.88
   3   3  21    4.41    0.92
   3   3  21    4.75    1.01
   3  -3  21    5.45    0.98
   3  -3  21    5.28    1.04
   3   3  22    7.91    1.10
   3   3  22    6.02    1.06
   3  -3  22    7.94    1.17
   3  -3  22    8.71    1.22
   3   3  23   19.81    1.88
   3   3  23   20.13    1.91
   3  -3  23   20.72    1.89
   3  -3  23   20.33    1.86
   3   3  24   12.02    1.46
   3   3  24   11.95    1.53
   3  -3  24   11.03    1.43
   3  -3  24   11.32    1.51
   3   3  25    8.52    1.31
   3   3  25    9.23    1.42
   3  -3  25    7.15    1.29
   3   3  26    0.67    1.12
   3   3  26    1.67    1.01
   3  -3  26    1.11    1.02
   3   3  27    2.69    1.16
   3   3  27    2.67    1.26
   3  -3  27    2.28    1.15
   3   3  28    3.05    1.27
   3   3  28    2.80    1.29
   3  -3  28    0.03    1.20
   3   3  29    2.74    1.36
   3   3  29    1.67    1.27
   3  -3  29    1.98    1.32
  -3   4  28    0.19    1.17
  -3   4  28   -0.57    1.16
  -3  -4  28   -0.44    1.16
  -3   4  27    2.01    1.12
  -3   4  27    0.57    1.17
  -3  -4  27    1.71    1.15
  -3   4  26    0.19    1.07
  -3   4  26    1.86    1.06
  -3  -4  26    0.45    1.03
  -3   4  25    2.36    0.99
  -3   4  25    3.09    1.15
  -3  -4  25    2.99    1.04
  -3   4  24    4.87    1.08
  -3   4  24    4.76    1.19
  -3  -4  24    4.80    1.10
  -3   4  23    0.38    0.78
  -3   4  23    0.25    0.96
  -3  -4  23    1.20    0.88
  -3   4  22    4.09    0.98
  -3   4  22    5.87    1.11
  -3  -4  22    5.41    1.12
  -3  -4  22    7.76    1.06
  -3   4  21    3.42    0.86
  -3   4  21    4.99    1.00
  -3  -4  21    3.62    0.89
  -3  -4  21    4.97    1.05
  -3   4  20    3.66    0.90
  -3   4  20    2.67    0.77
  -3  -4  20    4.40    0.82
  -3  -4  20    2.17    0.91
  -3   4  19    1.54    0.69
  -3   4  19    0.78    0.76
  -3  -4  19    1.55    0.68
  -3  -4  19    0.37    0.78
  -3   4  18    2.10    0.76
  -3   4  18    1.70    0.67
   3   4 -18    1.78    0.70
  -3  -4  18    1.96    0.78
  -3  -4  18    1.01    0.63
   3   4 -17    1.99    0.61
  -3   4  17    2.18    0.65
  -3   4  17    1.46    0.68
  -3  -4  17    2.10    0.59
  -3  -4  17    3.15    0.82
   3   4 -16    4.56    0.75
  -3   4  16    6.77    0.81
  -3   4  16    7.44    0.90
  -3   4  16    6.20    0.82
  -3  -4  16    6.21    0.94
  -3   4  15    9.01    0.97
  -3   4  15    6.48    0.79
   3   4 -15    6.76    0.83
  -3   4  15    8.05    0.88
  -3  -4  15    9.93    1.05
  -3  -4  15    7.61    0.82
   3   4 -14    0.60    0.52
  -3   4  14    1.36    0.56
  -3   4  14    1.02    0.49
  -3   4  14    0.40    0.46
  -3  -4  14    1.66    0.67
  -3  -4  14    1.25    0.46
  -3  -4  14    0.61    0.44
  -3   4  13   17.17    1.38
  -3   4  13   16.45    1.39
  -3   4  13   18.31    1.36
   3   4 -13   19.27    1.37
  -3  -4  13   16.16    1.27
  -3  -4  13   16.75    1.29
  -3  -4  13   20.70    1.56
  -3   4  12   10.39    1.07
   3   4 -12   11.16    0.99
  -3   4  12   10.87    1.01
  -3   4  12   12.44    0.98
  -3  -4  12   10.33    0.88
  -3  -4  12   12.11    1.19
  -3  -4  12    9.95    0.90
  -3   4  11    9.79    0.87
  -3   4  11   10.57    0.89
  -3   4  11    9.93    1.01
   3   4 -11   10.19    0.92
  -3  -4  11    8.62    0.78
  -3  -4  11   10.88    1.10
  -3  -4  11    9.27    0.82
  -3   4  10    1.60    0.46
   3   4 -10    1.82    0.45
  -3   4  10    1.38    0.46
  -3   4  10    2.20    0.41
  -3  -4  10    1.44    0.34
  -3  -4  10    1.57    0.55
  -3  -4  10    1.42    0.35
   3   4  -9   35.18    2.27
  -3   4   9   35.21    2.31
   3   4  -9   36.91    2.32
  -3   4   9   38.43    2.33
  -3   4   9   34.22    2.27
  -3  -4   9   32.55    2.26
  -3  -4   9   35.19    2.21
  -3  -4   9   35.68    2.41
  -3   4   8   17.96    1.29
   3   4  -8   19.24    1.33
  -3   4   8   19.61    1.20
  -3   4   8   17.78    1.26
  -3   4   8   17.64    1.30
  -3  -4   8   18.59    1.40
   3  -4  -8   16.56    1.19
  -3  -4   8   17.77    1.18
   3   4  -7    0.23    0.36
  -3   4   7    1.06    0.36
  -3   4   7    1.16    0.38
  -3   4   7    0.66    0.30
  -3   4   7    1.01    0.26
[truncated: 2,275,907 more chars]
