# Supplementary material for: A tetra­nuclear nickel(II) complex, [Ni4(L)4](ClO4)4·C2H3N·2H2O, with an asymmetric Ni4O4 open-cubane-like core
Source: Acta Crystallogr E Crystallogr Commun. 2022 Jan 14;78(Pt 2):98–102. doi: 10.1107/S2056989021012408 (PMC8819437; doi:10.1107/S2056989021012408)
Supplement: Supplementary file 2 [file e-78-00098-Isup2.hkl]

data_I                                                                          
_shelx_title ' shelxt_a.res in Pna2(1)'                                         
_shelx_refln_list_code          4                                               
_shelx_F_calc_maximum      462.66                                               
_exptl_crystal_F_000      3432.00                                               
_reflns_d_resolution_high  0.7500                                               
                                                                                
loop_                                                                           
 _space_group_symop_operation_xyz                                               
 'x, y, z'                                                                      
 '-x, -y, z+1/2'                                                                
 'x+1/2, -y+1/2, z'                                                             
 '-x+1/2, y+1/2, z+1/2'                                                         
                                                                                
_cell_length_a    23.5976                                                       
_cell_length_b    11.8723                                                       
_cell_length_c    22.2989                                                       
_cell_angle_alpha  90.000                                                       
_cell_angle_beta   90.000                                                       
_cell_angle_gamma  90.000                                                       
                                                                                
_shelx_F_squared_multiplier     1.000                                           
                                                                                
loop_                                                                           
 _refln_index_h                                                                 
 _refln_index_k                                                                 
 _refln_index_l                                                                 
 _refln_F_squared_calc                                                          
 _refln_F_squared_meas                                                          
 _refln_F_squared_sigma                                                         
 _refln_observed_status                                                         
  14   3 -26        547.16        733.84       280.52 o                         
  13   4 -26         82.56        217.66       264.78 o                         
  11   5 -26        679.77        617.17       264.82 o                         
   9   6 -26        877.86        673.32       258.10 o                         
  16   1 -25         36.56       -199.70       240.09 o                         
  15   2 -25        430.35       -159.33       240.12 o                         
  16   2 -25        146.63        500.39       262.54 o                         
  14   3 -25        762.77        498.24       271.56 o                         
  15   3 -25        910.45       1209.74       309.73 o                         
  13   4 -25         62.16        264.78       244.58 o                         
  14   4 -25        296.14        107.71       255.82 o                         
  15   4 -25         80.67       -170.53       253.56 o                         
  11   5 -25         64.42        192.97       231.12 o                         
  12   5 -25        475.01        763.01       264.81 o                         
  13   5 -25         10.90        -60.58       242.33 o                         
   9   6 -25        168.69         56.10       219.91 o                         
  10   6 -25        194.69        136.88       222.15 o                         
  11   6 -25       1402.05       1140.33       282.84 o                         
  12   6 -25         28.59        150.34       240.09 o                         
  18   0 -24        199.20        408.40       262.54 o                         
  16   1 -24         19.46         94.24       242.33 o                         
  17   1 -24        259.07        709.10       271.52 o                         
  18   1 -24        471.89        413.53       221.05 o                         
  15   2 -24       1336.98       1376.02       294.06 o                         
  16   2 -24         21.67       -100.97       242.33 o                         
  17   2 -24        200.08        468.99       271.52 o                         
  18   2 -24         22.27        122.78       179.95 o                         
  14   3 -24        873.57        489.28       253.62 o                         
  15   3 -24        133.97        354.54       258.05 o                         
  16   3 -24       2169.94       2229.54       350.26 o                         
  17   3 -24       1701.40       1344.71       314.29 o                         
  12   4 -24        639.95        931.37       258.09 o                         
  13   4 -24        182.73        -98.73       231.13 o                         
  14   4 -24       1924.51       1427.89       303.09 o                         
  15   4 -24        245.49        130.15       249.08 o                         
  16   4 -24       1627.11       1380.60       298.57 o                         
  11   5 -24       2347.41       1816.55       318.85 o                         
  12   5 -24        252.12         87.52       226.64 o                         
  13   5 -24         22.18       -181.75       224.38 o                         
  14   5 -24         45.70        433.06       249.07 o                         
  15   5 -24        290.03        376.99       260.30 o                         
   9   6 -24       4391.65       4958.71       447.12 o                         
  10   6 -24        628.34        565.55       242.38 o                         
  11   6 -24       1633.85       1611.85       282.86 o                         
  12   6 -24        172.03        -24.68       210.93 o                         
  13   6 -24        449.74        296.47       210.95 o                         
  14   6 -24        354.46        361.60       192.84 o                         
   1   7 -24        130.89        226.63       347.81 o                         
   9   7 -24        167.43         71.81       215.42 o                         
  10   7 -24       1923.73       2381.46       242.05 o                         
  11   7 -24        212.33        206.17       179.99 o                         
  12   7 -24       2741.90       2630.51       265.99 o                         
  18   0 -23         62.92        -67.32       231.12 o                         
  16   1 -23        269.11        157.08       226.64 o                         
  17   1 -23         18.85        107.32       160.76 o                         
  18   1 -23        172.58        207.83       221.03 o                         
  19   1 -23          2.84        145.40       175.32 o                         
  15   2 -23        328.99        733.80       246.85 o                         
  16   2 -23        136.09        471.22       246.83 o                         
  17   2 -23       2147.66       2557.36       359.24 o                         
  18   2 -23        155.72        570.67       181.76 o                         
  19   2 -23        231.48        275.73       180.80 o                         
  14   3 -23       1889.07       1836.52       300.85 o                         
  15   3 -23       2301.40       3127.84       366.00 o                         
  16   3 -23       1722.10       1683.74       305.32 o                         
  17   3 -23         27.78        -22.44       237.85 o                         
  18   3 -23        642.21       1009.91       291.75 o                         
  19   3 -23        915.04        914.10       203.56 o                         
  12   4 -23         37.78       -204.19       204.19 o                         
  13   4 -23        653.96        619.42       242.38 o                         
  14   4 -23        962.61       1115.51       269.34 o                         
  15   4 -23         35.68       -154.83       224.38 o                         
  16   4 -23       2657.83       2753.10       361.54 o                         
  17   4 -23         42.32         98.73       246.82 o                         
  18   4 -23       2263.46       2543.92       350.27 o                         
  11   5 -23        122.78        419.61       217.66 o                         
  12   5 -23         56.71       -136.88       206.43 o                         
  13   5 -23        272.22        394.94       233.38 o                         
  14   5 -23        346.37        246.85       240.11 o                         
  15   5 -23       1638.62       1510.83       289.59 o                         
  16   5 -23        101.50         65.07       233.36 o                         
  17   5 -23        199.28        -22.44       242.35 o                         
   9   6 -23        390.04        334.37       208.70 o                         
  10   6 -23        488.88        444.34       219.93 o                         
  11   6 -23       3919.81       4351.48       413.36 o                         
  12   6 -23        461.45        439.85       222.17 o                         
  13   6 -23       1715.72       1333.04       266.03 o                         
  14   6 -23         41.15        -44.45       172.52 o                         
  15   6 -23        313.42        212.53       187.00 o                         
   0   7 -23       4859.68       5114.76       528.11 o                         
   1   7 -23        889.31        851.19       188.86 o                         
   8   7 -23       2127.13       2593.30       316.58 o                         
   9   7 -23        800.41       1139.84       191.12 o                         
  10   7 -23       3985.78       3423.06       282.56 o                         
  11   7 -23         48.50        -69.19       164.33 o                         
  12   7 -23         93.85        133.58       173.96 o                         
  13   7 -23        431.97        209.41       183.86 o                         
  14   7 -23        913.71        734.41       208.15 o                         
   1   8 -23        142.70        102.44       176.87 o                         
   2   8 -23         83.53        -72.69       185.31 o                         
   3   8 -23        781.42        572.31       325.43 o                         
  11   8 -23        711.20        720.42       338.89 o                         
  12   8 -23       1383.25        332.22       334.46 o                         
   8   9 -23        200.48        843.72       500.40 o                         
  18   0 -22        226.13        644.02       249.08 o                         
  20   0 -22        981.67       1398.30       296.27 o                         
  16   1 -22        323.37        318.65       231.14 o                         
  17   1 -22       1336.88       1242.96       195.06 o                         
  18   1 -22       1096.90       1138.29       191.73 o                         
  19   1 -22        385.45        615.51       178.26 o                         
  20   1 -22         25.84         31.96       282.72 o                         
  21   1 -22         13.48         34.47       173.73 o                         
  15   2 -22       1725.29       1955.43       300.84 o                         
  16   2 -22        611.80       1000.93       260.33 o                         
  17   2 -22        201.24       -109.95       228.88 o                         
  18   2 -22        367.12        148.40       164.18 o                         
  19   2 -22       1057.05       1260.01       197.21 o                         
  20   2 -22        366.54        330.60       182.29 o                         
  14   3 -22        114.72        477.95       224.39 o                         
  15   3 -22         79.02        217.66       228.88 o                         
  16   3 -22       1987.29       1818.61       305.35 o                         
  17   3 -22       1034.95        895.57       269.34 o                         
  18   3 -22       2203.87       2027.15       227.73 o                         
  19   3 -22         46.35         88.53       168.84 o                         
  20   3 -22        877.78        641.32       196.48 o                         
  12   4 -22        135.62         78.54       206.44 o                         
  13   4 -22        263.06        401.68       224.40 o                         
  14   4 -22       3002.77       3535.09       381.81 o                         
  15   4 -22        844.19       1097.51       258.11 o                         
  16   4 -22       2357.06       2386.89       339.06 o                         
  17   4 -22        574.37        480.26       251.35 o                         
  18   4 -22       1687.53       2020.45       323.27 o                         
  19   4 -22         71.37          8.70       174.89 o                         
   1   5 -22       1145.37        954.00       244.67 o                         
  11   5 -22       1765.89       2236.10       294.11 o                         
  12   5 -22        485.87        949.28       231.15 o                         
  13   5 -22         72.38        246.83       213.17 o                         
  14   5 -22        372.26        181.77       222.16 o                         
  15   5 -22        669.49        720.41       253.60 o                         
  16   5 -22        961.99        709.25       255.87 o                         
  17   5 -22       1151.80        810.29       278.33 o                         
  18   5 -22         51.06       -130.14       242.34 o                         
   1   6 -22       1256.05       1138.09       258.15 o                         
   2   6 -22        503.22        540.85       222.18 o                         
   3   6 -22       4354.91       5768.21       539.29 o                         
   9   6 -22       2896.40       2829.82       316.67 o                         
  10   6 -22       1112.10       1102.10       235.68 o                         
  11   6 -22       1113.41        572.37       224.46 o                         
  12   6 -22         85.26        287.22       215.41 o                         
  13   6 -22        420.11        412.44       175.61 o                         
  14   6 -22          7.01       -159.58       159.58 o                         
  15   6 -22       1015.68       1372.32       362.49 o                         
  16   6 -22         61.30        -14.51       181.15 o                         
  17   6 -22         98.37         -1.57       187.56 o                         
   1   7 -22         70.27        -69.56       215.41 o                         
   2   7 -22       2234.46       2151.13       336.82 o                         
   3   7 -22        647.29        758.57       264.83 o                         
   4   7 -22       3881.14       3799.03       433.60 o                         
   7   7 -22        462.30        166.07       184.02 o                         
   8   7 -22       2400.31       2775.31       321.83 o                         
   9   7 -22         68.24       -118.15       128.94 o                         
  10   7 -22        996.00        720.84       174.50 o                         
  11   7 -22        711.10        964.14       190.64 o                         
  12   7 -22       3279.59       3000.96       265.25 o                         
  13   7 -22        603.63        453.12       190.79 o                         
  14   7 -22         10.50         29.93       182.73 o                         
  15   7 -22        174.28        220.17       191.55 o                         
   0   8 -22       1077.58       1097.60       287.31 o                         
   1   8 -22        171.15        341.31       177.69 o                         
   2   8 -22        645.31       1048.08       289.51 o                         
   3   8 -22        156.84        628.30       278.25 o                         
   4   8 -22        694.04        868.92       231.87 o                         
   5   8 -22        718.58        774.75       202.67 o                         
   6   8 -22        875.73        704.75       287.29 o                         
   7   8 -22        255.04        148.10       260.30 o                         
   8   8 -22       1461.79       1663.41       329.99 o                         
   9   8 -22       1240.44       1248.03       318.74 o                         
  10   8 -22       1389.31       1388.44       237.84 o                         
  11   8 -22        216.78        334.76       223.27 o                         
  12   8 -22        367.23        742.78       332.12 o                         
  13   8 -22        378.75        278.19       241.89 o                         
   1   9 -22        224.71         76.30       302.94 o                         
   2   9 -22         86.98       -199.71       255.80 o                         
   3   9 -22        463.50        484.73       276.03 o                         
   4   9 -22         34.97         11.22       260.29 o                         
   5   9 -22        617.98        457.82       282.77 o                         
   6   9 -22        145.38        208.68       282.73 o                         
   7   9 -22        230.27        419.62       296.20 o                         
   8   9 -22        185.56        276.00       296.20 o                         
   9   9 -22         40.46        -89.75       280.48 o                         
  10   9 -22        277.46        100.98       278.26 o                         
  11   9 -22        915.99        709.24       320.95 o                         
   0  10 -22       1605.66       1910.40       352.45 o                         
   1  10 -22       1204.65       1381.59       228.49 o                         
   2  10 -22         46.54        239.64       211.60 o                         
   3  10 -22        934.75       1176.08       329.93 o                         
   4  10 -22       1626.17       1456.93       330.00 o                         
   5  10 -22       1108.45       1113.29       345.66 o                         
   6  10 -22        279.37        433.09       309.67 o                         
   7  10 -22         10.25        486.91       325.35 o                         
  16   0 -21       2412.52       1571.89       260.48 o                         
  18   0 -21       5866.92       4381.18       442.84 o                         
  20   0 -21         78.89        215.41       231.12 o                         
  22   0 -21       2909.85       2589.31       366.05 o                         
  16   1 -21        404.57        572.25       231.14 o                         
  17   1 -21        229.16        192.18       201.96 o                         
  18   1 -21        441.33        527.76       164.67 o                         
  19   1 -21        729.05        382.42       212.09 o                         
  20   1 -21        156.55        -22.73       157.87 o                         
  21   1 -21        519.28        568.95       176.93 o                         
  22   1 -21        147.13        188.75       174.42 o                         
  15   2 -21          4.01        -83.02       208.68 o                         
  16   2 -21       1323.22       2033.76       285.09 o                         
  17   2 -21       2087.69       2045.46       305.36 o                         
  18   2 -21        112.31        163.32       160.23 o                         
  19   2 -21        232.70        169.98       158.58 o                         
  20   2 -21        643.03        810.65       181.57 o                         
  21   2 -21        286.38        413.28       184.04 o                         
  13   3 -21         18.63         49.36       192.97 o                         
  14   3 -21       1774.90       1434.63       267.17 o                         
  15   3 -21        861.72        707.00       244.64 o                         
  16   3 -21        763.34        870.81       253.61 o                         
  17   3 -21         20.32        246.82       228.87 o                         
  18   3 -21       1282.92       1421.39       199.69 o                         
  19   3 -21       1049.78       1227.22       237.92 o                         
  20   3 -21       1273.86       1120.27       219.98 o                         
  21   3 -21        274.32        207.81       178.97 o                         
   2   4 -21       6317.32       7835.36       589.23 o                         
  12   4 -21       5868.16       6528.68       526.07 o                         
  13   4 -21       1255.99       1380.51       255.90 o                         
  14   4 -21       1292.40       1239.10       251.41 o                         
  15   4 -21         67.11        107.71       206.44 o                         
  16   4 -21       3695.73       4065.99       406.60 o                         
  17   4 -21        454.62        233.39       226.66 o                         
  18   4 -21       1223.44       1023.56       276.09 o                         
  19   4 -21        580.39        256.40       291.75 o                         
  20   4 -21        755.58       1024.44       202.67 o                         
   2   5 -21        208.95        204.20       190.74 o                         
   3   5 -21       5081.58       4648.51       478.79 o                         
   4   5 -21       1321.79       1319.98       267.14 o                         
  10   5 -21        139.66        -80.78       175.03 o                         
  11   5 -21        625.20        540.87       210.96 o                         
  12   5 -21        145.60         53.85       195.22 o                         
  13   5 -21         97.39        181.75       204.19 o                         
  14   5 -21        365.89        706.88       228.90 o                         
  15   5 -21       1199.16       1322.10       262.62 o                         
  16   5 -21         87.49         83.02       219.90 o                         
  17   5 -21        159.49        235.61       240.10 o                         
  18   5 -21        566.44        412.93       260.33 o                         
  19   5 -21        303.11        357.81       152.78 o                         
   1   6 -21        741.82        617.21       224.44 o                         
   2   6 -21       1707.60       1365.04       262.68 o                         
   3   6 -21        177.69        305.18       210.93 o                         
   4   6 -21        301.73        237.87       215.43 o                         
   5   6 -21       1779.97       1966.77       303.10 o                         
   6   6 -21        179.32        603.62       262.54 o                         
   7   6 -21       1607.48       1232.52       271.65 o                         
   8   6 -21       1111.50       1418.61       217.73 o                         
   9   6 -21       1030.28       1124.53       219.97 o                         
  10   6 -21        850.10       1241.17       228.93 o                         
  11   6 -21       3239.24       3225.47       339.17 o                         
  12   6 -21        697.87        861.82       228.92 o                         
  13   6 -21        610.26        632.45       176.32 o                         
  14   6 -21         30.82        125.08       259.16 o                         
  15   6 -21        289.35        248.37       236.74 o                         
  16   6 -21        261.58        417.95       241.23 o                         
  17   6 -21       1483.16        810.50       205.18 o                         
  18   6 -21        388.37        271.66       285.00 o                         
   0   7 -21       6138.04       6760.95       611.57 o                         
   1   7 -21        283.98        191.66       179.63 o                         
   2   7 -21       3366.24       3401.08       276.38 o                         
   3   7 -21        150.65          6.10       230.00 o                         
   4   7 -21       4080.59       4051.86       475.21 o                         
   5   7 -21       1273.27       1796.89       209.50 o                         
   6   7 -21       4172.99       4791.97       261.52 o                         
   7   7 -21        429.73        474.47       115.19 o                         
   8   7 -21       1269.42       1320.01       165.05 o                         
   9   7 -21        281.29        172.73       125.27 o                         
  10   7 -21       5176.73       5440.10       356.79 o                         
  11   7 -21         66.73        137.51       210.92 o                         
  12   7 -21        239.75        142.16       158.99 o                         
  13   7 -21        106.63        -32.28       167.59 o                         
  14   7 -21       1525.21       1199.93       213.58 o                         
  15   7 -21         69.96       -173.58       173.58 o                         
  16   7 -21       1074.04       1044.31       317.60 o                         
  17   7 -21        105.79        232.35       197.21 o                         
   1   8 -21       1116.27       1233.62       136.26 o                         
   2   8 -21        321.08        284.56       139.28 o                         
   3   8 -21        476.42        608.34       176.89 o                         
   4   8 -21        191.65        322.69       169.42 o                         
   5   8 -21        469.51        650.33       185.58 o                         
   6   8 -21        687.04        644.94       186.42 o                         
   7   8 -21        343.02        566.22       188.65 o                         
   8   8 -21       1563.05       1692.61       236.64 o                         
   9   8 -21        172.13        193.28       191.97 o                         
  10   8 -21       1459.84       1493.48       231.16 o                         
  11   8 -21        237.28        206.45       293.96 o                         
  12   8 -21       1221.80        757.92       236.81 o                         
  13   8 -21        151.10        -30.44       237.86 o                         
  14   8 -21        311.06        287.71       189.92 o                         
  15   8 -21        183.36        154.85       191.78 o                         
   0   9 -21        809.11        676.15       196.62 o                         
   1   9 -21        599.95        355.31       137.22 o                         
   2   9 -21        421.65        414.97       149.58 o                         
   3   9 -21       1334.40       1328.25       169.36 o                         
   4   9 -21        303.88        303.44       149.69 o                         
   5   9 -21        306.31        311.57       154.00 o                         
   6   9 -21        362.97        285.94       170.14 o                         
   7   9 -21         75.86        398.18       190.08 o                         
   8   9 -21        323.54        691.55       241.38 o                         
   9   9 -21       1504.07       1230.17       332.24 o                         
  10   9 -21        488.75        949.27       316.42 o                         
  11   9 -21        114.17         95.01       214.25 o                         
  12   9 -21        471.12        435.16       226.86 o                         
  13   9 -21         84.42         22.44       336.58 o                         
   1  10 -21       1006.53       1180.27       225.30 o                         
   2  10 -21       1763.06       2023.95       243.71 o                         
   3  10 -21        972.04       1565.27       227.74 o                         
   4  10 -21        626.64        462.87       201.95 o                         
   5  10 -21        709.81        692.39       212.91 o                         
   6  10 -21        418.75        348.97       202.65 o                         
   7  10 -21        890.88       1513.47       432.05 o                         
   8  10 -21        853.18        728.33       228.27 o                         
   9  10 -21        192.91         68.36       249.46 o                         
  10  10 -21        195.74        -65.07       307.42 o                         
   0  11 -21       2906.19       2674.65       408.72 o                         
   1  11 -21        381.49        398.69       222.13 o                         
   2  11 -21        450.06        337.60       218.18 o                         
   3  11 -21        272.04        444.22       219.73 o                         
   4  11 -21       3619.34       3904.47       338.05 o                         
  16   0 -20       3433.74       3755.91       357.17 o                         
  18   0 -20        301.92        469.00       219.92 o                         
  20   0 -20       2784.62       3060.94       352.58 o                         
  22   0 -20        363.75        175.04       249.09 o                         
  15   1 -20         69.25        118.93       190.73 o                         
  16   1 -20       2271.83       2115.26       305.39 o                         
  17   1 -20       5701.92       6697.79       371.91 o                         
  18   1 -20        521.14        615.51       158.59 o                         
  19   1 -20       1170.54       1262.39       184.03 o                         
  20   1 -20        112.46        100.98       155.49 o                         
  21   1 -20         88.93        -78.32       157.82 o                         
  22   1 -20         26.00        -88.79       162.35 o                         
  23   1 -20        961.13       1143.86       207.07 o                         
  14   2 -20         23.80        -26.93       188.48 o                         
  15   2 -20        231.06        127.91       201.96 o                         
  16   2 -20        631.85        749.59       226.67 o                         
  17   2 -20        191.63        112.20       210.93 o                         
  18   2 -20        346.43        504.52       158.47 o                         
  19   2 -20        323.35        296.05       161.83 o                         
  20   2 -20        181.13        199.05       162.59 o                         
  21   2 -20        109.65        219.90       246.83 o                         
  22   2 -20       1223.58       1624.49       210.45 o                         
   3   3 -20        339.94        289.49       163.82 o                         
  13   3 -20       3164.37       3113.28       334.69 o                         
  14   3 -20       1558.33       1643.33       258.17 o                         
  15   3 -20        531.17        662.04       219.93 o                         
  16   3 -20       1883.53       2254.17       312.08 o                         
  17   3 -20        662.60       1458.79       269.31 o                         
  18   3 -20       1310.27       1214.26       181.70 o                         
  19   3 -20          9.42         73.98       169.41 o                         
  20   3 -20        448.71        491.90       174.53 o                         
  21   3 -20        297.17        526.47       180.52 o                         
  22   3 -20       2208.08       1687.63       221.27 o                         
   2   4 -20       4210.59       3732.88       379.81 o                         
   3   4 -20        687.81        736.16       188.53 o                         
   4   4 -20       2648.85       2717.70       296.48 o                         
   5   4 -20        932.58       1043.74       231.19 o                         
  12   4 -20        104.53        240.10       192.98 o                         
  13   4 -20        263.70        484.71       201.96 o                         
  14   4 -20       1443.89       1409.79       255.92 o                         
  15   4 -20         10.23         33.66       201.94 o                         
  16   4 -20        775.99        657.60       231.17 o                         
  17   4 -20         37.56        103.22       213.17 o                         
  18   4 -20        664.52        381.40       200.86 o                         
  19   4 -20        114.30        121.17       161.00 o                         
  20   4 -20        966.23        983.50       189.05 o                         
  21   4 -20        137.45        121.61       175.78 o                         
   2   5 -20        419.17        424.15       190.75 o                         
   3   5 -20        501.09        594.72       197.49 o                         
   4   5 -20        914.70       1100.72       159.45 o                         
   5   5 -20       1584.82       1790.12       179.37 o                         
   6   5 -20       1656.16       2037.53       188.92 o                         
  10   5 -20       1578.71       1506.41       240.22 o                         
  11   5 -20       2336.99       2146.78       264.98 o                         
  12   5 -20        328.31        780.93       208.70 o                         
  13   5 -20       1374.44       1263.84       240.20 o                         
  14   5 -20        124.42        361.27       204.20 o                         
  15   5 -20        481.62        464.54       217.68 o                         
  16   5 -20        339.19        574.48       237.87 o                         
  17   5 -20       1117.70       1616.11       282.82 o                         
  18   5 -20       1995.21       1934.51       235.27 o                         
  19   5 -20        150.70        132.56       146.72 o                         
  20   5 -20        297.97        247.26       150.76 o                         
  21   5 -20         15.03        -91.08       145.26 o                         
   0   6 -20       2323.23       2759.93       303.17 o                         
   1   6 -20        383.87        282.46       134.43 o                         
   2   6 -20       1029.60       1310.02       168.58 o                         
   3   6 -20       3728.00       3247.82       407.79 o                         
   4   6 -20        960.56       1110.14       170.59 o                         
   5   6 -20       5155.12       5785.35       440.58 o                         
   6   6 -20       1270.68       1561.00       181.49 o                         
   7   6 -20        983.78        781.91       161.52 o                         
   8   6 -20         92.86        153.79       127.23 o                         
   9   6 -20       1950.04       2478.80       276.17 o                         
  10   6 -20         84.07       -100.97       172.78 o                         
  11   6 -20         12.93        -15.71       170.53 o                         
  12   6 -20        121.91         86.54       148.00 o                         
  13   6 -20        706.28        853.52       174.02 o                         
  14   6 -20        472.18        613.80       176.84 o                         
  15   6 -20       1624.50       1287.21       213.27 o                         
  16   6 -20         27.14       -147.00       167.13 o                         
  17   6 -20         24.74         89.23       183.29 o                         
  18   6 -20        169.24        222.15       319.76 o                         
  19   6 -20        750.69        587.90       158.37 o                         
   1   7 -20         82.86         86.43       114.61 o                         
   2   7 -20       5649.06       5582.44       290.84 o                         
   3   7 -20        174.18        264.81       123.39 o                         
   4   7 -20        213.25        112.54       124.04 o                         
   5   7 -20        647.92        794.94       143.73 o                         
   6   7 -20       1904.21       1944.46       140.41 o                         
   7   7 -20       1757.27       1855.37       141.83 o                         
   8   7 -20       3057.17       3116.36       212.02 o                         
   9   7 -20        176.63        351.11       119.37 o                         
  10   7 -20        226.69        286.87       146.92 o                         
  11   7 -20        293.54        395.36       236.75 o                         
  12   7 -20       1253.22       1112.20       186.70 o                         
  13   7 -20         68.26       -149.81       149.81 o                         
  14   7 -20        889.00        728.02       185.42 o                         
  15   7 -20        120.28          6.27       254.68 o                         
  16   7 -20       4313.35       4165.85       498.77 o                         
  17   7 -20        102.40        185.45       205.32 o                         
  18   7 -20       2537.41       2429.14       266.58 o                         
   0   8 -20        112.85        166.29       154.65 o                         
   1   8 -20       1174.82       1055.81       128.20 o                         
   2   8 -20        422.53        379.54       135.13 o                         
   3   8 -20        466.96        557.89       148.32 o                         
   4   8 -20       2575.08       2196.40       186.64 o                         
   5   8 -20        158.67        265.69       132.42 o                         
   6   8 -20        698.35        704.03       188.16 o                         
   7   8 -20        273.42        271.42       135.70 o                         
   8   8 -20        876.73       1157.33       140.83 o                         
   9   8 -20        400.71        530.06       144.17 o                         
  10   8 -20        877.98       1013.34       278.31 o                         
  11   8 -20        667.44        336.71       185.73 o                         
  12   8 -20         73.37        -61.39       160.94 o                         
  13   8 -20        114.98        -23.45       230.00 o                         
  14   8 -20        683.82        341.98       187.12 o                         
  15   8 -20       2008.60       1915.33       241.61 o                         
  16   8 -20        186.83        128.25       200.41 o                         
  17   8 -20        201.08        353.27       249.08 o                         
   1   9 -20        240.04        284.86       122.38 o                         
   2   9 -20        647.22        645.80       131.12 o                         
   3   9 -20       1197.49       1699.20       184.64 o                         
   4   9 -20        195.01        108.82       209.71 o                         
   5   9 -20       1424.34       1520.50       174.31 o                         
   6   9 -20          7.03         35.30       177.56 o                         
   7   9 -20       1124.61       1309.69       175.88 o                         
   8   9 -20        281.18        449.47       160.95 o                         
   9   9 -20         99.21        180.83       150.09 o                         
  10   9 -20         76.84        156.12       134.06 o                         
  11   9 -20       1857.52       1610.74       199.73 o                         
  12   9 -20        360.85        149.88       240.19 o                         
  13   9 -20         42.50         78.53       332.09 o                         
  14   9 -20        440.94        143.62       338.86 o                         
   0  10 -20        293.75        175.03       262.55 o                         
   1  10 -20       2400.14       1969.83       416.54 o                         
   2  10 -20       1957.59       2164.03       246.01 o                         
   3  10 -20       1325.58       1108.04       209.07 o                         
   4  10 -20        788.57        607.24       197.35 o                         
   5  10 -20        235.06        202.10       188.81 o                         
   6  10 -20       1336.90       1114.32       218.97 o                         
   7  10 -20        190.22        223.27       199.93 o                         
   8  10 -20         43.47        166.63       200.33 o                         
   9  10 -20       1674.62       1677.89       242.55 o                         
  10  10 -20       1503.87       1266.85       229.03 o                         
  11  10 -20        608.12        694.19       216.50 o                         
  12  10 -20        275.88        397.54       180.21 o                         
   1  11 -20         45.80       -192.19       192.19 o                         
   2  11 -20        624.73        323.85       213.40 o                         
   3  11 -20        193.04        158.89       196.45 o                         
   4  11 -20       1223.29        762.94       224.08 o                         
   5  11 -20        186.11         48.94       202.30 o                         
   6  11 -20        312.05        375.14       220.13 o                         
   7  11 -20        623.37        698.34       227.02 o                         
  16   0 -19       9242.02      10221.04       736.02 o                         
  18   0 -19      11062.11      11511.64       792.66 o                         
  20   0 -19        284.76        345.58       224.40 o                         
  22   0 -19         53.35        224.39       233.36 o                         
  24   0 -19        190.31       -215.42       215.42 o                         
  15   1 -19       1661.37       1690.56       255.94 o                         
  16   1 -19        945.51       1198.58       228.94 o                         
  17   1 -19        583.80        561.40       173.93 o                         
  18   1 -19        597.85        549.38       157.75 o                         
  19   1 -19       1834.93       1610.13       349.12 o                         
  20   1 -19        317.68        319.67       155.48 o                         
  21   1 -19        126.97        224.84       149.12 o                         
  22   1 -19        151.34         -2.99       157.82 o                         
  23   1 -19         21.44        239.75       170.29 o                         
  24   1 -19        394.55        358.44       242.36 o                         
   3   2 -19        585.89        686.77       166.08 o                         
  14   2 -19       1494.46       1210.05       233.48 o                         
  15   2 -19        133.55        302.93       190.73 o                         
  16   2 -19        219.20        175.03       195.23 o                         
  17   2 -19       2584.88       2460.39       218.86 o                         
  18   2 -19        269.10        376.12       169.42 o                         
  19   2 -19         74.83        -94.92       154.83 o                         
  20   2 -19        664.70        544.87       165.56 o                         
  21   2 -19        666.38        383.77       167.86 o                         
  22   2 -19        178.08        198.07       167.26 o                         
  23   2 -19       1309.29       1302.07       258.14 o                         
   3   3 -19         77.23        258.05       154.83 o                         
   4   3 -19         56.52        -38.15       143.61 o                         
   5   3 -19       2191.18       2396.22       249.28 o                         
  13   3 -19         51.14        181.75       179.51 o                         
  14   3 -19       2372.19       2679.06       303.16 o                         
  15   3 -19        154.23        184.00       195.22 o                         
  16   3 -19         61.35        345.56       197.46 o                         
  17   3 -19         36.98        -26.93       199.70 o                         
  18   3 -19        632.78        678.98       159.43 o                         
  19   3 -19        136.38        -79.28       149.78 o                         
  20   3 -19        645.80        407.56       259.21 o                         
  21   3 -19        191.85        244.99       166.13 o                         
  22   3 -19        260.17        317.93       173.48 o                         
  23   3 -19          5.35        -21.20       176.14 o                         
   2   4 -19        471.67        621.65       260.33 o                         
   3   4 -19        215.77        140.92       109.35 o                         
   4   4 -19       5004.74       5003.53       364.20 o                         
   5   4 -19       1917.07       2207.30       251.49 o                         
   6   4 -19        903.39       1270.44       210.99 o                         
   7   4 -19       1015.11       1209.88       208.75 o                         
  12   4 -19      15121.45      14702.37       976.70 o                         
  13   4 -19         94.54        289.46       186.24 o                         
  14   4 -19        468.62        179.53       193.00 o                         
  15   4 -19         48.45       -112.19       179.51 o                         
  16   4 -19         73.92        188.49       188.49 o                         
  17   4 -19        241.48        491.43       219.91 o                         
  18   4 -19        221.96          5.50       148.30 o                         
  19   4 -19        441.95        349.68       170.14 o                         
  20   4 -19        401.12        291.60       166.95 o                         
  21   4 -19          0.86        -52.52       162.93 o                         
  22   4 -19       2627.26       2057.34       196.51 o                         
   0   5 -19       5345.00       5708.62       415.95 o                         
   1   5 -19        554.81        684.18       123.66 o                         
   2   5 -19       1547.89       1570.71       139.46 o                         
   3   5 -19       2352.14       2512.41       189.53 o                         
   4   5 -19        578.57        866.20       213.21 o                         
   5   5 -19        158.86        252.44       126.94 o                         
   6   5 -19        184.24        282.74       172.79 o                         
   7   5 -19          3.27         40.39       170.53 o                         
   8   5 -19       1650.54       2009.41       253.70 o                         
   9   5 -19       2913.23       3519.71       386.34 o                         
  10   5 -19       1250.68       1477.08       224.48 o                         
  11   5 -19        427.10        363.55       184.02 o                         
  12   5 -19         58.95        123.41       179.51 o                         
  13   5 -19        110.90        177.27       184.00 o                         
  14   5 -19        410.33        520.64       204.22 o                         
  15   5 -19        261.38        186.25       195.23 o                         
  16   5 -19         23.67        -22.44       199.70 o                         
  17   5 -19          0.58        -76.29       210.92 o                         
  18   5 -19       1058.05       1111.42       156.80 o                         
  19   5 -19        564.97        314.08       139.38 o                         
  20   5 -19        290.38        237.00       140.42 o                         
  21   5 -19        428.29        276.30       149.77 o                         
  22   5 -19        217.92        294.63       170.68 o                         
   1   6 -19       2372.33       2443.28       165.75 o                         
   2   6 -19       2555.04       3000.32       183.47 o                         
   3   6 -19        760.63       1012.55       127.42 o                         
   4   6 -19        355.27        449.55       110.07 o                         
   5   6 -19       1752.54       1865.36       152.63 o                         
   6   6 -19        395.05        405.99       115.31 o                         
   7   6 -19       4310.26       4989.62       321.64 o                         
   8   6 -19        841.81        847.87       145.05 o                         
   9   6 -19       1115.74       1133.67       156.41 o                         
  10   6 -19          5.63         40.69       124.88 o                         
  11   6 -19        870.09        744.58       230.06 o                         
  12   6 -19        501.84        448.84       147.20 o                         
  13   6 -19        194.60         61.57       147.53 o                         
  14   6 -19        257.69        444.41       161.80 o                         
  15   6 -19        547.82        705.49       178.39 o                         
  16   6 -19       1618.46       1359.32       212.54 o                         
  17   6 -19       4645.60       4150.36       598.83 o                         
  18   6 -19        439.10        438.49       142.86 o                         
  19   6 -19       1223.20       1150.13       164.41 o                         
  20   6 -19       1009.65        793.44       163.59 o                         
  21   6 -19         72.43         73.53       150.16 o                         
   0   7 -19      11346.51      10470.98       705.12 o                         
   1   7 -19        702.07        801.87       126.09 o                         
   2   7 -19        767.98        799.82       130.76 o                         
   3   7 -19       1788.80       2107.18       167.09 o                         
   4   7 -19       6583.85       6298.03       323.18 o                         
   5   7 -19       1491.13       1526.39       129.67 o                         
   6   7 -19       5033.80       5041.65       218.47 o                         
   7   7 -19       1104.41       1233.90       107.56 o                         
   8   7 -19          3.15         81.18        93.63 o                         
   9   7 -19        358.93        577.23       107.67 o                         
  10   7 -19         70.91        121.16       103.64 o                         
  11   7 -19        124.63        352.66       106.73 o                         
  12   7 -19        718.31        861.53       152.75 o                         
  13   7 -19         68.97        176.09       203.07 o                         
  14   7 -19       3379.96       3954.72       295.54 o                         
  15   7 -19        240.53        253.32       168.22 o                         
  16   7 -19       2207.46       2244.54       246.53 o                         
  17   7 -19         72.89       -149.73       251.31 o                         
  18   7 -19       1237.63       1149.31       167.58 o                         
  19   7 -19        292.21        328.92       199.71 o                         
   1   8 -19       2178.39       2244.55       180.34 o                         
   2   8 -19       1267.85       1415.81       158.65 o                         
   3   8 -19        395.96        358.25       129.93 o                         
   4   8 -19        161.39        147.43       154.28 o                         
   5   8 -19        110.33        176.79       124.90 o                         
   6   8 -19       5113.29       6031.86       303.96 o                         
   7   8 -19         25.92        148.20       112.53 o                         
   8   8 -19       1076.34       1217.67       139.60 o                         
   9   8 -19        231.16        331.67       118.33 o                         
  10   8 -19        685.77        577.49       122.82 o                         
  11   8 -19        438.90        545.25       120.80 o                         
  12   8 -19        377.96        455.39       122.73 o                         
  13   8 -19        678.52        638.48       147.64 o                         
  14   8 -19        203.31        110.86       146.41 o                         
  15   8 -19         10.90       -150.81       150.81 o                         
  16   8 -19       2072.80       2291.87       263.25 o                         
  17   8 -19       1611.63       1361.92       240.33 o                         
  18   8 -19       2274.04       2274.00       327.47 o                         
   0   9 -19        525.91        578.29       205.34 o                         
   1   9 -19       1208.72       1342.84       145.86 o                         
   2   9 -19        742.22        884.28       127.79 o                         
   3   9 -19       2429.71       2084.67       186.51 o                         
   4   9 -19        694.60        703.74       148.38 o                         
   5   9 -19         37.13        213.60       141.64 o                         
   6   9 -19        707.39        624.85       145.36 o                         
   7   9 -19        724.99        976.10       159.26 o                         
   8   9 -19          7.77        -25.78       237.19 o                         
   9   9 -19       4061.16       4385.13       237.56 o                         
  10   9 -19        288.68        208.48       132.56 o                         
  11   9 -19        104.26         -8.37       147.22 o                         
  12   9 -19       1068.88       1299.54       196.13 o                         
  13   9 -19        127.07       -106.62       202.84 o                         
  14   9 -19         83.54        136.04       330.97 o                         
  15   9 -19        300.77        -12.44       219.71 o                         
  16   9 -19        208.86        149.94       227.19 o                         
   1  10 -19        240.20          1.47       174.45 o                         
   2  10 -19        139.22        450.10       186.43 o                         
   3  10 -19       2772.03       2392.72       250.17 o                         
   4  10 -19       2601.51       2879.64       266.77 o                         
   5  10 -19       1055.99       1085.80       204.08 o                         
   6  10 -19        259.96        499.52       194.57 o                         
   7  10 -19        717.57        624.81       197.19 o                         
   8  10 -19       2294.57       2631.24       267.44 o                         
   9  10 -19        271.09        219.37       198.07 o                         
  10  10 -19        257.86        213.67       204.45 o                         
  11  10 -19       2774.71       2580.72       236.08 o                         
  12  10 -19       2639.76       2394.94       229.93 o                         
  13  10 -19       1727.75       1372.27       385.01 o                         
   0  11 -19       1574.49       1892.44       365.92 o                         
   1  11 -19        357.20        223.28       196.76 o                         
   2  11 -19       2053.10       1863.33       254.88 o                         
   3  11 -19         68.14         32.49       192.38 o                         
   4  11 -19         88.38        159.00       194.85 o                         
   5  11 -19        602.24        491.15       214.04 o                         
   6  11 -19       1616.67       1681.95       250.97 o                         
   7  11 -19        235.50        464.97       205.37 o                         
   8  11 -19       1772.35       1921.04       355.83 o                         
   9  11 -19         67.23         82.23       203.66 o                         
  10  11 -19       3791.30       3607.90       537.99 o                         
   1  12 -19        293.87        206.92       210.24 o                         
   2  12 -19         26.50         -2.07       215.62 o                         
   3  12 -19        113.28         45.93       207.06 o                         
   4  12 -19        201.63        172.92       208.56 o                         
  16   0 -18       1114.53        803.60       204.27 o                         
  18   0 -18       6471.26       7200.19       553.17 o                         
  20   0 -18       2490.95       2189.46       278.45 o                         
  22   0 -18        703.43       1039.11       251.36 o                         
  24   0 -18        525.08        610.41       249.10 o                         
   4   1 -18       1032.65        904.66       163.87 o                         
  15   1 -18        603.02        731.64       206.48 o                         
  16   1 -18       4864.25       4614.33       433.79 o                         
  17   1 -18       5511.32       5846.63       340.57 o                         
  18   1 -18       1935.79       2182.50       259.33 o                         
  19   1 -18        511.49        347.64       148.12 o                         
  20   1 -18         58.95        -44.74       141.84 o                         
  21   1 -18        187.55        297.81       148.92 o                         
  22   1 -18         19.54         64.11       151.47 o                         
  23   1 -18        104.07        171.04       162.16 o                         
  24   1 -18       1260.12        977.99       195.21 o                         
   3   2 -18       4934.52       5322.30       386.75 o                         
   4   2 -18        960.10       1191.95       175.09 o                         
   5   2 -18        884.43       1005.60       163.86 o                         
   6   2 -18        380.00        300.72       145.87 o                         
  14   2 -18       2945.37       2672.97       307.73 o                         
  15   2 -18        691.56        767.57       206.48 o                         
  16   2 -18        551.60        545.35       199.74 o                         
  17   2 -18         39.24         -9.88       133.51 o                         
  18   2 -18        623.49        370.89       145.90 o                         
  19   2 -18        640.01        988.64       167.28 o                         
  20   2 -18        249.02        152.65       146.61 o                         
  21   2 -18        316.01        520.02       160.35 o                         
  22   2 -18         88.77        283.43       159.41 o                         
  23   2 -18        371.31        300.79       167.39 o                         
  24   2 -18        362.99        231.77       179.22 o                         
   2   3 -18        293.10        325.39       141.38 o                         
   3   3 -18       2807.25       3157.23       217.91 o                         
   4   3 -18       4523.51       5177.19       415.88 o                         
   5   3 -18       3986.98       4211.79       377.58 o                         
   6   3 -18       4278.09       4868.54       382.11 o                         
   7   3 -18       1516.13       1957.80       213.29 o                         
   8   3 -18       1526.91       1670.41       222.27 o                         
  13   3 -18       2171.12       2149.02       258.24 o                         
  14   3 -18         22.79        231.12       177.26 o                         
  15   3 -18        461.30        350.09       188.51 o                         
  16   3 -18        350.26        150.35       188.50 o                         
  17   3 -18        722.25        821.44       219.95 o                         
  18   3 -18         54.51         62.49       138.77 o                         
  19   3 -18         29.48        253.50       152.29 o                         
  20   3 -18        162.89        205.98       153.30 o                         
  21   3 -18        595.56        664.10       173.93 o                         
  22   3 -18       3881.15       3403.48       275.57 o                         
  23   3 -18        933.71        827.75       298.51 o                         
  24   3 -18        508.54        311.57       150.97 o                         
   0   4 -18       4694.99       4239.96       303.50 o                         
   1   4 -18        130.58        -25.32       112.20 o                         
   2   4 -18       5969.63       5749.31       281.16 o                         
   3   4 -18        437.33        392.04        91.09 o                         
   4   4 -18       3041.21       3506.93       243.39 o                         
   5   4 -18        363.82        525.13       170.55 o                         
   6   4 -18       4374.05       4232.40       368.62 o                         
   7   4 -18        232.15        311.92       157.08 o                         
   8   4 -18       1891.07       2249.94       244.75 o                         
   9   4 -18       3087.26       2747.40       276.31 o                         
  11   4 -18        196.46        336.60       163.81 o                         
  12   4 -18        373.06        529.61       177.29 o                         
  13   4 -18         68.43       -163.80       163.80 o                         
  14   4 -18        807.23        534.18       197.51 o                         
  15   4 -18        480.54        246.86       184.02 o                         
  16   4 -18        441.56        536.35       201.97 o                         
  17   4 -18         69.60         24.68       199.70 o                         
  18   4 -18        299.72        326.06       148.36 o                         
  19   4 -18         14.02        -78.46       147.15 o                         
  20   4 -18        389.28        620.73       164.86 o                         
  21   4 -18        622.08        541.05       144.53 o                         
  22   4 -18        524.75        665.78       152.56 o                         
  23   4 -18        201.82        218.23       154.79 o                         
   1   5 -18        116.31        122.12       104.69 o                         
   2   5 -18       2629.06       2543.75       156.22 o                         
   3   5 -18       5381.58       5702.65       246.27 o                         
   4   5 -18       2357.47       2395.38       163.27 o                         
   5   5 -18       1775.35       1899.91       298.63 o                         
   6   5 -18        347.87        351.21       119.61 o                         
   7   5 -18        712.05        978.43       135.13 o                         
   8   5 -18       1343.80        973.52       166.13 o                         
   9   5 -18        166.39        256.15       129.87 o                         
  10   5 -18       1836.65       2041.14       179.78 o                         
  11   5 -18       1859.34       2276.69       184.92 o                         
  12   5 -18       3788.36       4561.01       402.18 o                         
  13   5 -18         51.19         67.32       168.29 o                         
  14   5 -18        136.25        163.81       177.27 o                         
  15   5 -18         10.76        -56.10       183.99 o                         
  16   5 -18        580.11        857.30       228.91 o                         
  17   5 -18       2384.06       2422.93       262.73 o                         
  18   5 -18        147.90        272.33       127.64 o                         
  19   5 -18        255.54        286.38       136.91 o                         
  20   5 -18       1096.10       1091.27       162.58 o                         
  21   5 -18        229.55         38.20       142.22 o                         
  22   5 -18        326.46        268.16       145.32 o                         
   0   6 -18       1516.71       1506.47       222.27 o                         
   1   6 -18        614.27        749.83       112.69 o                         
   2   6 -18        269.39        385.15       106.10 o                         
   3   6 -18       3784.18       3748.90       216.54 o                         
   4   6 -18       2773.94       2547.32       165.31 o                         
   5   6 -18       5051.86       5738.46       266.50 o                         
   6   6 -18         96.25        330.24       127.37 o                         
   7   6 -18        855.26        731.76       186.30 o                         
   8   6 -18        429.00        330.69       101.59 o                         
   9   6 -18        182.91        194.24        98.42 o                         
  10   6 -18        205.07        404.94        98.08 o                         
  11   6 -18        334.43        274.33        97.71 o                         
  12   6 -18         13.57        -93.23        93.23 o                         
  13   6 -18        351.41        355.71       124.47 o                         
  14   6 -18        864.31        943.65       144.53 o                         
  15   6 -18       2513.11       2552.44       520.99 o                         
  16   6 -18        374.12        309.81       167.11 o                         
  17   6 -18        155.11        271.63       168.71 o                         
  18   6 -18       1795.58       1742.77       175.69 o                         
  19   6 -18       1514.76       1723.13       269.63 o                         
  20   6 -18        137.15        153.44       143.06 o                         
  21   6 -18        388.64        439.78       155.77 o                         
  22   6 -18        282.18        243.33       157.08 o                         
   1   7 -18       1342.34       1200.62       136.32 o                         
   2   7 -18       5692.64       6210.83       277.74 o                         
   3   7 -18        598.10        440.15       119.28 o                         
   4   7 -18        887.72        962.42       113.16 o                         
   5   7 -18        112.96         88.51        78.85 o                         
   6   7 -18       3402.94       3049.78       149.81 o                         
   7   7 -18       1172.61       1113.71       100.67 o                         
   8   7 -18       1139.78       1058.15       111.77 o                         
   9   7 -18       1584.64       1812.90       132.86 o                         
  10   7 -18       1204.36       1483.88       126.73 o                         
  11   7 -18        452.11        753.32       145.65 o                         
  12   7 -18        455.72        338.21       107.84 o                         
  13   7 -18        746.09        826.51       122.37 o                         
  14   7 -18        580.70        880.72       161.63 o                         
  15   7 -18         90.95        213.01       136.33 o                         
  16   7 -18       4196.30       3792.87       269.63 o                         
  17   7 -18        146.73        160.55       148.11 o                         
  18   7 -18       4157.30       3669.09       221.21 o                         
  19   7 -18        119.75        -34.83       143.32 o                         
  20   7 -18        264.40        232.25       152.92 o                         
   0   8 -18        311.63        502.40       156.24 o                         
   1   8 -18        348.93        343.63       142.75 o                         
   2   8 -18       1891.77       1916.74       170.33 o                         
   3   8 -18       2258.07       2405.53       180.25 o                         
   4   8 -18       6448.95       6970.95       376.95 o                         
   5   8 -18        311.82        320.07       236.63 o                         
   6   8 -18        780.73        967.83       125.38 o                         
   7   8 -18        124.69        133.88       117.24 o                         
   8   8 -18        339.16        322.92       119.84 o                         
   9   8 -18        802.66        867.76       127.58 o                         
  10   8 -18          6.38        -57.97       100.12 o                         
  11   8 -18        752.54       1084.04       126.85 o                         
  12   8 -18         30.56         27.15       109.58 o                         
  13   8 -18        266.09        366.02       122.88 o                         
  14   8 -18        538.07        458.18       126.87 o                         
  15   8 -18       1394.76       1181.69       171.63 o                         
  16   8 -18       1053.09        717.57       165.63 o                         
  17   8 -18         49.18         28.60       159.27 o                         
  18   8 -18       1031.37       1088.18       151.57 o                         
  19   8 -18        205.42        152.24       147.74 o                         
   1   9 -18        176.94         87.50       107.67 o                         
   2   9 -18       1067.26       1519.77       167.42 o                         
   3   9 -18       1183.31       1058.61       154.57 o                         
   4   9 -18        205.99        405.61       136.94 o                         
   5   9 -18       1363.38       1294.67       160.64 o                         
   6   9 -18        876.19        798.59       147.77 o                         
   7   9 -18        408.10        592.62       144.24 o                         
   8   9 -18       1111.71       1419.25       145.53 o                         
   9   9 -18         58.92        257.86       123.26 o                         
  10   9 -18        158.95        321.71       161.51 o                         
  11   9 -18       3869.50       4463.47       397.57 o                         
  12   9 -18        116.13        125.51       148.48 o                         
  13   9 -18        399.05        352.65       166.11 o                         
  14   9 -18        956.90        586.08       223.71 o                         
  15   9 -18        152.72       -132.95       206.41 o                         
  16   9 -18        142.08         71.23       159.84 o                         
  17   9 -18        865.89        761.96       182.48 o                         
   0  10 -18        296.20        301.17       172.41 o                         
   1  10 -18       2253.99       2181.90       171.48 o                         
   2  10 -18        322.47        478.70       127.84 o                         
   3  10 -18       1269.79       1311.90       159.41 o                         
   4  10 -18          0.12         11.03       140.41 o                         
   5  10 -18        177.93        310.60       145.95 o                         
   6  10 -18       1312.67       1136.36       173.59 o                         
   7  10 -18          0.56        -84.80       155.19 o                         
   8  10 -18        377.65         -6.98       190.61 o                         
   9  10 -18       2988.90       2533.54       266.99 o                         
  10  10 -18       3635.87       3264.96       245.70 o                         
  11  10 -18       2235.05       1888.96       210.23 o                         
  12  10 -18         30.08        277.93       231.12 o                         
  13  10 -18        164.13       -207.35       207.35 o                         
  14  10 -18        300.72        327.39       235.50 o                         
  15  10 -18        217.48        267.97       236.07 o                         
   1  11 -18        275.54        241.00       199.86 o                         
   2  11 -18        242.64         69.56       190.41 o                         
   3  11 -18          3.90         38.19       189.90 o                         
   4  11 -18       4482.13       4865.71       349.14 o                         
   5  11 -18        105.01        259.28       195.52 o                         
   6  11 -18        237.92        147.63       195.57 o                         
   7  11 -18        430.36        314.20       203.35 o                         
   8  11 -18        982.32       1165.13       224.57 o                         
   9  11 -18        114.61        226.36       205.97 o                         
  10  11 -18       1006.75        960.45       232.31 o                         
  11  11 -18         95.62        138.94       203.07 o                         
  12  11 -18       5008.78       4276.28       292.01 o                         
   0  12 -18        811.53        513.96       311.97 o                         
   1  12 -18         31.36        195.00       201.92 o                         
   2  12 -18        885.55       1091.26       267.08 o                         
   3  12 -18        944.45       1113.64       233.99 o                         
   4  12 -18        884.81        828.65       226.81 o                         
   5  12 -18         83.45        142.82       236.73 o                         
   6  12 -18         25.31       -173.06       201.33 o                         
   7  12 -18        124.38        377.23       238.98 o                         
   4   0 -17       5044.72       6150.87       425.05 o                         
  16   0 -17      13341.39      13865.20       913.07 o                         
  18   0 -17       2474.12       2795.91       312.15 o                         
  20   0 -17        196.96        114.44       195.22 o                         
  22   0 -17       1302.71        969.72       260.39 o                         
  24   0 -17        302.98        103.23       228.89 o                         
   4   1 -17       7985.15       8250.91       508.93 o                         
   5   1 -17       2412.36       2464.11       231.36 o                         
   6   1 -17         34.98          2.24       103.22 o                         
  15   1 -17       4849.69       5275.56       415.84 o                         
  16   1 -17        226.17         90.69       124.55 o                         
  17   1 -17        658.95        656.86       144.18 o                         
  18   1 -17        653.88        757.52       152.99 o                         
  19   1 -17       2005.98       1972.26       195.27 o                         
  20   1 -17        727.58        739.02       156.31 o                         
  21   1 -17        771.94        812.88       180.67 o                         
  22   1 -17        670.21        621.62       163.43 o                         
  23   1 -17         98.07        193.62       153.81 o                         
  24   1 -17        522.53        482.40       171.36 o                         
  25   1 -17        165.98        255.88       232.25 o                         
   1   2 -17         63.59       -116.68       163.80 o                         
   2   2 -17        230.62        172.79       105.47 o                         
   4   2 -17        652.52        549.89       141.40 o                         
   5   2 -17       1289.31       1360.52       170.63 o                         
   6   2 -17       2456.82       2592.12       251.57 o                         
   7   2 -17       2129.37       2526.59       244.80 o                         
   8   2 -17       2396.55       2618.92       251.56 o                         
  14   2 -17        125.51       -157.07       157.07 o                         
  15   2 -17       1104.74        933.80       213.25 o                         
  16   2 -17       1071.41       1070.71       217.73 o                         
  17   2 -17       5237.13       5307.20       318.45 o                         
  18   2 -17        683.87        749.59       243.51 o                         
  19   2 -17       1293.84       1160.05       173.67 o                         
  20   2 -17        502.98        514.97       149.95 o                         
  21   2 -17        803.95        891.30       167.15 o                         
  22   2 -17        531.53        471.14       165.01 o                         
  23   2 -17       1819.91       1557.14       205.92 o                         
  24   2 -17        504.07        479.94       177.71 o                         
  25   2 -17        300.53        415.18       181.73 o                         
   1   3 -17       3229.53       3050.24       205.20 o                         
   2   3 -17       5747.36       5025.49       357.67 o                         
   3   3 -17       2308.96       2200.68       128.65 o                         
   4   3 -17       4900.07       4939.34       286.43 o                         
   5   3 -17       2113.10       2007.79       233.57 o                         
   6   3 -17       1664.31       1625.67       217.80 o                         
   7   3 -17        821.76        909.06       166.10 o                         
   8   3 -17       3781.05       4112.56       334.85 o                         
   9   3 -17       5493.28       5469.04       393.54 o                         
  10   3 -17       2778.29       3299.79       332.45 o                         
  12   3 -17        225.12        379.24       168.30 o                         
  13   3 -17         20.62         69.56       161.56 o                         
  14   3 -17       3352.66       3940.46       334.74 o                         
  15   3 -17        439.27        469.03       195.24 o                         
  16   3 -17        352.09        278.27       192.99 o                         
  17   3 -17        174.17        375.75       139.60 o                         
  18   3 -17        810.41        883.86       310.85 o                         
  19   3 -17        307.85        399.45       143.98 o                         
  20   3 -17        572.32        463.36       154.42 o                         
  21   3 -17        429.31        487.42       156.23 o                         
  22   3 -17          8.04         69.29       157.39 o                         
  23   3 -17        219.00        359.31       172.53 o                         
  24   3 -17       1354.35       1073.20       178.78 o                         
  25   3 -17        519.94        449.07       151.36 o                         
   1   4 -17        634.86        621.11       103.01 o                         
   2   4 -17        625.16        713.38       111.06 o                         
   3   4 -17        387.05        514.85        85.88 o                         
   4   4 -17       6744.04       6646.93       343.68 o                         
   5   4 -17        227.42        143.87       129.03 o                         
   6   4 -17       1162.96       1113.14       124.92 o                         
   7   4 -17        807.44        902.12       118.53 o                         
   8   4 -17       2101.84       2133.25       162.98 o                         
   9   4 -17       1351.20       1241.06       139.45 o                         
  10   4 -17       4312.80       4878.33       268.79 o                         
  11   4 -17        438.50        423.45        98.99 o                         
  12   4 -17       5122.69       5694.12       277.12 o                         
  13   4 -17        186.19         60.59       166.05 o                         
  14   4 -17        213.61         31.42       172.79 o                         
  15   4 -17         21.84        192.97       177.26 o                         
  16   4 -17       1198.39       1598.25       246.92 o                         
  17   4 -17        270.06        105.47       192.99 o                         
  18   4 -17        906.79        837.04       161.67 o                         
  19   4 -17        252.32        326.59       148.05 o                         
  20   4 -17        310.39        198.18       151.71 o                         
  21   4 -17         34.04       -131.07       131.07 o                         
  22   4 -17       3899.52       3540.74       384.88 o                         
  23   4 -17        728.24        871.11       186.13 o                         
  24   4 -17       1690.88       1563.96       182.98 o                         
   0   5 -17        286.03        112.20       145.87 o                         
   1   5 -17       1863.96       1945.13       149.99 o                         
   2   5 -17       3975.93       4257.21       211.50 o                         
   3   5 -17       8469.30       8919.36       343.85 o                         
   4   5 -17         96.57        180.13        89.14 o                         
   5   5 -17        113.52         78.08       136.88 o                         
   6   5 -17       2420.80       2296.88       182.27 o                         
   7   5 -17       2437.36       2332.83       185.63 o                         
   8   5 -17        559.68        512.21       125.98 o                         
   9   5 -17       4703.07       4608.56       233.63 o                         
  10   5 -17         85.05        102.28        92.26 o                         
  11   5 -17        706.28        753.68       108.45 o                         
  12   5 -17        157.21        235.61       100.56 o                         
  13   5 -17        197.31        290.85       106.76 o                         
  14   5 -17        552.03        485.18       154.85 o                         
  15   5 -17        973.54        895.12       162.20 o                         
  16   5 -17       1090.35       1432.28       150.72 o                         
  17   5 -17        161.41        306.07       133.91 o                         
  18   5 -17        268.37        254.22       122.17 o                         
  19   5 -17       1245.92       1335.61       195.76 o                         
  20   5 -17         49.78         13.45       130.50 o                         
  21   5 -17        328.49        385.51       162.80 o                         
  22   5 -17        274.56        377.17       154.53 o                         
  23   5 -17          9.95        -57.35       170.53 o                         
   1   6 -17       4786.82       4915.79       266.70 o                         
   2   6 -17       2324.63       2237.57       236.78 o                         
   3   6 -17       1880.44       2105.14       156.47 o                         
   4   6 -17       1042.24       1140.40       124.64 o                         
   5   6 -17        356.40        412.96       107.83 o                         
   6   6 -17       1028.53       1032.82       148.25 o                         
   7   6 -17       2950.73       3303.50       162.91 o                         
   8   6 -17        318.71        372.55        88.59 o                         
   9   6 -17        721.50        798.81       100.76 o                         
  10   6 -17       1747.45       1811.48       127.44 o                         
  11   6 -17        918.47        948.32       109.45 o                         
  12   6 -17       1553.53       1587.18       127.81 o                         
  13   6 -17        455.82        365.01       103.83 o                         
  14   6 -17        617.35        540.38       111.07 o                         
  15   6 -17        268.39        138.31       134.01 o                         
  16   6 -17       1258.81       1415.46       163.36 o                         
  17   6 -17       4963.67       4761.07       277.37 o                         
  18   6 -17         95.52        159.31       116.76 o                         
  19   6 -17       1312.78       1356.79       146.89 o                         
  20   6 -17        247.84        142.21       129.65 o                         
  21   6 -17        126.34         -5.94       140.52 o                         
  22   6 -17         42.08        -34.68       144.79 o                         
   0   7 -17       1149.44       1095.46       215.50 o                         
   1   7 -17        838.29        920.53       122.93 o                         
   2   7 -17        151.20        -12.13       104.00 o                         
   3   7 -17       1456.62       1513.02       124.48 o                         
   4   7 -17      10586.08      10635.85       368.55 o                         
   5   7 -17        263.57        263.47        78.37 o                         
   6   7 -17       1003.66        876.37        92.66 o                         
   7   7 -17          7.39        -77.54        82.91 o                         
   8   7 -17        929.52        924.66       106.46 o                         
   9   7 -17        140.72         15.51        88.40 o                         
  10   7 -17       3612.79       3115.05       174.21 o                         
  11   7 -17         31.52         57.12       106.85 o                         
  12   7 -17         69.53         64.01        98.62 o                         
  13   7 -17         82.43        204.70       105.75 o                         
  14   7 -17       3584.75       4027.29       324.90 o                         
  15   7 -17         32.42         30.21       114.07 o                         
  16   7 -17       1449.41       1326.52       167.82 o                         
  17   7 -17          7.12         28.18       143.90 o                         
  18   7 -17        748.54        820.57       137.48 o                         
  19   7 -17        180.14        302.78       131.30 o                         
  20   7 -17       2002.59       1800.03       168.55 o                         
  21   7 -17         52.84        -27.45       130.63 o                         
   1   8 -17        407.77        161.99       116.44 o                         
   2   8 -17        459.56        229.31       118.71 o                         
   3   8 -17         99.03        225.15       118.19 o                         
   4   8 -17       4237.30       4299.13       240.75 o                         
   5   8 -17        145.29        273.23       107.28 o                         
   6   8 -17       1382.91       1137.37       126.80 o                         
   7   8 -17         83.24          7.87       105.04 o                         
   8   8 -17        942.49        825.63       143.86 o                         
   9   8 -17         68.94          6.82        95.48 o                         
  10   8 -17        578.10        457.87       109.29 o                         
  11   8 -17       1094.30       1002.11       185.64 o                         
  12   8 -17       1600.70       1509.86       142.29 o                         
  13   8 -17       1433.92       1721.96       148.83 o                         
  14   8 -17        160.87        199.95       115.35 o                         
  15   8 -17        148.02        164.98       125.68 o                         
  16   8 -17       2477.73       2662.28       189.34 o                         
  17   8 -17       2077.34       2344.06       259.32 o                         
  18   8 -17        417.30        233.13       132.76 o                         
  19   8 -17        175.74         32.01       195.02 o                         
  20   8 -17         77.90         62.39       170.40 o                         
   0   9 -17       4255.49       3730.31       283.77 o                         
   1   9 -17       2258.08       2158.06       154.62 o                         
   2   9 -17         19.90         70.23       125.98 o                         
   3   9 -17       2359.10       2834.95       202.41 o                         
   4   9 -17        380.50        467.58       137.46 o                         
   5   9 -17         47.80         24.26       125.04 o                         
   6   9 -17         68.13         82.32       123.01 o                         
   7   9 -17        476.05        521.88       122.75 o                         
   8   9 -17        107.51         33.07       144.77 o                         
   9   9 -17       2930.41       2857.63       192.13 o                         
  10   9 -17         25.77        198.70       161.60 o                         
  11   9 -17        224.71        239.97       145.19 o                         
  12   9 -17        747.53        550.66       155.04 o                         
  13   9 -17        605.09        323.24       155.58 o                         
  14   9 -17         54.01         57.04       188.59 o                         
  15   9 -17       1349.68       1158.23       175.39 o                         
  16   9 -17        393.64        102.49       156.85 o                         
  17   9 -17        119.31       -158.65       158.65 o                         
  18   9 -17         26.49       -106.92       191.80 o                         
   1  10 -17        213.72        117.66       115.43 o                         
   2  10 -17        317.28        367.94       120.52 o                         
   3  10 -17       1065.91        991.42       134.28 o                         
   4  10 -17         90.18        257.05       138.37 o                         
   5  10 -17       1284.90       1236.37       166.38 o                         
   6  10 -17        408.39        195.14       215.26 o                         
   7  10 -17         32.72        212.11       145.14 o                         
   8  10 -17       2057.43       1778.52       190.85 o                         
   9  10 -17        168.84        161.60       133.57 o                         
  10  10 -17        322.35        297.24       157.11 o                         
  11  10 -17       1941.32       2003.88       200.89 o                         
  12  10 -17       1705.21       1442.24       242.15 o                         
  13  10 -17       2359.17       2685.57       278.92 o                         
  14  10 -17        220.65        109.19       214.59 o                         
  15  10 -17        131.27       -216.49       216.49 o                         
  16  10 -17        211.61        -16.53       230.31 o                         
   0  11 -17        310.48        199.72       264.80 o                         
   1  11 -17        160.87        -42.72       224.39 o                         
   2  11 -17       2125.42       1961.46       238.75 o                         
   3  11 -17         83.29        347.75       191.28 o                         
   4  11 -17       1177.21       1321.01       222.90 o                         
   5  11 -17        378.67        526.49       199.64 o                         
   6  11 -17        229.58        297.71       188.64 o                         
   7  11 -17        413.64        727.48       205.49 o                         
   8  11 -17       2268.81       2036.81       258.28 o                         
   9  11 -17        101.08        146.42       199.62 o                         
  10  11 -17       3037.33       2474.15       271.10 o                         
  11  11 -17        101.05       -149.21       165.33 o                         
  12  11 -17         20.52        261.55       173.66 o                         
  13  11 -17         36.15         -2.23       167.37 o                         
   1  12 -17        599.90        328.78       203.12 o                         
   2  12 -17         53.63       -131.71       199.12 o                         
   3  12 -17        367.14        316.41       206.28 o                         
   4  12 -17        245.93        151.13       199.67 o                         
   5  12 -17       1023.34       1181.77       228.49 o                         
   6  12 -17        521.31        633.59       254.71 o                         
   7  12 -17        253.59         92.67       217.67 o                         
   8  12 -17        342.00        178.30       202.81 o                         
   9  12 -17         21.79         67.46       200.67 o                         
   4   0 -16      19052.97      19770.72      1229.44 o                         
   6   0 -16       7368.02       7614.51       434.54 o                         
  16   0 -16       7284.60       7406.43       544.46 o                         
  18   0 -16       1800.31       1668.21       235.75 o                         
  20   0 -16       1540.30       1405.35       260.42 o                         
  22   0 -16         15.36        -65.07       199.70 o                         
  24   0 -16        871.74        828.19       251.37 o                         
  26   0 -16       1264.77        902.35       278.34 o                         
   1   1 -16       1158.35       1014.78       177.36 o                         
   4   1 -16       4013.58       4098.28       292.25 o                         
   5   1 -16       1983.64       2021.31       206.62 o                         
   6   1 -16       4696.99       5414.82       346.30 o                         
   7   1 -16       1572.37       1441.56       170.65 o                         
   8   1 -16      12735.92      12024.82       792.03 o                         
  14   1 -16       1044.81       1133.59       204.27 o                         
  15   1 -16       1627.13       1490.81       229.01 o                         
  16   1 -16       4629.53       5421.27       309.04 o                         
  17   1 -16       7304.59       6644.69       377.00 o                         
  18   1 -16       1845.15       1876.35       319.95 o                         
  19   1 -16       1777.91       1658.06       177.79 o                         
  20   1 -16        823.91        587.72       149.08 o                         
  21   1 -16        215.70        301.66       145.02 o                         
  22   1 -16       1431.08       1661.08       190.40 o                         
  23   1 -16       1292.40       1637.96       199.98 o                         
  24   1 -16        943.11        886.69       178.81 o                         
  25   1 -16        104.08        124.49       159.41 o                         
  26   1 -16        764.91        840.32       393.88 o                         
   0   2 -16       1223.06       1216.86       143.69 o                         
   1   2 -16      11899.14      11244.69       482.34 o                         
   2   2 -16       2920.01       2450.50       160.38 o                         
   3   2 -16       7091.65       7123.16       452.51 o                         
   4   2 -16       5506.53       5887.01       283.88 o                         
   5   2 -16       1677.23       1672.94       181.89 o                         
   6   2 -16        241.31        473.50       123.42 o                         
   7   2 -16       1222.76       1248.24       159.40 o                         
   8   2 -16       6148.26       6641.56       440.97 o                         
   9   2 -16      10809.87      11343.14       712.33 o                         
  10   2 -16       2215.06       2001.10       204.38 o                         
  13   2 -16        699.13        509.49       166.09 o                         
  14   2 -16       1568.32       1802.86       235.74 o                         
  15   2 -16        969.54       1212.10       211.00 o                         
  16   2 -16         61.49        -92.94       111.65 o                         
  17   2 -16       1552.46       1510.33       167.92 o                         
  18   2 -16       1283.99       1289.94       225.60 o                         
  19   2 -16        516.44        530.01       150.36 o                         
  20   2 -16        100.37        125.26       135.65 o                         
  21   2 -16        382.95        406.68       147.16 o                         
  22   2 -16       2853.88       3006.62       248.50 o                         
  23   2 -16        217.44        428.08       288.35 o                         
  24   2 -16        240.36        252.15       165.53 o                         
  25   2 -16        784.03        435.94       182.17 o                         
  26   2 -16        175.15         51.53       151.43 o                         
   1   3 -16       2223.58       2299.60       294.24 o                         
   2   3 -16      17106.79      16582.18       730.74 o                         
   3   3 -16       3964.53       3958.35       226.23 o                         
   4   3 -16       8100.33       7967.62       382.56 o                         
   5   3 -16        364.30        211.16       108.84 o                         
   6   3 -16       2160.03       2045.03       223.47 o                         
   7   3 -16        150.82        135.99        83.69 o                         
   8   3 -16      14704.36      14527.31       688.92 o                         
   9   3 -16       1416.76       1193.00       121.44 o                         
  10   3 -16        354.89        494.08       102.34 o                         
  11   3 -16        796.64        932.14       139.16 o                         
  12   3 -16       7991.28       7553.21       310.09 o                         
  13   3 -16        582.72        537.13       127.39 o                         
  14   3 -16       1627.77       1517.08       171.33 o                         
  15   3 -16       2317.18       2253.35       339.10 o                         
  16   3 -16       5934.99       5648.44       463.21 o                         
  17   3 -16       3699.79       4108.87       312.29 o                         
  18   3 -16       1882.33       1901.53       187.26 o                         
  19   3 -16        273.80         67.08       135.11 o                         
  20   3 -16        550.78        557.01       149.20 o                         
  21   3 -16        340.03        100.00       140.56 o                         
  22   3 -16       2396.54       2657.11       285.18 o                         
  23   3 -16        894.60        983.95       187.09 o                         
  24   3 -16        972.16        810.93       159.86 o                         
  25   3 -16         25.00         88.38       144.69 o                         
   0   4 -16       4751.86       4274.56       368.77 o                         
   1   4 -16        135.87         64.21        86.38 o                         
   2   4 -16       5131.21       4777.84       319.35 o                         
   3   4 -16       1274.42       1250.56       105.82 o                         
   4   4 -16       5796.81       5635.94       296.99 o                         
   5   4 -16       1318.73       1216.82       123.50 o                         
   6   4 -16       1611.32       1643.50       137.69 o                         
   7   4 -16        244.71        162.57       122.30 o                         
   8   4 -16       5518.59       5456.89       283.11 o                         
   9   4 -16       2059.09       2087.32       160.38 o                         
  10   4 -16      11927.35      11899.12       463.15 o                         
  11   4 -16       2100.24       2253.65       141.09 o                         
  12   4 -16        681.58        681.34       101.48 o                         
  13   4 -16         12.06        -76.06        89.72 o                         
  14   4 -16       3864.57       4172.01       227.81 o                         
  15   4 -16       1339.06       1518.24       172.09 o                         
  16   4 -16       1659.21       1899.65       185.40 o                         
  17   4 -16        154.92        148.43       114.64 o                         
  18   4 -16        960.53       1172.17       143.17 o                         
  19   4 -16        231.67        397.78       187.38 o                         
  20   4 -16       2442.66       2626.17       194.15 o                         
  21   4 -16        121.96        200.36       128.87 o                         
  22   4 -16       1688.97       1570.77       167.73 o                         
  23   4 -16         77.07        205.04       140.57 o                         
  24   4 -16       2121.41       2360.21       310.53 o                         
  25   4 -16        148.24         52.61       147.33 o                         
   1   5 -16       1712.49       1822.50       158.40 o                         
   2   5 -16        516.31        366.66        88.05 o                         
   3   5 -16       1775.71       2038.62       132.87 o                         
   4   5 -16       4237.70       4159.35       201.05 o                         
   5   5 -16       4264.87       4111.86       246.51 o                         
   6   5 -16        162.52        105.47       104.58 o                         
   7   5 -16        842.40        831.57       129.00 o                         
   8   5 -16       3836.15       4166.99       254.74 o                         
   9   5 -16        128.93         15.53        83.23 o                         
  10   5 -16        496.98        483.79       114.49 o                         
  11   5 -16       2186.61       2098.75       143.85 o                         
  12   5 -16       1932.04       1750.42       150.02 o                         
  13   5 -16        392.51        379.34       104.49 o                         
  14   5 -16        185.14        312.56       124.14 o                         
  15   5 -16        141.40        103.09       109.59 o                         
  16   5 -16       2055.62       1895.86       257.39 o                         
  17   5 -16       3471.83       3892.25       453.58 o                         
  18   5 -16        769.51        703.46       115.17 o                         
  19   5 -16        101.96        278.03       114.39 o                         
  20   5 -16        950.44        840.99       128.25 o                         
  21   5 -16        276.24         -0.26       117.78 o                         
  22   5 -16        170.36         52.42       137.65 o                         
  23   5 -16       2878.80       2704.41       199.63 o                         
  24   5 -16        385.56        262.41       151.86 o                         
   0   6 -16       6341.86       6168.45       490.42 o                         
   1   6 -16        566.03        419.04       116.76 o                         
   2   6 -16       5891.36       5543.86       212.28 o                         
   3   6 -16       4316.04       4139.76       182.01 o                         
   4   6 -16       3952.20       3927.44       182.88 o                         
   5   6 -16       3162.14       2834.16       176.93 o                         
   6   6 -16        260.63        324.38       101.21 o                         
   7   6 -16       4645.49       4535.52       193.58 o                         
   8   6 -16        407.00        422.98        86.08 o                         
   9   6 -16       5408.22       5557.48       238.37 o                         
  10   6 -16        215.09        190.77        85.43 o                         
  11   6 -16        949.49        876.31       103.55 o                         
  12   6 -16       1136.24       1238.63       114.70 o                         
  13   6 -16         76.22        211.98        96.34 o                         
  14   6 -16       2197.34       2375.15       150.30 o                         
  15   6 -16        623.77        417.98       110.15 o                         
  16   6 -16        498.46        660.67       121.74 o                         
  17   6 -16        274.71        391.73       189.12 o                         
  18   6 -16       1919.88       1617.47       144.34 o                         
  19   6 -16        996.35        851.37       132.36 o                         
  20   6 -16        920.76        996.33       137.39 o                         
  21   6 -16        691.25        755.36       134.84 o                         
  22   6 -16         78.39       -124.51       124.51 o                         
  23   6 -16         15.93         99.61       133.59 o                         
   1   7 -16       2431.87       2761.71       222.15 o                         
   2   7 -16       8819.53       8647.35       307.48 o                         
   3   7 -16         97.69        190.88        89.84 o                         
   4   7 -16        307.22        174.63        73.90 o                         
   5   7 -16        363.82        210.74        75.38 o                         
   6   7 -16       6188.90       6424.16       226.31 o                         
   7   7 -16        117.19        276.11        85.28 o                         
   8   7 -16       7327.48       7376.58       275.31 o                         
   9   7 -16        650.00        736.45       100.22 o                         
  10   7 -16       3370.70       3733.26       181.20 o                         
  11   7 -16         57.61         94.00        94.09 o                         
  12   7 -16       5025.02       5668.98       231.85 o                         
  13   7 -16        476.68        761.37       114.14 o                         
  14   7 -16        570.46        613.87       113.80 o                         
  15   7 -16        211.72        282.69       114.18 o                         
  16   7 -16       4130.32       4538.79       397.59 o                         
  17   7 -16        723.55        936.33       141.29 o                         
  18   7 -16       2267.97       2038.54       159.04 o                         
  19   7 -16          0.11        -24.00       120.65 o                         
  20   7 -16         76.68        108.76       123.73 o                         
  21   7 -16         78.95        155.66       130.63 o                         
  22   7 -16       1579.77       1451.92       170.65 o                         
   0   8 -16        532.25        373.67       142.82 o                         
   1   8 -16        678.40        441.72       161.78 o                         
   2   8 -16       3936.50       4090.27       234.59 o                         
   3   8 -16       2289.17       2845.23       189.33 o                         
   4   8 -16       4358.22       4235.61       207.39 o                         
   5   8 -16        167.64         69.94       101.01 o                         
   6   8 -16        196.29        153.32       103.76 o                         
   7   8 -16         31.00        -69.29       100.06 o                         
   8   8 -16        911.15       1187.74       123.43 o                         
   9   8 -16       2299.33       2475.83       154.39 o                         
  10   8 -16       2836.82       3115.22       197.43 o                         
  11   8 -16        225.85        288.15       103.41 o                         
  12   8 -16        179.26        249.88       117.89 o                         
  13   8 -16        219.00        174.01       112.07 o                         
  14   8 -16       1006.60        875.94       129.08 o                         
  15   8 -16       1156.72       1073.59       140.93 o                         
  16   8 -16        450.34        493.96       135.01 o                         
  17   8 -16        348.97        453.34       115.89 o                         
  18   8 -16        428.08        326.12       121.82 o                         
  19   8 -16        293.52        159.87       166.17 o                         
  20   8 -16        353.81         18.06       275.07 o                         
  21   8 -16        194.77         80.56       231.71 o                         
   1   9 -16       1772.49       1849.16       146.65 o                         
   2   9 -16       1376.73       1506.62       188.83 o                         
   3   9 -16        395.35        483.60       131.38 o                         
   4   9 -16        157.66        129.27       192.73 o                         
   5   9 -16        896.60        992.49       146.98 o                         
   6   9 -16       1847.87       2254.48       159.07 o                         
   7   9 -16        634.91        623.06       134.84 o                         
   8   9 -16       1272.77       1405.11       143.03 o                         
   9   9 -16          7.89        160.03       132.04 o                         
  10   9 -16        391.26        360.13       263.16 o                         
  11   9 -16       3721.80       3898.38       341.92 o                         
  12   9 -16        290.38        269.17       170.87 o                         
  13   9 -16        804.63        698.29       162.29 o                         
  14   9 -16        489.21        296.51       126.90 o                         
  15   9 -16         18.24         -5.07       126.02 o                         
  16   9 -16        517.02        704.36       169.41 o                         
  17   9 -16       1589.03       1172.55       188.81 o                         
  18   9 -16        453.03        163.85       170.54 o                         
  19   9 -16         15.05         89.79       174.60 o                         
   0  10 -16       2448.67       2276.83       232.63 o                         
   1  10 -16       1267.28       1809.40       199.26 o                         
   2  10 -16        278.15        453.23       117.61 o                         
   3  10 -16       1317.45       1512.62       168.03 o                         
   4  10 -16       2483.07       2763.45       203.12 o                         
   5  10 -16       1545.46       1506.70       171.30 o                         
   6  10 -16        600.33        680.88       148.88 o                         
   7  10 -16          5.05         92.16       136.79 o                         
   8  10 -16        667.86        741.59       133.95 o                         
   9  10 -16       1379.96       1492.73       155.40 o                         
  10  10 -16       2770.80       2732.84       198.70 o                         
  11  10 -16        981.46       1301.42       236.57 o                         
  12  10 -16        202.25       -176.59       193.53 o                         
  13  10 -16        405.26        469.30       260.32 o                         
  14  10 -16       1794.08       2026.38       268.49 o                         
  15  10 -16        827.76        455.09       241.27 o                         
  16  10 -16        627.67        260.97       228.60 o                         
  17  10 -16         19.61         35.43       226.83 o                         
   1  11 -16         99.30        133.52       175.58 o                         
   2  11 -16       2736.21       2550.75       257.24 o                         
   3  11 -16         71.37        146.53       178.26 o                         
   4  11 -16       1471.12       1296.29       213.66 o                         
   5  11 -16        100.83         32.58       178.20 o                         
   6  11 -16       1364.70       1249.67       214.55 o                         
   7  11 -16        833.17        544.27       200.87 o                         
   8  11 -16       1623.35       1728.39       240.67 o                         
   9  11 -16         98.95         41.94       188.63 o                         
  10  11 -16        744.14        615.83       174.10 o                         
  11  11 -16         33.73        -15.37       160.89 o                         
  12  11 -16       3494.90       2631.95       350.35 o                         
  13  11 -16          3.90         71.68       232.24 o                         
  14  11 -16        216.34        -92.59       224.27 o                         
  15  11 -16         63.82       -164.31       236.73 o                         
   0  12 -16        599.97        886.47       309.70 o                         
   1  12 -16         75.71         72.05       189.20 o                         
   2  12 -16        928.71       1016.54       222.12 o                         
   3  12 -16       1137.69       1404.43       228.54 o                         
   4  12 -16        877.73        741.32       211.06 o                         
   5  12 -16         59.02        318.95       232.24 o                         
   6  12 -16        269.03       -113.00       280.50 o                         
   7  12 -16        424.41        586.40       311.93 o                         
   8  12 -16        957.19        601.64       363.60 o                         
   9  12 -16        731.72        652.93       217.34 o                         
  10  12 -16        559.75        610.24       217.85 o                         
  11  12 -16          4.65        -90.03       194.98 o                         
   1  13 -16        425.98        466.77       215.86 o                         
   2  13 -16        725.87        541.62       210.23 o                         
   3  13 -16        938.30       1288.81       315.34 o                         
   4  13 -16        201.46        232.59       253.57 o                         
   5  13 -16       1794.08       1664.24       294.09 o                         
   4   0 -15      22653.05      22056.25      1270.86 o                         
   6   0 -15       3811.37       4064.38       263.02 o                         
   8   0 -15       6975.39       6467.53       447.98 o                         
  16   0 -15       8282.75       8145.81       540.20 o                         
  18   0 -15       9897.42      10128.47       743.08 o                         
  20   0 -15        311.40        583.45       195.23 o                         
  22   0 -15        663.28        570.05       210.96 o                         
  24   0 -15       1279.41       1288.46       262.63 o                         
  26   0 -15       1576.07       1571.41       298.57 o                         
   0   1 -15       2369.24       1914.07       170.74 o                         
   1   1 -15       5869.08       5047.17       235.27 o                         
   2   1 -15       3030.36       2986.67       240.46 o                         
   3   1 -15       6690.21       6352.21       302.17 o                         
   4   1 -15       7781.88       8155.79       362.66 o                         
   5   1 -15       8683.48       8263.38       538.57 o                         
   6   1 -15       9066.40       9188.29       581.45 o                         
   7   1 -15       6797.11       6325.52       423.20 o                         
   8   1 -15       2595.25       2635.18       220.16 o                         
   9   1 -15       6456.60       6859.23       456.83 o                         
  10   1 -15       3793.32       3366.89       267.46 o                         
  11   1 -15        287.64        269.29       141.38 o                         
  14   1 -15       1079.63        808.12       175.09 o                         
  15   1 -15       3774.45       4154.62       259.79 o                         
  16   1 -15        779.76        751.23       246.89 o                         
  17   1 -15        914.47        990.66       180.69 o                         
  18   1 -15        100.02        171.43       263.66 o                         
  19   1 -15        119.29        133.41       126.07 o                         
  20   1 -15          2.88         23.99       126.90 o                         
  21   1 -15        286.13        -19.73       134.07 o                         
  22   1 -15        229.46        134.74       139.61 o                         
  23   1 -15        136.75        450.59       152.30 o                         
  24   1 -15       1010.84       1071.24       182.44 o                         
  25   1 -15        767.98        730.72       179.31 o                         
  26   1 -15        343.54        118.68       166.41 o                         
  27   1 -15         10.25       -163.33       163.33 o                         
   1   2 -15       2218.86       2172.48       124.89 o                         
   2   2 -15       1582.43       1412.48       143.72 o                         
   3   2 -15        620.41        507.26       101.00 o                         
   4   2 -15       2957.22       2519.28       157.73 o                         
   5   2 -15      10789.72      11103.28       466.49 o                         
   6   2 -15        699.65        613.78        82.77 o                         
   7   2 -15       2806.12       2840.53       176.26 o                         
   8   2 -15       1386.12       1405.37       114.28 o                         
   9   2 -15       2956.06       2773.72       393.19 o                         
  10   2 -15       1193.31       1362.74       117.18 o                         
  11   2 -15       3941.45       3913.98       230.43 o                         
  12   2 -15       1969.25       2417.08       177.00 o                         
  13   2 -15       8971.24       8946.25       433.90 o                         
  14   2 -15       1973.72       2476.42       479.43 o                         
  15   2 -15        640.11        606.40       125.10 o                         
  16   2 -15        544.79        543.49       106.41 o                         
  17   2 -15       6947.06       6577.86       301.27 o                         
  18   2 -15          1.14        135.97       110.92 o                         
  19   2 -15       1549.24       1698.32       181.81 o                         
  20   2 -15       1201.73       1327.85       168.16 o                         
  21   2 -15         15.66        -50.96       149.21 o                         
  22   2 -15        391.07        444.05       150.52 o                         
  23   2 -15       1318.81       1227.28       183.28 o                         
  24   2 -15        524.70        360.74       166.42 o                         
  25   2 -15        673.44        511.17       178.53 o                         
  26   2 -15         11.02        -65.80       141.92 o                         
   0   3 -15       7803.99       8106.31       533.81 o                         
   1   3 -15       3440.58       3294.26       196.99 o                         
   2   3 -15       2943.54       3101.63       222.46 o                         
   3   3 -15       4831.13       4815.41       273.33 o                         
   4   3 -15       5947.13       5980.90       324.54 o                         
   5   3 -15       1326.99       1363.09       120.16 o                         
   6   3 -15       5272.09       4837.09       250.47 o                         
   7   3 -15       1968.08       1803.62       190.90 o                         
   8   3 -15       5641.89       5589.39       483.63 o                         
   9   3 -15       1249.61       1365.84       117.35 o                         
  10   3 -15       5205.97       5047.58       311.46 o                         
  11   3 -15       1820.21       2090.14       128.93 o                         
  12   3 -15       4615.97       4623.68       210.25 o                         
  13   3 -15        251.22        268.65        87.61 o                         
  14   3 -15        374.11        343.00       117.51 o                         
  15   3 -15       1285.51       1086.33       154.28 o                         
  16   3 -15       3142.96       2952.37       234.51 o                         
  17   3 -15        239.71        334.06       109.35 o                         
  18   3 -15       1902.39       1832.40       151.73 o                         
  19   3 -15        679.12        664.55       121.61 o                         
  20   3 -15        378.57        208.14       120.73 o                         
  21   3 -15        426.59        381.29       124.86 o                         
  22   3 -15        336.86         93.16       129.47 o                         
  23   3 -15          6.76        -80.92       128.72 o                         
  24   3 -15        425.34        250.34       136.58 o                         
  25   3 -15        552.42        493.44       166.69 o                         
  26   3 -15        247.13        211.06       149.20 o                         
   1   4 -15       2186.49       1959.48       178.57 o                         
   2   4 -15      19876.37      19235.46       838.60 o                         
   3   4 -15       1672.33       1623.75       142.23 o                         
   4   4 -15       9535.42       9361.56       460.50 o                         
   5   4 -15       2667.48       2752.06       182.66 o                         
   6   4 -15       2275.91       2379.94       167.42 o                         
   7   4 -15        616.90        560.07       121.20 o                         
   8   4 -15        773.13        865.03       117.42 o                         
   9   4 -15        507.85        646.18       113.34 o                         
  10   4 -15       2198.08       2301.40       137.80 o                         
  11   4 -15       2045.26       2125.34       140.43 o                         
  12   4 -15       5439.24       5715.23       252.88 o                         
  13   4 -15        339.53        298.35        93.16 o                         
  14   4 -15         15.34         29.95        92.14 o                         
  15   4 -15        193.28        237.38       102.51 o                         
  16   4 -15       3336.17       3686.30       208.68 o                         
  17   4 -15        563.88        711.92       124.13 o                         
  18   4 -15       4257.42       4210.55       230.55 o                         
  19   4 -15        132.11        289.05       142.70 o                         
  20   4 -15       1440.88       1599.80       159.74 o                         
  21   4 -15        424.31        471.08       118.88 o                         
  22   4 -15       1385.66       1232.15       139.44 o                         
  23   4 -15        746.63        753.01       129.21 o                         
  24   4 -15       2159.00       2519.76       196.72 o                         
  25   4 -15        423.97        387.54       149.77 o                         
   0   5 -15       6344.51       5348.65       429.78 o                         
   1   5 -15        234.04        261.00        97.35 o                         
   2   5 -15       5542.81       5638.17       239.33 o                         
   3   5 -15       3857.48       3779.11       198.13 o                         
   4   5 -15       1021.00       1078.99       131.68 o                         
   5   5 -15        603.17        700.67       143.64 o                         
   6   5 -15       2418.87       2565.80       265.04 o                         
   7   5 -15       4733.88       5082.97       300.15 o                         
   8   5 -15       2898.33       3264.00       170.99 o                         
   9   5 -15       8900.39       8819.31       355.64 o                         
  10   5 -15       1729.70       1715.03       124.27 o                         
  11   5 -15       1276.09       1312.94       118.85 o                         
  12   5 -15        299.63        367.99        96.43 o                         
  13   5 -15       3919.25       4190.48       218.46 o                         
  14   5 -15        352.86        268.75       104.60 o                         
  15   5 -15        565.95        402.58       100.10 o                         
  16   5 -15        374.64        279.26       103.95 o                         
  17   5 -15        503.28        590.82        96.58 o                         
  18   5 -15       1313.04       1000.11       123.11 o                         
  19   5 -15        724.45        418.49       113.40 o                         
  20   5 -15          5.37         53.17       108.56 o                         
  21   5 -15        464.51        535.56       126.01 o                         
  22   5 -15        154.24        231.54       122.08 o                         
  23   5 -15        240.87        158.18       128.43 o                         
  24   5 -15        136.48        415.87       143.05 o                         
  25   5 -15        646.71        455.16       160.99 o                         
   1   6 -15       1033.62       1215.96       111.92 o                         
   2   6 -15       3987.77       3860.44       177.19 o                         
   3   6 -15       4836.65       4890.65       252.80 o                         
   4   6 -15       1974.76       2118.82       127.74 o                         
   5   6 -15       1912.12       2047.83       142.94 o                         
   6   6 -15       6860.76       6824.56       244.96 o                         
   7   6 -15       5906.42       6157.59       230.34 o                         
   8   6 -15        194.36        168.13        77.52 o                         
   9   6 -15        398.95        460.60        85.87 o                         
  10   6 -15        513.96        648.98       104.84 o                         
  11   6 -15       4548.53       4242.92       202.76 o                         
  12   6 -15       3048.40       3387.89       168.62 o                         
  13   6 -15        548.65        357.46       100.42 o                         
  14   6 -15        810.75        884.71       109.47 o                         
  15   6 -15        292.70        446.76       106.28 o                         
  16   6 -15        132.71        128.32       105.71 o                         
  17   6 -15       1570.48       1666.78       123.32 o                         
  18   6 -15        386.08        331.89       107.92 o                         
  19   6 -15        796.18        791.36       121.21 o                         
  20   6 -15        236.29        305.45       115.68 o                         
  21   6 -15        341.03         10.24       118.49 o                         
  22   6 -15        207.17        225.65       128.91 o                         
  23   6 -15       1969.58       1529.59       165.46 o                         
  24   6 -15         38.41         13.60       134.69 o                         
   0   7 -15      10684.42      10624.85       680.53 o                         
   1   7 -15       4418.46       4406.49       229.75 o                         
   2   7 -15       5005.61       5021.22       238.95 o                         
   3   7 -15        766.25        849.81        82.08 o                         
   4   7 -15       5234.16       4677.00       171.66 o                         
   5   7 -15       1015.51       1105.01        90.16 o                         
   6   7 -15       5126.63       5550.03       225.24 o                         
   7   7 -15        114.95         64.25        79.77 o                         
   8   7 -15       4880.60       5067.26       196.70 o                         
   9   7 -15       1088.27       1207.81       109.45 o                         
  10   7 -15       6114.03       6232.09       250.61 o                         
  11   7 -15        963.88       1003.76       109.65 o                         
  12   7 -15        605.46        680.62       103.92 o                         
  13   7 -15        283.01        194.95       102.57 o                         
  14   7 -15       3540.35       3611.53       376.79 o                         
  15   7 -15        137.95         80.17       140.89 o                         
  16   7 -15       1596.72       1541.18       174.98 o                         
  17   7 -15        347.90        371.77       105.60 o                         
  18   7 -15       1029.09        985.24       120.59 o                         
  19   7 -15         83.95        178.38       110.49 o                         
  20   7 -15        673.64        482.87       130.45 o                         
  21   7 -15         48.61        182.95       131.83 o                         
  22   7 -15        307.41        417.94       142.56 o                         
  23   7 -15        403.07        428.83       189.82 o                         
   1   8 -15        243.15        140.22       108.26 o                         
   2   8 -15        233.06        252.81       113.50 o                         
   3   8 -15        334.66        462.76       101.63 o                         
   4   8 -15       1726.60       1769.07       136.25 o                         
   5   8 -15        736.38        729.92       110.86 o                         
   6   8 -15       1156.51       1205.66       125.98 o                         
   7   8 -15        409.87        251.90        95.37 o                         
   8   8 -15         24.38        105.18        87.26 o                         
   9   8 -15        600.78        511.19        98.71 o                         
  10   8 -15       1617.29       1531.25       127.59 o                         
  11   8 -15       2402.63       2330.63       176.33 o                         
  12   8 -15       2279.40       2040.90       145.69 o                         
  13   8 -15        659.42        627.72       117.53 o                         
  14   8 -15        436.23        441.10       115.98 o                         
  15   8 -15        456.05        416.46       120.24 o                         
  16   8 -15        683.67       1037.27       137.50 o                         
  17   8 -15        872.19       1029.72       120.35 o                         
  18   8 -15       1865.96       1750.29       174.28 o                         
  19   8 -15        488.54        462.83       149.55 o                         
  20   8 -15        218.59         56.03       228.47 o                         
  21   8 -15        151.31         48.80       174.70 o                         
  22   8 -15        917.24        898.21       202.32 o                         
   0   9 -15        931.11        890.37       165.81 o                         
   1   9 -15       1563.76       1676.00       137.88 o                         
   2   9 -15       4567.96       4795.27       273.40 o                         
   3   9 -15       4930.27       5220.20       267.67 o                         
   4   9 -15        828.39        825.96       149.71 o                         
   5   9 -15       1031.69        769.45       119.85 o                         
   6   9 -15       1328.32       1604.77       153.91 o                         
   7   9 -15        578.44        619.76       118.45 o                         
   8   9 -15       1033.76       1189.58       133.85 o                         
   9   9 -15       1755.31       1812.02       246.64 o                         
  10   9 -15         69.93        195.75       129.41 o                         
  11   9 -15        190.31        114.53       133.48 o                         
  12   9 -15        183.22        201.90       144.91 o                         
  13   9 -15        273.09        199.19       115.16 o                         
  14   9 -15        229.02         62.38       116.58 o                         
  15   9 -15       2350.02       2388.27       221.36 o                         
  16   9 -15        244.29        177.18       131.95 o                         
  17   9 -15        197.29        178.77       183.88 o                         
  18   9 -15        223.54        130.05       167.34 o                         
  19   9 -15        422.82        162.01       178.95 o                         
  20   9 -15        423.72        257.11       182.56 o                         
   1  10 -15       1577.31       1958.04       164.61 o                         
   2  10 -15       1761.92       1840.29       150.49 o                         
   3  10 -15       2634.70       3259.19       315.61 o                         
   4  10 -15        318.15        327.54       136.77 o                         
   5  10 -15        885.42       1024.62       153.65 o                         
   6  10 -15       3018.08       2842.01       340.58 o                         
   7  10 -15       1137.41       1443.21       147.60 o                         
   8  10 -15        764.18        756.27       133.58 o                         
   9  10 -15        514.46        624.15       133.72 o                         
  10  10 -15        660.24        685.25       144.80 o                         
  11  10 -15        474.47        567.37       161.24 o                         
  12  10 -15       3541.52       3585.60       247.98 o                         
  13  10 -15        969.53       1168.69       226.89 o                         
  14  10 -15        195.90        181.27       210.07 o                         
  15  10 -15        768.81        756.01       234.50 o                         
  16  10 -15        717.44        632.21       240.78 o                         
  17  10 -15       3302.68       2590.62       306.62 o                         
  18  10 -15        868.74        769.27       244.75 o                         
   0  11 -15       4626.41       5419.98       366.40 o                         
   1  11 -15        642.65        970.58       138.30 o                         
   2  11 -15        798.58        785.64       134.21 o                         
   3  11 -15        174.25        357.76       125.57 o                         
   4  11 -15       3335.66       3380.68       239.27 o                         
   5  11 -15        347.29        523.26       155.02 o                         
   6  11 -15       1491.75       1831.54       194.92 o                         
   7  11 -15        249.55        184.40       180.09 o                         
   8  11 -15       2171.81       1741.03       237.04 o                         
   9  11 -15          3.96         10.47       152.46 o                         
  10  11 -15       1176.20       1042.18       179.00 o                         
  11  11 -15        332.09         55.52       177.86 o                         
  12  11 -15        182.16         -1.61       155.29 o                         
  13  11 -15        124.62        225.45       339.95 o                         
  14  11 -15        610.04        307.36       219.96 o                         
  15  11 -15         27.66       -122.74       371.35 o                         
  16  11 -15        940.73        806.84       250.51 o                         
   1  12 -15        997.87        604.78       263.73 o                         
   2  12 -15        254.11        332.11       187.24 o                         
   3  12 -15        272.32        392.34       196.45 o                         
   4  12 -15        640.33        661.48       200.70 o                         
   5  12 -15        371.28        310.04       195.16 o                         
   6  12 -15         57.36        -14.34       183.25 o                         
   7  12 -15        132.47         68.53       189.21 o                         
   8  12 -15        163.33        -57.38       187.90 o                         
   9  12 -15         11.34       -155.81       186.90 o                         
  10  12 -15        226.65        170.45       207.57 o                         
  11  12 -15        339.04        189.91       176.62 o                         
  12  12 -15       1187.01        862.96       196.37 o                         
  13  12 -15         63.77        -68.55       170.97 o                         
   0  13 -15       2482.43       2669.87       401.94 o                         
   1  13 -15        322.50        299.87       206.21 o                         
   2  13 -15         65.81        271.08       205.81 o                         
   3  13 -15       1844.24       1642.95       427.68 o                         
   4  13 -15         58.41         45.78       191.67 o                         
   5  13 -15       1295.61        761.64       221.31 o                         
   6  13 -15        203.59         43.60       211.07 o                         
   7  13 -15        122.85        229.48       210.47 o                         
   8  13 -15        346.57        282.70       262.55 o                         
   4   0 -14      12841.47      12143.52       736.52 o                         
   6   0 -14      11190.77      11109.93       522.62 o                         
   8   0 -14      10102.64      11227.47       699.04 o                         
  10   0 -14      35929.47      34027.27      2002.81 o                         
  14   0 -14       2346.37       2266.21       251.55 o                         
  16   0 -14       2747.98       2962.76       294.25 o                         
  18   0 -14       2303.22       1778.61       247.03 o                         
  20   0 -14         45.15        -69.56       179.51 o                         
  22   0 -14         71.07        228.87       195.22 o                         
  24   0 -14       5610.17       5653.15       516.99 o                         
  26   0 -14        958.20       1106.52       269.34 o                         
   1   1 -14        169.01        127.26        94.25 o                         
   2   1 -14       3368.35       2539.41       143.85 o                         
   3   1 -14       2671.85       2289.49       129.43 o                         
   4   1 -14       5276.87       5222.63       202.25 o                         
   5   1 -14       2814.74       2836.92       166.82 o                         
   6   1 -14        919.38        732.59        77.01 o                         
   7   1 -14       2759.62       2426.02       152.30 o                         
   8   1 -14       2916.20       2974.31       172.99 o                         
   9   1 -14       1235.97       1292.32       103.57 o                         
  10   1 -14       7583.95       7272.89       511.13 o                         
  11   1 -14      10988.63      10475.32       479.54 o                         
  12   1 -14      13043.55      12428.40       602.93 o                         
  13   1 -14       1182.31       1424.63       109.08 o                         
  14   1 -14       3611.71       3327.75       212.76 o                         
  15   1 -14       1999.93       1939.27       136.54 o                         
  16   1 -14         73.77         33.54        84.07 o                         
  17   1 -14       1781.28       2024.70       141.71 o                         
  18   1 -14         22.64       -100.22       128.69 o                         
  19   1 -14       2837.05       3145.55       183.95 o                         
  20   1 -14       1234.58       1226.16       159.38 o                         
  21   1 -14        482.68        530.05       126.17 o                         
  22   1 -14       1322.06       1358.36       171.41 o                         
  23   1 -14       2433.79       2224.74       210.35 o                         
  24   1 -14        183.87         71.08       147.54 o                         
  25   1 -14        456.83        628.00       168.21 o                         
  26   1 -14        258.63        329.02       173.61 o                         
  27   1 -14        258.94        344.60       149.79 o                         
   0   2 -14        260.63        141.32        57.77 o                         
   1   2 -14       2754.57       2949.90       126.48 o                         
   2   2 -14       2331.12       1936.58       186.47 o                         
   3   2 -14      20470.25      19822.00      1211.09 o                         
   4   2 -14       1981.70       1619.75       121.49 o                         
   5   2 -14       3833.52       3456.71       195.94 o                         
   6   2 -14       2166.79       2378.89       154.78 o                         
   7   2 -14       9113.21       8797.01       415.92 o                         
   8   2 -14        392.08        415.86        78.44 o                         
   9   2 -14       3903.98       4104.43       205.03 o                         
  10   2 -14         75.79        -24.33        75.05 o                         
  11   2 -14       5282.45       5392.94       289.32 o                         
  12   2 -14        318.24        270.04        78.16 o                         
  13   2 -14        828.15        846.90       118.67 o                         
  14   2 -14        657.36        630.63        95.92 o                         
  15   2 -14       3030.25       3383.79       190.52 o                         
  16   2 -14       1768.02       1744.33       133.36 o                         
  17   2 -14        223.97        261.25        99.55 o                         
  18   2 -14        491.35        429.03       108.32 o                         
  19   2 -14       2608.66       2905.03       179.13 o                         
  20   2 -14       1657.99       1765.26       146.93 o                         
  21   2 -14        244.37        432.67       116.60 o                         
  22   2 -14       2436.32       2977.76       190.40 o                         
  23   2 -14        420.92        556.84       130.58 o                         
  24   2 -14        311.52        435.89       133.66 o                         
  25   2 -14        436.60        541.52       142.17 o                         
  26   2 -14        988.34       1039.43       185.75 o                         
  27   2 -14        251.39        226.54       153.55 o                         
   1   3 -14       1276.73       1289.97       110.27 o                         
   2   3 -14      14657.86      15254.97       958.52 o                         
   3   3 -14       1375.53       1493.80       120.17 o                         
   4   3 -14       1229.73       1146.94       132.47 o                         
   5   3 -14       5048.20       4661.69       259.81 o                         
   6   3 -14      10522.89      11030.78       524.40 o                         
   7   3 -14       3085.21       3530.20       201.80 o                         
   8   3 -14       2509.38       2363.13       165.03 o                         
   9   3 -14       1267.45       1224.60       116.68 o                         
  10   3 -14       8828.41       8812.04       417.09 o                         
  11   3 -14       2075.52       2038.62       125.76 o                         
  12   3 -14       1913.21       2066.89       131.65 o                         
  13   3 -14       3536.68       3596.33       189.64 o                         
  14   3 -14       2540.69       2583.64       148.51 o                         
  15   3 -14        280.87        331.24        94.30 o                         
  16   3 -14       3952.43       4074.33       234.51 o                         
  17   3 -14       3412.23       3674.07       205.27 o                         
  18   3 -14       5478.38       5742.74       281.06 o                         
  19   3 -14       2688.97       3093.28       188.32 o                         
  20   3 -14       2661.19       2486.43       178.12 o                         
  21   3 -14         64.43       -111.81       111.81 o                         
  22   3 -14        649.75        642.46       119.52 o                         
  23   3 -14        192.97        259.58       114.87 o                         
  24   3 -14        719.73        296.42       120.55 o                         
  25   3 -14        383.78        324.17       124.36 o                         
  26   3 -14        747.41        782.16       152.57 o                         
  27   3 -14         98.01        295.21       141.05 o                         
   0   4 -14      27061.69      25941.68      1784.77 o                         
   1   4 -14       2061.64       1892.25       142.14 o                         
   2   4 -14       4068.31       3506.11       483.38 o                         
   3   4 -14        353.54        235.11       111.09 o                         
   4   4 -14      28249.73      27099.26      1225.37 o                         
   5   4 -14        962.43        910.59       108.98 o                         
   6   4 -14      18340.47      18617.64       853.72 o                         
   7   4 -14        704.81        834.67       107.05 o                         
   8   4 -14       1008.15        758.45       134.69 o                         
   9   4 -14       1906.15       1770.16       119.97 o                         
  10   4 -14       3386.47       3374.10       175.60 o                         
  11   4 -14       2142.70       2320.86       221.48 o                         
  12   4 -14        840.34       1119.91       103.87 o                         
  13   4 -14         23.66        156.43        88.05 o                         
  14   4 -14       6292.37       6650.79       291.67 o                         
  15   4 -14         27.32        -94.00        94.00 o                         
  16   4 -14       2496.89       2617.77       187.70 o                         
  17   4 -14        234.76        359.88        94.47 o                         
  18   4 -14       4425.44       4849.24       232.09 o                         
  19   4 -14       1057.54       1158.67       124.25 o                         
  20   4 -14       3556.18       3524.55       182.30 o                         
  21   4 -14        324.20        586.86       135.71 o                         
  22   4 -14        314.42        358.56       116.60 o                         
  23   4 -14          7.30         43.61       113.29 o                         
  24   4 -14        312.51        204.11       123.32 o                         
  25   4 -14        121.10         92.75       129.82 o                         
  26   4 -14        414.37        401.91       139.43 o                         
   1   5 -14       5781.76       5691.99       289.53 o                         
   2   5 -14       1513.85       1525.49       114.39 o                         
   3   5 -14        425.52        289.89        78.94 o                         
   4   5 -14       2744.20       2435.97       175.80 o                         
   5   5 -14       2496.86       2790.26       196.05 o                         
   6   5 -14       1253.37       1495.86       266.04 o                         
   7   5 -14        641.16        877.71       118.04 o                         
   8   5 -14        502.05        494.51        83.45 o                         
   9   5 -14       4378.52       4031.63       215.93 o                         
  10   5 -14       2733.11       2447.95       146.82 o                         
  11   5 -14       9685.35       9957.78       397.35 o                         
  12   5 -14       2304.84       2433.99       164.75 o                         
  13   5 -14        706.47        857.92        99.13 o                         
  14   5 -14       2439.91       2244.00       160.14 o                         
  15   5 -14        347.77        374.54        97.84 o                         
  16   5 -14        547.39        412.39       101.86 o                         
  17   5 -14       2538.93       2712.52       138.03 o                         
  18   5 -14       1446.97       1496.02       117.58 o                         
  19   5 -14        265.28        290.73        97.28 o                         
  20   5 -14        645.35        670.03       125.04 o                         
  21   5 -14        363.43        310.69       117.61 o                         
  22   5 -14        970.98        970.49       152.26 o                         
  23   5 -14        690.87        652.17       172.98 o                         
  24   5 -14       1479.46       1652.24       159.37 o                         
  25   5 -14        396.15        269.16       137.03 o                         
   0   6 -14       4453.00       4249.37       241.07 o                         
   1   6 -14       3720.92       3847.80       171.46 o                         
   2   6 -14       3779.65       3665.50       163.93 o                         
   3   6 -14       2967.95       3011.53       192.95 o                         
   4   6 -14       2702.44       2663.97       137.45 o                         
   5   6 -14       2354.20       2770.15       133.32 o                         
   6   6 -14       1480.53       1387.38       101.63 o                         
   7   6 -14       2937.85       2839.59       139.86 o                         
   8   6 -14       1526.54       1662.54       115.19 o                         
   9   6 -14       8393.48       8897.47       309.81 o                         
  10   6 -14       2091.95       2201.48       134.81 o                         
  11   6 -14       3431.86       3601.11       177.00 o                         
  12   6 -14       3154.98       2912.78       153.93 o                         
  13   6 -14        758.59        860.22       106.43 o                         
  14   6 -14        570.23        569.22       101.14 o                         
  15   6 -14        343.32        331.10       103.22 o                         
  16   6 -14         60.18         86.41       104.01 o                         
  17   6 -14         74.09        -87.49        87.49 o                         
  18   6 -14         68.44         -5.41        93.32 o                         
  19   6 -14         32.27         -5.14        97.25 o                         
  20   6 -14         49.68         70.59       102.68 o                         
  21   6 -14       1573.30       1552.18       147.92 o                         
  22   6 -14        157.73         55.98       122.16 o                         
  23   6 -14         48.77        199.95       130.07 o                         
  24   6 -14        175.97        212.22       132.29 o                         
  25   6 -14       2741.42       2429.49       242.77 o                         
   1   7 -14        426.22        635.21        90.46 o                         
   2   7 -14       4381.47       3988.57       220.63 o                         
   3   7 -14       1037.66       1273.45        92.30 o                         
   4   7 -14      10332.64       9542.59       318.88 o                         
   5   7 -14        357.52        292.90        71.32 o                         
   6   7 -14       2186.37       2361.58       134.16 o                         
   7   7 -14        425.80        453.26        84.26 o                         
   8   7 -14      17765.39      17688.35       582.02 o                         
   9   7 -14        178.85        166.45        83.85 o                         
  10   7 -14       2373.14       2515.70       141.98 o                         
  11   7 -14       1090.48       1418.51       116.80 o                         
  12   7 -14      11284.73      12081.86       419.98 o                         
  13   7 -14       2132.13       2246.57       148.77 o                         
  14   7 -14        122.25        131.20       100.04 o                         
  15   7 -14        256.61         84.29       103.78 o                         
  16   7 -14        498.75        317.96       114.27 o                         
  17   7 -14         36.97         20.92        93.61 o                         
  18   7 -14        564.02        541.30       107.72 o                         
  19   7 -14        472.86        455.49       110.90 o                         
  20   7 -14        989.80       1226.92       129.35 o                         
  21   7 -14        535.95        620.83       127.77 o                         
  22   7 -14       2734.06       2570.92       197.90 o                         
  23   7 -14       1428.55       1541.02       211.61 o                         
  24   7 -14       1627.86       1618.06       221.78 o                         
   0   8 -14      11580.35      11035.13       552.71 o                         
   1   8 -14        490.98        587.86       115.01 o                         
   2   8 -14       4990.10       4432.47       216.73 o                         
   3   8 -14        501.41        452.55       100.16 o                         
   4   8 -14       1077.03       1163.52       115.87 o                         
   5   8 -14       1349.68       1353.40       141.19 o                         
   6   8 -14       1292.73       1079.97       119.80 o                         
   7   8 -14        286.16        348.80        89.52 o                         
   8   8 -14        932.84        989.74       105.69 o                         
   9   8 -14       3513.53       3511.70       179.98 o                         
  10   8 -14       3603.12       3523.46       179.74 o                         
  11   8 -14        899.82        750.43       108.61 o                         
  12   8 -14       2069.27       2332.09       152.66 o                         
  13   8 -14       1096.96       1387.27       130.98 o                         
  14   8 -14        541.88        669.36       117.13 o                         
  15   8 -14       1054.60       1158.21       133.80 o                         
  16   8 -14        842.42        903.31       132.09 o                         
  17   8 -14        635.44        728.33       137.74 o                         
  18   8 -14        127.17       -119.78       130.04 o                         
  19   8 -14        169.15         65.10       137.66 o                         
  20   8 -14        182.97         34.90       159.05 o                         
  21   8 -14       1013.32       1083.07       197.39 o                         
  22   8 -14         89.13        -77.08       181.18 o                         
   1   9 -14       1458.50       1435.83       130.42 o                         
   2   9 -14        219.00        338.48       117.24 o                         
   3   9 -14        871.07       1073.81       139.37 o                         
   4   9 -14        162.82         77.67       111.42 o                         
   5   9 -14       1608.55       1665.66       136.82 o                         
   6   9 -14        548.82        638.71       115.80 o                         
   7   9 -14        206.21        220.43       108.70 o                         
   8   9 -14       1921.54       1812.12       174.43 o                         
   9   9 -14        323.15        199.22       157.50 o                         
  10   9 -14       1121.42       1034.90       147.55 o                         
  11   9 -14       2250.91       2544.94       198.26 o                         
  12   9 -14        456.26        472.91       117.03 o                         
  13   9 -14        458.68        370.42       115.96 o                         
  14   9 -14         56.06        -44.57       112.41 o                         
  15   9 -14        201.92        409.46       125.96 o                         
  16   9 -14        181.34        105.25       155.79 o                         
  17   9 -14       2342.74       2364.06       195.10 o                         
  18   9 -14       1088.68        865.15       177.56 o                         
  19   9 -14        451.16        119.00       174.33 o                         
  20   9 -14       1754.26       1696.93       215.59 o                         
  21   9 -14        248.97         55.73       186.46 o                         
   0  10 -14       9254.76       8459.84       482.01 o                         
   1  10 -14        766.39        670.56       118.08 o                         
   2  10 -14       4100.23       4019.11       229.07 o                         
   3  10 -14       6106.35       6581.97       320.86 o                         
   4  10 -14       4565.43       5085.55       266.58 o                         
   5  10 -14       6430.54       6265.85       329.25 o                         
   6  10 -14        181.55        232.20       113.05 o                         
   7  10 -14        818.29        683.13       128.12 o                         
   8  10 -14        116.93        124.42       116.24 o                         
   9  10 -14        171.33        161.47       116.92 o                         
  10  10 -14        435.26        332.05       189.87 o                         
  11  10 -14        401.17        219.48       182.91 o                         
  12  10 -14       1230.74       1300.15       259.89 o                         
  13  10 -14        538.43        580.01       162.46 o                         
  14  10 -14        705.16        607.76       211.37 o                         
  15  10 -14       2567.73       2614.84       337.96 o                         
  16  10 -14       1190.03        913.64       345.67 o                         
  17  10 -14         35.86         97.51       222.90 o                         
  18  10 -14        859.96        294.38       361.35 o                         
  19  10 -14       1918.53       1792.81       227.45 o                         
   1  11 -14        730.97        867.15       130.45 o                         
   2  11 -14       3044.27       2880.59       264.87 o                         
   3  11 -14         98.77        361.86       118.37 o                         
   4  11 -14        101.89        165.04       112.39 o                         
   5  11 -14         89.95        260.09       140.32 o                         
   6  11 -14       2097.45       2068.73       342.60 o                         
   7  11 -14        673.84        646.28       142.86 o                         
   8  11 -14       1029.61        943.59       211.23 o                         
   9  11 -14        191.37        237.37       150.37 o                         
  10  11 -14       1323.40       1099.44       176.33 o                         
  11  11 -14         93.28       -148.72       148.72 o                         
  12  11 -14        217.73        474.25       205.06 o                         
  13  11 -14        278.37         65.69       206.87 o                         
  14  11 -14        333.18        159.12       217.88 o                         
  15  11 -14        743.70        485.38       230.35 o                         
  16  11 -14       2912.60       2033.48       281.00 o                         
  17  11 -14         30.21        325.09       238.31 o                         
   0  12 -14         44.77        152.58       246.82 o                         
   1  12 -14         44.63        -40.76       172.59 o                         
   2  12 -14        976.17        954.99       204.72 o                         
   3  12 -14        903.51        781.91       204.07 o                         
   4  12 -14        628.07        658.71       191.31 o                         
   5  12 -14        128.51        204.15       178.37 o                         
   6  12 -14        612.22        662.54       202.83 o                         
   7  12 -14         23.11        145.96       187.77 o                         
   8  12 -14        336.17         45.67       183.23 o                         
   9  12 -14        531.42        381.10       359.07 o                         
  10  12 -14        497.49        425.78       166.76 o                         
  11  12 -14         79.12        205.75       169.35 o                         
  12  12 -14         91.56        -36.62       165.01 o                         
  13  12 -14        534.87        252.60       179.80 o                         
  14  12 -14        204.67        144.28       221.57 o                         
   1  13 -14         85.74       -178.39       180.88 o                         
   2  13 -14        273.51         61.28       193.79 o                         
   3  13 -14       1040.01       1056.26       225.61 o                         
   4  13 -14        348.05        346.25       196.28 o                         
   5  13 -14        327.32         99.82       192.40 o                         
   6  13 -14         27.61       -121.10       184.80 o                         
   7  13 -14       1763.57       1432.47       299.71 o                         
   8  13 -14         10.53        -15.11       223.26 o                         
   9  13 -14        248.91        292.64       208.65 o                         
  10  13 -14         55.09         57.08       202.63 o                         
   4   0 -13      17273.04      16044.99       656.12 o                         
   6   0 -13       2425.62       2092.48        93.56 o                         
   8   0 -13      34100.31      33710.15      1219.33 o                         
  10   0 -13      32638.02      34017.45      1437.95 o                         
  12   0 -13      20054.06      20258.98       870.88 o                         
  14   0 -13       8947.50       8791.82       406.13 o                         
  16   0 -13       5222.27       5082.12       286.95 o                         
  18   0 -13       1116.29       1041.21       153.77 o                         
  20   0 -13        279.86        331.18       132.32 o                         
  22   0 -13       4382.06       4686.81       314.76 o                         
  24   0 -13       1835.01       1684.80       492.81 o                         
  26   0 -13       2457.29       2252.23       318.86 o                         
  28   0 -13        520.40        341.11       262.57 o                         
   0   1 -13       2888.94       2463.42       191.05 o                         
   1   1 -13      12930.87      13352.39       610.38 o                         
   2   1 -13      18100.61      17366.68       804.83 o                         
   3   1 -13       2314.12       2082.60       124.71 o                         
   4   1 -13        869.52        785.49        53.65 o                         
   5   1 -13       1957.16       2230.98       127.22 o                         
   6   1 -13       1558.49       1624.50       118.23 o                         
   7   1 -13       2996.97       2748.70       150.97 o                         
   8   1 -13       1236.39       1040.43       110.28 o                         
   9   1 -13      16241.38      16372.72       592.46 o                         
  10   1 -13      11020.75      11312.49       414.16 o                         
  11   1 -13       2586.35       2791.47       121.27 o                         
  12   1 -13       3315.34       3427.51       210.68 o                         
  13   1 -13       1246.69       1408.94       102.72 o                         
  14   1 -13        293.35        380.41        68.54 o                         
  15   1 -13       2926.24       2942.67       192.50 o                         
  16   1 -13       2723.11       2899.11       141.70 o                         
  17   1 -13        143.33        145.55        75.96 o                         
  18   1 -13       1108.07       1117.59       103.61 o                         
  19   1 -13        937.37       1019.43       108.56 o                         
  20   1 -13        245.26        211.61       104.25 o                         
  21   1 -13        424.97        559.70       155.73 o                         
  22   1 -13        559.47        632.48       164.95 o                         
  23   1 -13         55.53         33.39       115.12 o                         
  24   1 -13        258.11        171.15       123.16 o                         
  25   1 -13       2572.91       2755.07       196.07 o                         
  26   1 -13        241.25        265.40       137.35 o                         
  27   1 -13        138.68        229.60       132.95 o                         
  28   1 -13       1111.82        818.26       161.12 o                         
   1   2 -13       5309.74       5064.71       265.58 o                         
   2   2 -13       4514.20       4316.93       299.19 o                         
   3   2 -13        115.04        154.83        80.78 o                         
   4   2 -13        456.98        450.89       186.28 o                         
   5   2 -13      14473.57      15671.57       683.36 o                         
   6   2 -13       1720.94       1829.82       198.76 o                         
   7   2 -13       1721.05       1582.05       112.62 o                         
   8   2 -13       1117.38       1178.67       170.63 o                         
   9   2 -13        879.04       1017.85        96.83 o                         
  10   2 -13       1405.72       1627.35       121.39 o                         
  11   2 -13      11563.44      11194.82       490.79 o                         
  12   2 -13       2760.46       2637.30       147.42 o                         
  13   2 -13       1718.08       1737.39       122.99 o                         
  14   2 -13         46.76        101.20        79.57 o                         
  15   2 -13       3518.28       3757.42       173.26 o                         
  16   2 -13       1302.69       1221.49        99.67 o                         
  17   2 -13       2835.63       3324.32       156.58 o                         
  18   2 -13       1617.66       1803.45       139.31 o                         
  19   2 -13         18.73         71.36        97.54 o                         
  20   2 -13       2709.19       2431.54       279.84 o                         
  21   2 -13        139.21        111.07       110.30 o                         
  22   2 -13        268.21        377.66       119.00 o                         
  23   2 -13       1261.01       1224.09       145.45 o                         
  24   2 -13        957.46        801.74       118.93 o                         
  25   2 -13        813.60        859.78       170.77 o                         
  26   2 -13        560.56        483.86       127.27 o                         
  27   2 -13        473.37        258.28       129.86 o                         
  28   2 -13        264.55        155.16       137.95 o                         
   0   3 -13      23292.69      21451.97       904.52 o                         
   1   3 -13       3243.58       2964.38       191.06 o                         
   2   3 -13         83.52        -83.03        83.03 o                         
   3   3 -13       3809.05       3292.87       209.10 o                         
   4   3 -13      51370.49      50926.35      2130.29 o                         
   5   3 -13      10227.26       9415.90       438.61 o                         
   6   3 -13       1876.80       1916.75       143.56 o                         
   7   3 -13        221.87        335.53        80.03 o                         
   8   3 -13       1175.34       1170.74       107.15 o                         
   9   3 -13       1078.55       1050.58       105.34 o                         
  10   3 -13       2212.30       2230.31       129.16 o                         
  11   3 -13        366.94        327.80        73.70 o                         
  12   3 -13       1434.85       1669.99       172.41 o                         
  13   3 -13       4436.16       4462.29       212.36 o                         
  14   3 -13      12047.78      12402.94       473.82 o                         
  15   3 -13       6925.17       6992.52       296.83 o                         
  16   3 -13       1551.69       1482.42       127.76 o                         
  17   3 -13        706.40        670.34        96.57 o                         
  18   3 -13       3966.87       4415.65       201.20 o                         
  19   3 -13       1976.14       2278.42       161.43 o                         
  20   3 -13       5292.11       5766.75       546.46 o                         
  21   3 -13        825.24       1212.46       140.47 o                         
  22   3 -13       2667.97       3018.25       212.67 o                         
  23   3 -13         95.99        -61.10       107.82 o                         
  24   3 -13        295.87        257.66       118.57 o                         
  25   3 -13         72.16        196.17       123.97 o                         
  26   3 -13         39.40         89.80       124.76 o                         
  27   3 -13         51.26        109.93       133.77 o                         
   1   4 -13       1357.33       1390.31       117.20 o                         
   2   4 -13      29782.26      30115.96      1284.37 o                         
   3   4 -13       4010.40       4063.67       292.29 o                         
   4   4 -13       1153.94       1333.75       229.00 o                         
   5   4 -13         90.38        134.10        83.02 o                         
   6   4 -13      21922.18      21347.44       970.82 o                         
   7   4 -13        154.74         76.60        82.33 o                         
   8   4 -13      13276.44      13255.03       786.82 o                         
   9   4 -13        401.27        405.93        75.97 o                         
  10   4 -13        689.96        833.92       113.50 o                         
  11   4 -13        195.32        212.89        77.30 o                         
  12   4 -13        546.32        600.40        89.46 o                         
  13   4 -13        873.18       1025.64       105.27 o                         
  14   4 -13       3761.19       4000.09       206.27 o                         
  15   4 -13        545.38        427.87       104.81 o                         
  16   4 -13      12983.29      13210.45       423.28 o                         
  17   4 -13       1758.90       1768.39       127.20 o                         
  18   4 -13       7241.16       7353.39       259.43 o                         
  19   4 -13        167.35        132.32        86.73 o                         
  20   4 -13        562.20        419.19       104.68 o                         
  21   4 -13       1121.49       1176.03       130.28 o                         
  22   4 -13        475.76        456.32       117.58 o                         
  23   4 -13        466.30        556.62       121.47 o                         
  24   4 -13       1333.52       1158.77       145.04 o                         
  25   4 -13        158.35         13.35       125.99 o                         
  26   4 -13       1214.67       1021.17       148.27 o                         
  27   4 -13        110.94        268.90       140.33 o                         
   0   5 -13       3820.31       3520.38       307.98 o                         
   1   5 -13       1060.42       1073.75       118.26 o                         
   2   5 -13       1016.53        852.38        94.52 o                         
   3   5 -13      12505.04      12580.46       457.09 o                         
   4   5 -13      12295.28      11980.48       539.11 o                         
   5   5 -13       3848.84       3420.95       225.10 o                         
   6   5 -13       2401.75       2427.18       180.05 o                         
   7   5 -13       2504.84       2421.84       138.60 o                         
   8   5 -13       2675.75       2784.22       152.82 o                         
   9   5 -13       1380.90       1554.24       119.18 o                         
  10   5 -13       5142.66       4837.71       226.67 o                         
  11   5 -13       1510.01       1780.81       206.31 o                         
  12   5 -13        343.57        431.84        84.02 o                         
  13   5 -13       4899.01       4911.16       209.86 o                         
  14   5 -13       1720.99       1878.37       123.75 o                         
  15   5 -13       2928.02       2891.02       156.39 o                         
  16   5 -13        593.11        595.16        87.28 o                         
  17   5 -13       1264.59       1168.39       103.33 o                         
  18   5 -13       1373.25       1506.47       153.12 o                         
  19   5 -13        803.01        924.84       108.71 o                         
  20   5 -13        294.52        343.21       100.21 o                         
  21   5 -13        329.89        339.55       108.38 o                         
  22   5 -13       2103.06       2144.83       162.96 o                         
  23   5 -13         65.93         55.92       120.13 o                         
  24   5 -13        338.00        169.55       129.19 o                         
  25   5 -13        328.88        304.68       135.16 o                         
  26   5 -13        515.21        361.33       174.27 o                         
   1   6 -13        415.64        673.33        85.21 o                         
   2   6 -13       2233.33       2310.00       118.83 o                         
   3   6 -13       4900.20       4492.00       193.97 o                         
   4   6 -13       5631.76       5134.63       240.70 o                         
   5   6 -13       2172.38       2408.75       117.62 o                         
   6   6 -13       2061.77       1929.59       108.91 o                         
   7   6 -13       8396.47       8430.22       278.16 o                         
   8   6 -13       4795.28       4615.87       195.46 o                         
   9   6 -13       1312.76       1429.12       102.08 o                         
  10   6 -13       1509.71       1665.06       110.72 o                         
  11   6 -13      15212.53      15194.94       487.27 o                         
  12   6 -13       1748.61       1868.38       131.65 o                         
  13   6 -13       5109.83       5361.15       216.23 o                         
  14   6 -13       1067.15        994.81       110.66 o                         
  15   6 -13       1140.68       1212.11       117.00 o                         
  16   6 -13       1438.04       1620.12       112.54 o                         
  17   6 -13        100.02        175.59        88.30 o                         
  18   6 -13        572.25        526.27        99.64 o                         
  19   6 -13        208.58         86.53        95.66 o                         
  20   6 -13         86.42         21.36        98.72 o                         
  21   6 -13        844.62        984.56       125.54 o                         
  22   6 -13        675.62        564.34       124.69 o                         
  23   6 -13       5015.64       4885.78       305.15 o                         
  24   6 -13        130.02        126.73       134.08 o                         
  25   6 -13        446.18        535.66       149.27 o                         
   0   7 -13       7727.10       7746.76       457.00 o                         
   1   7 -13       5706.54       5434.15       224.15 o                         
   2   7 -13      21356.46      20721.64       592.43 o                         
   3   7 -13        416.04        453.03        68.26 o                         
   4   7 -13       3002.02       3157.81       182.53 o                         
   5   7 -13       1389.67       1424.02       101.15 o                         
   6   7 -13      12514.40      11924.63       386.16 o                         
   7   7 -13        770.01        783.61        89.59 o                         
   8   7 -13       3087.01       3547.36       193.26 o                         
   9   7 -13       1563.65       1701.76       120.04 o                         
  10   7 -13      15982.21      15567.26       515.65 o                         
  11   7 -13       1887.86       1953.95       130.38 o                         
  12   7 -13        452.18        553.73        98.03 o                         
  13   7 -13        133.03        208.89        95.30 o                         
  14   7 -13       2713.16       2834.71       165.05 o                         
  15   7 -13        212.72        237.23       138.30 o                         
  16   7 -13        417.46        448.27        95.53 o                         
  17   7 -13          2.57        -37.53        89.90 o                         
  18   7 -13         70.70        108.92        97.88 o                         
  19   7 -13        403.33        335.81       105.28 o                         
  20   7 -13       1278.70       1271.39       127.80 o                         
  21   7 -13         26.74         39.57       111.43 o                         
  22   7 -13        158.04         10.74       149.63 o                         
  23   7 -13        214.32        119.95       177.56 o                         
  24   7 -13       1912.12       1815.16       220.23 o                         
   1   8 -13         48.00         86.42        99.53 o                         
   2   8 -13       5487.86       5986.72       233.71 o                         
   3   8 -13       4117.52       3875.91       184.19 o                         
   4   8 -13       1826.75       1846.17       130.09 o                         
   5   8 -13        572.74        877.15       105.53 o                         
   6   8 -13        529.33        553.06        83.19 o                         
   7   8 -13       2806.14       2757.41       176.00 o                         
   8   8 -13       7606.38       7461.64       285.84 o                         
   9   8 -13        907.87        786.28       101.87 o                         
  10   8 -13       7032.56       7109.63       280.71 o                         
  11   8 -13       1302.14       1491.26       138.03 o                         
  12   8 -13       5557.16       6094.24       244.35 o                         
  13   8 -13        407.34        532.40       107.32 o                         
  14   8 -13       3092.18       3096.87       174.67 o                         
  15   8 -13        474.25        451.02       115.99 o                         
  16   8 -13          8.77        -77.94        94.12 o                         
  17   8 -13         14.39        114.63       119.29 o                         
  18   8 -13       1387.14       1047.49       142.96 o                         
  19   8 -13        380.13        372.42       139.07 o                         
  20   8 -13        537.83        502.22       144.04 o                         
  21   8 -13         77.54       -117.74       167.55 o                         
  22   8 -13       1974.16       2091.48       228.50 o                         
  23   8 -13        475.73        415.19       189.87 o                         
   0   9 -13        940.18        706.80       150.76 o                         
   1   9 -13        439.86        412.38        99.26 o                         
   2   9 -13         90.15         93.51       108.90 o                         
   3   9 -13       4770.29       4838.33       232.42 o                         
   4   9 -13         36.45         20.78        93.37 o                         
   5   9 -13       2016.28       2138.59       144.99 o                         
   6   9 -13        629.16        608.26       113.29 o                         
   7   9 -13        461.90        550.17       111.44 o                         
   8   9 -13       1523.98       1465.68       154.99 o                         
   9   9 -13       1276.56       1198.24       163.38 o                         
  10   9 -13        112.71         45.54       124.36 o                         
  11   9 -13        683.12        545.05       152.16 o                         
  12   9 -13        317.08        208.27       106.40 o                         
  13   9 -13        333.92        199.28       111.08 o                         
  14   9 -13        395.81        374.43       118.65 o                         
  15   9 -13       1064.13       1004.85       139.62 o                         
  16   9 -13       1973.64       1831.38       163.33 o                         
  17   9 -13         79.98        202.66       137.53 o                         
  18   9 -13        311.06        275.80       164.47 o                         
  19   9 -13        807.97        826.00       183.11 o                         
  20   9 -13        281.16        367.77       176.81 o                         
  21   9 -13         44.19        -35.07       181.98 o                         
   1  10 -13       2458.02       2115.45       155.39 o                         
   2  10 -13      15070.79      15061.40       524.39 o                         
   3  10 -13       3859.62       3840.61       230.40 o                         
   4  10 -13         69.72        116.67       121.98 o                         
   5  10 -13        437.92        472.34       166.17 o                         
   6  10 -13       1875.24       1989.87       171.11 o                         
   7  10 -13       1680.72       1702.25       159.11 o                         
   8  10 -13       1235.68       1281.63       137.23 o                         
   9  10 -13        872.63        700.05       128.14 o                         
  10  10 -13        285.91        343.14       137.91 o                         
  11  10 -13        266.63        401.75       214.72 o                         
  12  10 -13        346.31        363.12       147.54 o                         
  13  10 -13        994.88       1034.56       282.47 o                         
  14  10 -13       1925.84       1832.33       241.78 o                         
  15  10 -13       1037.73        684.08       215.34 o                         
  16  10 -13       2216.25       1956.29       260.35 o                         
  17  10 -13       6733.64       6984.42       409.44 o                         
  18  10 -13        657.27        771.06       188.29 o                         
  19  10 -13       2138.91       1874.77       222.27 o                         
  20  10 -13        434.98        392.65       191.53 o                         
   0  11 -13       3849.17       4305.10       318.17 o                         
   1  11 -13       1059.25       1012.25       130.14 o                         
   2  11 -13        173.89        166.05       114.83 o                         
   3  11 -13        322.40        298.55       114.34 o                         
   4  11 -13       8328.36       8364.48       337.08 o                         
   5  11 -13        606.88        690.25       147.48 o                         
   6  11 -13       1849.94       1739.78       165.80 o                         
   7  11 -13          1.17        117.16       120.53 o                         
   8  11 -13         61.55        -50.59       118.50 o                         
   9  11 -13         76.63        133.76       122.24 o                         
  10  11 -13        281.18        257.55       138.04 o                         
  11  11 -13        136.66        -38.62       145.82 o                         
  12  11 -13        498.89        -27.20       193.62 o                         
  13  11 -13       1132.72        919.39       220.77 o                         
  14  11 -13       2561.69       2259.37       270.83 o                         
  15  11 -13         49.47        174.36       216.16 o                         
  16  11 -13       1634.82       1698.77       333.37 o                         
  17  11 -13         79.82        147.80       231.53 o                         
   1  12 -13        151.55        204.06       176.10 o                         
   2  12 -13         80.27        102.89       174.19 o                         
   3  12 -13        651.44        912.53       207.60 o                         
   4  12 -13        758.38        556.13       189.24 o                         
   5  12 -13        634.47        447.26       187.08 o                         
   6  12 -13        321.89        268.53       181.27 o                         
   7  12 -13        258.76        203.04       175.79 o                         
   8  12 -13        261.55        201.29       169.12 o                         
   9  12 -13         32.58        -65.83       151.30 o                         
  10  12 -13        248.77        144.54       159.71 o                         
  11  12 -13        229.12         83.37       159.29 o                         
  12  12 -13        185.60        151.37       166.26 o                         
  13  12 -13        304.88         86.53       165.45 o                         
  14  12 -13        587.26        256.51       218.38 o                         
  15  12 -13        640.72        679.70       241.55 o                         
   0  13 -13        367.98        168.31       264.80 o                         
   1  13 -13       1698.61       1329.90       227.79 o                         
   2  13 -13         84.65         79.04       183.97 o                         
   3  13 -13        887.39        604.43       199.17 o                         
   4  13 -13        404.61        366.17       197.55 o                         
   5  13 -13       1499.55       1353.88       225.86 o                         
   6  13 -13        562.12        382.55       195.01 o                         
   7  13 -13        228.19        429.32       225.52 o                         
   8  13 -13        191.43        230.99       198.90 o                         
   9  13 -13       4142.90       3101.24       307.38 o                         
  10  13 -13         73.72        186.24       198.33 o                         
  11  13 -13        975.44       1174.40       201.61 o                         
   1  14 -13        115.07         47.37       198.16 o                         
   2  14 -13        991.09        815.92       218.74 o                         
   3  14 -13        291.97        490.54       307.43 o                         
   4  14 -13       2233.15       2273.30       511.92 o                         
   5  14 -13         38.21        -42.70       204.60 o                         
   2   0 -12       4966.88       4369.00       310.62 o                         
   4   0 -12       6475.57       5456.79       252.45 o                         
   6   0 -12      18977.39      19242.72       676.26 o                         
   8   0 -12      16209.05      16423.94       577.87 o                         
  10   0 -12      42506.39      42400.58      1858.43 o                         
  12   0 -12       2867.41       2732.10       166.82 o                         
  14   0 -12       6205.79       6489.02       276.76 o                         
  16   0 -12       1969.44       1842.62       154.82 o                         
  18   0 -12       3832.07       4450.07       266.82 o                         
  20   0 -12       2406.02       2225.52       205.09 o                         
  22   0 -12       1124.63       1216.23       167.16 o                         
  24   0 -12       5054.01       5391.75       330.22 o                         
  26   0 -12        833.04        627.65       176.31 o                         
  28   0 -12        718.28        767.73       162.97 o                         
   1   1 -12      17896.44      17791.93       981.41 o                         
   2   1 -12        372.44        303.57        48.89 o                         
   3   1 -12       7075.52       6272.86       293.77 o                         
   4   1 -12      10013.85       9884.28       354.51 o                         
   5   1 -12      13745.88      12808.88       545.95 o                         
   6   1 -12       3757.90       3814.51       393.52 o                         
   7   1 -12      10742.75      11958.15       555.30 o                         
   8   1 -12        815.12        723.50        60.69 o                         
   9   1 -12       1510.91       1386.07        64.41 o                         
  10   1 -12       3889.11       4060.77       139.15 o                         
  11   1 -12       5083.75       5681.81       194.20 o                         
  12   1 -12       6702.67       6919.40       201.59 o                         
  13   1 -12       7575.63       7995.38       233.70 o                         
  14   1 -12       4618.44       4613.39       163.27 o                         
  15   1 -12        986.32       1099.94        78.56 o                         
  16   1 -12        697.58        825.65        81.44 o                         
  17   1 -12        420.61        357.28        71.18 o                         
  18   1 -12        538.85        665.41        89.24 o                         
  19   1 -12        153.18        302.23        86.66 o                         
  20   1 -12       1638.17       1634.19       124.02 o                         
  21   1 -12       1215.21       1394.31       118.89 o                         
  22   1 -12        734.62        747.37       108.32 o                         
  23   1 -12       2571.30       2961.65       167.06 o                         
  24   1 -12        942.00        939.16       122.20 o                         
  25   1 -12        139.18        252.06       113.06 o                         
  26   1 -12        286.94        291.65       112.84 o                         
  27   1 -12        276.15        370.00       129.21 o                         
  28   1 -12        358.90        297.87       131.36 o                         
   0   2 -12       1389.87       1158.02       156.08 o                         
   1   2 -12      14747.51      13978.37       511.51 o                         
   2   2 -12       6973.37       6649.58       448.41 o                         
   3   2 -12      14225.00      15161.65       973.06 o                         
   4   2 -12       1717.13       1675.30       127.21 o                         
   5   2 -12       1380.53       1819.69       241.40 o                         
   6   2 -12       2837.34       2729.89       156.99 o                         
   7   2 -12       3384.57       3241.56       178.01 o                         
   8   2 -12        345.80        347.13        45.76 o                         
   9   2 -12       6101.27       5704.74       224.85 o                         
  10   2 -12        653.65        632.30        65.31 o                         
  11   2 -12       2133.53       2150.82       104.49 o                         
  12   2 -12       1955.38       1955.34       103.20 o                         
  13   2 -12       4836.83       4503.24       184.71 o                         
  14   2 -12       2592.33       2584.90       130.09 o                         
  15   2 -12       5570.65       5554.89       188.37 o                         
  16   2 -12       2216.98       2329.54       113.97 o                         
  17   2 -12         62.55         58.51        67.02 o                         
  18   2 -12       1191.42       1202.04        93.05 o                         
  19   2 -12       2412.34       2143.14       123.63 o                         
  20   2 -12       2891.47       3126.90       159.04 o                         
  21   2 -12        685.45        549.24       102.50 o                         
  22   2 -12        481.21        443.87       104.99 o                         
  23   2 -12        374.95        433.68       124.22 o                         
  24   2 -12         13.67        -46.69       103.25 o                         
  25   2 -12        868.26        936.32       132.82 o                         
  26   2 -12        893.07        894.95       136.74 o                         
  27   2 -12         49.99        -20.29       123.45 o                         
  28   2 -12         41.84       -116.45       127.29 o                         
   1   3 -12       2733.90       2648.59        98.11 o                         
   2   3 -12      16471.77      16275.10      1019.32 o                         
   3   3 -12       1488.21       1299.10       103.79 o                         
   4   3 -12       8209.45       8284.45       384.46 o                         
   5   3 -12       1796.09       1913.62       143.57 o                         
   6   3 -12      20414.68      21389.73       926.30 o                         
   7   3 -12       6972.89       6741.45       324.85 o                         
   8   3 -12       6503.16       6706.56       346.02 o                         
   9   3 -12       9307.75       8368.09       414.39 o                         
  10   3 -12       3776.87       3990.20       186.00 o                         
  11   3 -12         17.98        -55.15        55.15 o                         
  12   3 -12        986.19        935.84        82.00 o                         
  13   3 -12       2062.71       2084.69       115.36 o                         
  14   3 -12       1039.97       1079.69        91.28 o                         
  15   3 -12        911.13        789.75        81.18 o                         
  16   3 -12       4773.46       4867.67       181.53 o                         
  17   3 -12       6641.09       7059.81       286.50 o                         
  18   3 -12       4309.10       4163.56       182.41 o                         
  19   3 -12       1868.17       1577.59       156.93 o                         
  20   3 -12       1427.44       1659.92       131.65 o                         
  21   3 -12        770.10        740.11       110.47 o                         
  22   3 -12        359.94        370.77       107.82 o                         
  23   3 -12        384.88        363.05       113.69 o                         
  24   3 -12       1136.63       1053.90       131.88 o                         
  25   3 -12        633.62       1073.35       162.29 o                         
  26   3 -12       1856.53       1668.92       154.72 o                         
  27   3 -12       1312.52       1396.34       158.58 o                         
  28   3 -12        596.15        390.47       143.99 o                         
   0   4 -12       3904.90       4745.94       230.66 o                         
   1   4 -12       6086.09       6152.62       304.60 o                         
   2   4 -12       3494.98       3106.86       247.29 o                         
   3   4 -12       2440.03       2442.51       169.80 o                         
   4   4 -12      26823.13      28895.98      1253.76 o                         
   5   4 -12       8114.24       7834.50       384.37 o                         
   6   4 -12      15891.32      15778.39       713.35 o                         
   7   4 -12       2685.11       2586.17       172.33 o                         
   8   4 -12       2363.80       1982.41       119.53 o                         
   9   4 -12       4536.83       4553.03       205.74 o                         
  10   4 -12       1573.25       1461.00       110.94 o                         
  11   4 -12       4132.41       3701.37       186.32 o                         
  12   4 -12       1442.84       1395.18       112.67 o                         
  13   4 -12        972.73       1094.87       105.17 o                         
  14   4 -12        522.24        510.99       100.18 o                         
  15   4 -12        465.27        528.75       102.72 o                         
  16   4 -12       2285.78       2458.50       130.92 o                         
  17   4 -12        414.26        518.63        86.30 o                         
  18   4 -12        728.98        616.55        90.20 o                         
  19   4 -12        917.31        810.46       100.51 o                         
  20   4 -12        876.99        864.95       105.42 o                         
  21   4 -12       1488.66       1544.97       124.61 o                         
  22   4 -12        676.60        657.89       115.04 o                         
  23   4 -12         24.27        -61.16       107.67 o                         
  24   4 -12        247.39        312.80       122.44 o                         
  25   4 -12         78.43        -21.14       142.23 o                         
  26   4 -12        331.69        511.94       140.55 o                         
  27   4 -12         87.85         30.29       135.06 o                         
   1   5 -12       4435.46       3972.26       260.33 o                         
   2   5 -12        321.47        353.39        58.36 o                         
   3   5 -12       1910.64       1552.10        99.49 o                         
   4   5 -12        731.30        797.84       105.77 o                         
   5   5 -12       4978.65       4694.47       274.33 o                         
   6   5 -12       3608.01       3586.20       170.70 o                         
   7   5 -12      12666.30      12121.46       440.30 o                         
   8   5 -12       2006.88       2136.31       130.45 o                         
   9   5 -12       3612.63       3546.56       154.94 o                         
  10   5 -12        655.95        690.25        79.91 o                         
  11   5 -12       8203.92       7773.59       270.77 o                         
  12   5 -12        635.68        575.49        82.47 o                         
  13   5 -12       1569.75       1504.55       122.18 o                         
  14   5 -12       1059.50       1085.23       106.14 o                         
  15   5 -12        315.36        281.65       112.07 o                         
  16   5 -12       1872.30       2034.77       118.41 o                         
  17   5 -12       3196.03       3225.29       149.21 o                         
  18   5 -12        128.15        110.82        85.64 o                         
  19   5 -12       1683.53       1350.56       114.17 o                         
  20   5 -12        227.63        178.14       101.34 o                         
  21   5 -12        102.62        -78.75        97.84 o                         
  22   5 -12       1070.23        999.02       120.92 o                         
  23   5 -12        545.47        836.05       148.36 o                         
  24   5 -12       2144.32       2194.93       169.27 o                         
  25   5 -12        443.30        616.04       139.85 o                         
  26   5 -12        236.08        134.28       139.70 o                         
  27   5 -12        379.87        430.28       147.93 o                         
   0   6 -12        259.24        301.95       286.12 o                         
   1   6 -12       9103.78       8124.64       286.42 o                         
   2   6 -12       1324.43       1348.09        82.52 o                         
   3   6 -12       5116.07       5235.58       193.57 o                         
   4   6 -12        250.60        270.96        60.19 o                         
   5   6 -12        622.42        753.86        74.24 o                         
   6   6 -12       1280.77       1179.10        85.69 o                         
   7   6 -12        990.96        896.70        88.10 o                         
   8   6 -12        342.09        327.03        76.77 o                         
   9   6 -12      18711.88      18254.46       576.50 o                         
  10   6 -12        481.65        597.01        86.49 o                         
  11   6 -12       3280.86       3586.56       169.09 o                         
  12   6 -12       2887.64       2924.75       152.38 o                         
  13   6 -12       3452.58       3631.67       178.60 o                         
  14   6 -12       1121.52       1216.69       112.47 o                         
  15   6 -12        242.30        374.13       100.36 o                         
  16   6 -12        198.20        143.31        83.40 o                         
  17   6 -12         85.47         36.70        82.65 o                         
  18   6 -12        261.04        112.65        89.92 o                         
  19   6 -12       1774.82       1981.69       149.45 o                         
  20   6 -12        125.05        -28.41        97.65 o                         
  21   6 -12        294.24        201.25       107.00 o                         
  22   6 -12        515.87        254.91       112.94 o                         
  23   6 -12        224.25        285.26       122.15 o                         
  24   6 -12        252.30        170.99       133.33 o                         
  25   6 -12       3019.36       2533.56       195.65 o                         
  26   6 -12         48.15        246.74       153.03 o                         
   1   7 -12       1649.58       1619.13        83.05 o                         
   2   7 -12       9738.58      10352.81       311.90 o                         
   3   7 -12        152.75        187.23        59.96 o                         
   4   7 -12      12787.36      12877.94       381.97 o                         
   5   7 -12        115.92        172.48        69.31 o                         
   6   7 -12       1386.57       1782.41       108.13 o                         
   7   7 -12        668.51        712.00        88.12 o                         
   8   7 -12       6695.03       6830.71       261.17 o                         
   9   7 -12        136.71         42.32        76.48 o                         
  10   7 -12        414.41        648.87        97.82 o                         
  11   7 -12        775.07        700.16        99.35 o                         
  12   7 -12      10493.40       9935.13       339.64 o                         
  13   7 -12       1480.68       1437.17       121.76 o                         
  14   7 -12       3735.78       3411.25       178.86 o                         
  15   7 -12       1377.79       1427.61       131.07 o                         
  16   7 -12       1738.26       1605.05       116.32 o                         
  17   7 -12        719.35        719.04       101.89 o                         
  18   7 -12         47.47        119.32        95.10 o                         
  19   7 -12        341.79        388.20       104.62 o                         
  20   7 -12        194.21        155.32       104.78 o                         
  21   7 -12        658.72        354.71       123.29 o                         
  22   7 -12       2117.43       1542.99       186.67 o                         
  23   7 -12        388.60        406.06       181.75 o                         
  24   7 -12       1014.83        634.48       191.69 o                         
  25   7 -12        107.65         58.76       196.32 o                         
   0   8 -12      10183.77      10118.42       476.33 o                         
   1   8 -12       2647.22       2649.19       145.20 o                         
   2   8 -12       4113.94       4384.32       193.60 o                         
   3   8 -12        798.66        920.45       102.93 o                         
   4   8 -12       1319.58       1550.36       118.89 o                         
   5   8 -12       3842.04       3708.31       182.99 o                         
   6   8 -12       3228.62       3244.63       159.11 o                         
   7   8 -12       3089.04       3121.88       159.78 o                         
   8   8 -12       1603.22       1613.29       116.70 o                         
   9   8 -12       1332.73       1317.22       109.44 o                         
  10   8 -12       2170.87       2179.30       143.02 o                         
  11   8 -12       1839.52       1691.69       169.82 o                         
  12   8 -12       1811.94       1734.40       132.71 o                         
  13   8 -12        508.40        655.14       108.83 o                         
  14   8 -12         14.86          4.49       100.67 o                         
  15   8 -12        673.85        656.64       116.34 o                         
  16   8 -12       1621.18       1723.59       149.12 o                         
  17   8 -12        660.28        512.93       126.44 o                         
  18   8 -12        160.08         80.10       124.78 o                         
  19   8 -12         21.81         -3.23       129.09 o                         
  20   8 -12         51.92        -92.27       133.70 o                         
  21   8 -12        345.88         90.86       161.31 o                         
  22   8 -12        281.09        349.04       181.77 o                         
  23   8 -12         31.43         18.71       202.74 o                         
   1   9 -12        304.00        138.15        90.00 o                         
   2   9 -12        782.02       1091.98       110.55 o                         
   3   9 -12       2144.77       2075.43       138.56 o                         
   4   9 -12        130.86        266.62        97.52 o                         
   5   9 -12       3472.57       3084.84       171.52 o                         
   6   9 -12       1348.73       1436.33       129.73 o                         
   7   9 -12        100.51        -75.19        97.36 o                         
   8   9 -12       1865.69       2407.73       181.25 o                         
   9   9 -12        342.98        289.73       125.36 o                         
  10   9 -12        921.10        884.90       124.16 o                         
  11   9 -12        574.88        589.84       108.59 o                         
  12   9 -12        122.16         70.81       103.49 o                         
  13   9 -12        349.28        463.89       110.94 o                         
  14   9 -12        203.75        299.61       110.61 o                         
  15   9 -12       1094.25       1139.07       136.72 o                         
  16   9 -12        768.74       1015.61       137.98 o                         
  17   9 -12       1605.16       1690.71       161.47 o                         
  18   9 -12       2350.43       2266.63       189.60 o                         
  19   9 -12        714.53        545.71       173.22 o                         
  20   9 -12        699.31        251.37       176.99 o                         
  21   9 -12        145.59        -74.61       176.79 o                         
  22   9 -12         99.34         65.37       183.98 o                         
   0  10 -12       3674.18       3751.34       296.58 o                         
   1  10 -12       1757.00       1932.19       145.04 o                         
   2  10 -12        338.56        223.45       127.62 o                         
   3  10 -12       5428.75       5373.09       290.03 o                         
   4  10 -12       2591.25       2772.28       169.76 o                         
   5  10 -12       6185.47       6322.53       265.42 o                         
   6  10 -12        272.76        264.16       109.68 o                         
   7  10 -12       2689.35       2972.41       249.29 o                         
   8  10 -12        465.73        536.95       117.97 o                         
   9  10 -12        287.27        216.56       129.57 o                         
  10  10 -12       1109.05       1051.16       154.95 o                         
  11  10 -12        291.88        279.17       202.26 o                         
  12  10 -12        881.70        544.58       151.11 o                         
  13  10 -12        224.41        207.97       143.60 o                         
  14  10 -12        345.44        307.40       149.37 o                         
  15  10 -12       2623.37       2633.79       349.44 o                         
  16  10 -12        579.34        441.34       180.08 o                         
  17  10 -12        288.05        260.82       166.62 o                         
  18  10 -12       1690.45       1830.86       206.94 o                         
  19  10 -12        777.90        753.46       210.39 o                         
  20  10 -12        611.02        422.96       185.00 o                         
   1  11 -12        761.80        822.35       124.15 o                         
   2  11 -12       6507.41       6706.28       291.03 o                         
   3  11 -12        217.18        118.49       106.50 o                         
   4  11 -12       1821.97       2247.61       163.98 o                         
   5  11 -12        391.02        546.99       166.81 o                         
   6  11 -12       2426.25       2451.69       170.91 o                         
   7  11 -12         25.36        167.84       116.04 o                         
   8  11 -12       3028.31       2948.73       238.28 o                         
   9  11 -12         17.54       -113.02       113.02 o                         
  10  11 -12        663.99        785.39       136.47 o                         
  11  11 -12         56.07         39.01       152.87 o                         
  12  11 -12        737.97        401.92       379.29 o                         
  13  11 -12        303.18        -22.16       187.09 o                         
  14  11 -12        370.80        407.19       268.17 o                         
  15  11 -12        703.53        919.74       229.10 o                         
  16  11 -12       3425.93       2442.12       512.12 o                         
  17  11 -12         78.08        353.68       229.05 o                         
  18  11 -12       2752.37       2299.96       295.89 o                         
   0  12 -12       3220.54       3675.75       299.95 o                         
   1  12 -12         48.28        272.09       119.95 o                         
   2  12 -12        799.80        896.62       139.20 o                         
   3  12 -12        834.62        793.11       146.42 o                         
   4  12 -12        684.68        868.28       194.40 o                         
   5  12 -12        407.56        482.83       178.39 o                         
   6  12 -12        131.35         87.00       254.68 o                         
   7  12 -12        861.06       1129.96       215.55 o                         
   8  12 -12        159.85        152.08       151.67 o                         
   9  12 -12        291.11        100.66       150.11 o                         
  10  12 -12        670.08        465.39       161.68 o                         
  11  12 -12        161.50        142.99       159.16 o                         
  12  12 -12        335.86         45.04       168.76 o                         
  13  12 -12        534.90        -90.79       296.23 o                         
  14  12 -12        148.17        -93.62       209.67 o                         
  15  12 -12         53.51       -166.24       215.97 o                         
  16  12 -12        131.36        258.68       369.12 o                         
   1  13 -12        539.22        594.86       188.82 o                         
   2  13 -12        226.37        244.59       180.89 o                         
   3  13 -12        875.81        622.02       213.22 o                         
   4  13 -12        183.50        -59.00       195.22 o                         
   5  13 -12        531.02        445.90       189.39 o                         
   6  13 -12        365.15        287.84       189.15 o                         
   7  13 -12       1337.06       1275.63       230.09 o                         
   8  13 -12        262.49        155.70       192.01 o                         
   9  13 -12         84.85         51.17       181.67 o                         
  10  13 -12         22.16         23.62       163.44 o                         
  11  13 -12       2185.74       1835.96       211.44 o                         
  12  13 -12        178.81         75.18       172.43 o                         
   0  14 -12        505.82        282.76       287.25 o                         
   1  14 -12       1045.17       1308.10       234.79 o                         
   2  14 -12        291.19        121.18       196.45 o                         
   3  14 -12        136.13         26.59       192.39 o                         
   4  14 -12       1227.82        953.51       228.95 o                         
   5  14 -12        332.97        326.71       197.17 o                         
   6  14 -12       1797.09       1459.52       241.21 o                         
   7  14 -12         99.25        188.87       195.37 o                         
   2   0 -11      59892.90      55860.13      3408.81 o                         
   4   0 -11      12604.05      13063.76       582.33 o                         
   6   0 -11      13795.55      11530.03       420.43 o                         
   8   0 -11        878.18        759.79        99.18 o                         
  10   0 -11      10153.17       9469.38       436.13 o                         
  12   0 -11      22080.65      22381.34       991.85 o                         
  14   0 -11       6410.16       6648.32       277.56 o                         
  16   0 -11       6985.73       7069.37       297.84 o                         
  18   0 -11       7963.61       8609.39       669.64 o                         
  20   0 -11      10712.99      11264.18       559.55 o                         
  22   0 -11       7884.46       8400.03       715.49 o                         
  24   0 -11       4203.23       5055.84       478.59 o                         
  26   0 -11        853.68        676.65       177.41 o                         
  28   0 -11        832.97        815.25       224.95 o                         
   0   1 -11      35039.45      34722.28      1524.66 o                         
   1   1 -11      14051.32      15998.95       608.82 o                         
   2   1 -11      15814.52      17045.41       703.90 o                         
   3   1 -11       7957.74       7619.82       367.35 o                         
   4   1 -11       4374.47       4781.83       241.03 o                         
   5   1 -11       1468.99       1734.43       113.42 o                         
   6   1 -11        517.57        452.86        58.66 o                         
   7   1 -11       3424.11       3379.53       140.43 o                         
   8   1 -11       5641.92       6032.14       208.16 o                         
   9   1 -11      12536.83      11333.39       315.04 o                         
  10   1 -11       3002.41       2934.06        94.12 o                         
  11   1 -11       2968.77       2804.14       106.77 o                         
  12   1 -11        228.69        233.56        49.21 o                         
  13   1 -11       1149.60        920.31        61.27 o                         
  14   1 -11        335.42        258.25        53.58 o                         
  15   1 -11      11316.15      11870.18       304.05 o                         
  16   1 -11       3192.57       3371.07       183.87 o                         
  17   1 -11       4038.26       4317.11       165.27 o                         
  18   1 -11       2017.60       2052.74       112.93 o                         
  19   1 -11       3280.44       3585.53       149.12 o                         
  20   1 -11        259.71        351.13        98.79 o                         
  21   1 -11       1934.64       2048.98       138.78 o                         
  22   1 -11       1151.64       1035.29       115.10 o                         
  23   1 -11        449.94        596.43       110.11 o                         
  24   1 -11       1103.99       1227.29       127.12 o                         
  25   1 -11       1282.39       1349.48       118.56 o                         
  26   1 -11        169.06        159.41       103.98 o                         
  27   1 -11        660.59        764.43       120.93 o                         
  28   1 -11         24.18        -36.45       112.54 o                         
  29   1 -11        193.09         39.46       109.22 o                         
   1   2 -11       5419.65       4531.52       160.26 o                         
   2   2 -11       1753.96       1356.82       141.52 o                         
   3   2 -11       2568.10       2784.70       218.01 o                         
   4   2 -11        543.24        618.19        94.27 o                         
   5   2 -11      24376.11      25886.20      1146.46 o                         
   6   2 -11       2653.35       3112.63       232.60 o                         
   7   2 -11       5395.18       6184.58       599.85 o                         
   8   2 -11       1592.42       1747.63        98.06 o                         
   9   2 -11       5173.87       5288.27       227.16 o                         
  10   2 -11       6729.86       5843.61       210.10 o                         
  11   2 -11       9353.22       9828.62       285.88 o                         
  12   2 -11        247.47        125.05        53.25 o                         
  13   2 -11        345.59        438.15        60.54 o                         
  14   2 -11       5652.40       5499.55       241.65 o                         
  15   2 -11       1416.77       1503.88        91.44 o                         
  16   2 -11          8.00        -18.81        61.83 o                         
  17   2 -11       7571.16       7685.89       245.23 o                         
  18   2 -11        442.39        473.10        76.94 o                         
  19   2 -11       1906.69       2120.92       117.10 o                         
  20   2 -11       2178.45       2400.31       128.65 o                         
  21   2 -11        350.17        367.38        94.84 o                         
  22   2 -11        348.18        310.75        98.82 o                         
  23   2 -11       1575.48       1934.01       126.86 o                         
  24   2 -11        896.89       1043.88       112.98 o                         
  25   2 -11         10.82        -48.79        94.99 o                         
  26   2 -11        233.82        209.74       109.22 o                         
  27   2 -11       1011.14        969.32       125.26 o                         
  28   2 -11        454.50        464.48       126.34 o                         
   0   3 -11       7334.40       7370.89       334.43 o                         
   1   3 -11       9842.69       9619.12       295.15 o                         
   2   3 -11       4653.80       4689.57       312.79 o                         
   3   3 -11       8158.10       7276.76       464.52 o                         
   4   3 -11      26824.43      27772.01      1209.75 o                         
   5   3 -11      11109.02      10836.28       507.25 o                         
   6   3 -11      25184.81      24740.15      1079.27 o                         
   7   3 -11       3037.92       3703.17       244.99 o                         
   8   3 -11       7590.62       6895.40       253.11 o                         
   9   3 -11      11441.82      10829.91       369.86 o                         
  10   3 -11      13099.06      12618.48       412.11 o                         
  11   3 -11        565.56        453.14        58.39 o                         
  12   3 -11       1721.72       1734.86        98.62 o                         
  13   3 -11       6918.28       6596.74       259.26 o                         
  14   3 -11       7091.37       6856.03       238.74 o                         
  15   3 -11       7972.85       8372.42       260.41 o                         
  16   3 -11       2216.44       2046.60       108.67 o                         
  17   3 -11          6.89        -53.59        67.17 o                         
  18   3 -11       1907.21       2201.23       118.85 o                         
  19   3 -11       2858.13       2674.97       136.13 o                         
  20   3 -11        834.74        993.05        94.33 o                         
  21   3 -11       2618.87       2679.78       162.71 o                         
  22   3 -11       1311.69       1186.59       104.36 o                         
  23   3 -11         34.30         64.20        94.05 o                         
  24   3 -11       2660.58       2569.25       148.83 o                         
  25   3 -11        827.05        641.53       118.40 o                         
  26   3 -11       1221.99       1072.97       141.09 o                         
  27   3 -11        216.28        392.16       128.23 o                         
  28   3 -11        544.98        416.31       167.46 o                         
   1   4 -11       3562.19       3505.85       139.49 o                         
   2   4 -11      12173.19      12289.60       784.06 o                         
   3   4 -11       1832.05       2335.76       152.77 o                         
   4   4 -11      12573.61      12495.37       550.67 o                         
   5   4 -11       1806.91       1712.20       203.27 o                         
   6   4 -11      16630.31      16847.31       754.55 o                         
   7   4 -11        889.17        878.69        62.20 o                         
   8   4 -11      18336.02      19314.30       575.62 o                         
   9   4 -11       2376.28       2164.31       102.67 o                         
  10   4 -11       5326.20       5905.46       209.37 o                         
  11   4 -11       2027.82       1883.04       102.66 o                         
  12   4 -11       9060.37       9711.75       305.27 o                         
  13   4 -11        599.25        740.72        77.11 o                         
  14   4 -11        605.85        662.16        80.63 o                         
  15   4 -11        375.94        373.69        63.56 o                         
  16   4 -11      11458.16      11264.12       300.92 o                         
  17   4 -11        340.24        397.83        97.18 o                         
  18   4 -11       5728.34       6018.48       193.26 o                         
  19   4 -11        745.49        685.19        85.58 o                         
  20   4 -11        408.49        735.42        91.22 o                         
  21   4 -11         44.58        -40.71        88.98 o                         
  22   4 -11       2306.13       2436.57       156.50 o                         
  23   4 -11        495.60        593.27       110.94 o                         
  24   4 -11        401.93        652.29       124.47 o                         
  25   4 -11         48.17        141.24       120.99 o                         
  26   4 -11       3752.49       3485.52       208.77 o                         
  27   4 -11        190.25        195.38       132.84 o                         
  28   4 -11       1562.87       1566.80       171.19 o                         
   0   5 -11       3878.20       3531.29       326.03 o                         
   1   5 -11       3395.53       3222.70       115.79 o                         
   2   5 -11       2980.63       3058.82       161.58 o                         
   3   5 -11       6431.80       6245.03       204.01 o                         
   4   5 -11        143.25        125.55        47.61 o                         
   5   5 -11       5410.98       5592.68       197.65 o                         
   6   5 -11       2571.24       2278.98        96.20 o                         
   7   5 -11       2212.31       2480.34       105.85 o                         
   8   5 -11       2061.12       1895.79       131.38 o                         
   9   5 -11       5558.02       5836.39       177.22 o                         
  10   5 -11       6038.90       6290.72       205.03 o                         
  11   5 -11        536.05        654.75        67.39 o                         
  12   5 -11       1598.13       1642.28        97.95 o                         
  13   5 -11       2763.18       2946.42       135.29 o                         
  14   5 -11       1675.10       1323.73       102.40 o                         
  15   5 -11       5234.18       5154.00       196.17 o                         
  16   5 -11       1369.49       1424.21       101.75 o                         
  17   5 -11         30.58        -42.12        74.88 o                         
  18   5 -11        429.83        313.47        85.88 o                         
  19   5 -11        301.83        299.44       107.36 o                         
  20   5 -11       1648.73       1496.01       118.87 o                         
  21   5 -11       1206.88       1112.26       116.10 o                         
  22   5 -11        589.02        548.03       117.19 o                         
  23   5 -11        320.96        338.20       112.16 o                         
  24   5 -11        302.06        281.11       119.86 o                         
  25   5 -11        616.17        639.11       137.62 o                         
  26   5 -11       2225.25       1923.92       176.12 o                         
  27   5 -11         67.78        -64.91       140.41 o                         
   1   6 -11      13208.37      11672.91       396.03 o                         
   2   6 -11       8517.49       7423.59       252.28 o                         
   3   6 -11       9891.50       9398.96       310.45 o                         
   4   6 -11       1834.73       1771.83       100.49 o                         
   5   6 -11       1337.25       1212.59        97.87 o                         
   6   6 -11       4488.00       4155.62       177.44 o                         
   7   6 -11       3513.44       3463.03       153.09 o                         
   8   6 -11        108.02        111.59        62.90 o                         
   9   6 -11         44.86        107.04        66.84 o                         
  10   6 -11        158.09        192.58        71.88 o                         
  11   6 -11       9035.27       9641.05       329.09 o                         
  12   6 -11       2767.98       2823.66       147.92 o                         
  13   6 -11       4885.32       5122.70       214.41 o                         
  14   6 -11        321.96        546.63        96.64 o                         
  15   6 -11       1571.72       1302.89        99.34 o                         
  16   6 -11        665.92        749.75        90.83 o                         
  17   6 -11       6931.53       7444.45       254.00 o                         
  18   6 -11        632.24        834.29       100.12 o                         
  19   6 -11        141.56        128.13        90.91 o                         
  20   6 -11       1048.51       1014.93       114.25 o                         
  21   6 -11       2322.79       2424.17       149.49 o                         
  22   6 -11         45.91       -104.77       104.77 o                         
  23   6 -11       2118.04       1945.96       155.16 o                         
  24   6 -11        608.68        649.00       136.72 o                         
  25   6 -11        164.90        159.73       139.29 o                         
  26   6 -11        196.06        167.27       180.74 o                         
   0   7 -11      33098.63      34891.61      1534.86 o                         
   1   7 -11       1147.64       1415.48        72.82 o                         
   2   7 -11       2707.77       2736.09       134.99 o                         
   3   7 -11       1718.80       1818.02        92.85 o                         
   4   7 -11       9052.46       9433.26       290.98 o                         
   5   7 -11        952.01       1034.50        85.23 o                         
   6   7 -11       5364.26       5042.12       202.77 o                         
   7   7 -11        776.05        890.21        85.76 o                         
   8   7 -11       8148.02       8339.65       308.92 o                         
   9   7 -11       3694.46       3823.36       175.76 o                         
  10   7 -11      11166.52      11291.98       395.41 o                         
  11   7 -11       1405.24       1307.49       108.84 o                         
  12   7 -11       1183.34       1320.23       111.78 o                         
  13   7 -11        136.05        185.67        91.18 o                         
  14   7 -11       7591.29       7698.63       298.40 o                         
  15   7 -11        303.33        316.96        82.81 o                         
  16   7 -11       5355.58       5808.39       218.66 o                         
  17   7 -11         54.95         99.73        88.63 o                         
  18   7 -11       3612.06       3854.58       178.93 o                         
  19   7 -11       1086.57       1394.15       122.01 o                         
  20   7 -11       1388.02       1545.42       136.22 o                         
  21   7 -11        195.92        127.25       134.63 o                         
  22   7 -11        410.66        384.53       148.62 o                         
  23   7 -11        189.71         89.94       168.54 o                         
  24   7 -11       1928.73       1648.43       210.40 o                         
  25   7 -11         56.43        197.11       178.30 o                         
   1   8 -11       1616.37       1398.68       106.00 o                         
   2   8 -11       9779.28       9204.65       322.55 o                         
   3   8 -11       3092.64       2817.43       150.03 o                         
   4   8 -11       1734.00       1646.68       163.67 o                         
   5   8 -11       3624.43       3363.93       145.75 o                         
   6   8 -11       3796.10       3659.91       173.43 o                         
   7   8 -11        617.76        569.40       110.01 o                         
   8   8 -11        496.74        575.70        88.52 o                         
   9   8 -11        120.68         18.10        79.72 o                         
  10   8 -11       1478.58       1579.52       119.79 o                         
  11   8 -11       1413.41       1546.15       121.88 o                         
  12   8 -11       7721.25       7834.33       313.02 o                         
  13   8 -11       2490.51       2572.61       155.81 o                         
  14   8 -11        694.38        585.09       111.26 o                         
  15   8 -11       1100.34       1114.40       124.87 o                         
  16   8 -11       1394.42       1598.34       166.22 o                         
  17   8 -11        797.00        920.31       132.99 o                         
  18   8 -11        614.52        478.07       129.38 o                         
  19   8 -11         40.23        108.35       128.39 o                         
  20   8 -11       2051.34       1964.97       186.02 o                         
  21   8 -11        250.71        117.95       166.07 o                         
  22   8 -11        866.14        784.96       184.49 o                         
  23   8 -11        581.77        640.14       196.68 o                         
  24   8 -11        656.39        630.01       202.54 o                         
   0   9 -11       2436.30       2845.56       226.96 o                         
   1   9 -11        384.49        447.54        84.70 o                         
   2   9 -11       1035.38       1120.59       108.97 o                         
   3   9 -11       2360.71       2544.38       206.56 o                         
   4   9 -11       1585.18       1638.34       123.95 o                         
   5   9 -11       2599.33       2465.93       152.67 o                         
   6   9 -11        288.76        264.19        96.88 o                         
   7   9 -11       1322.36       1339.53       144.85 o                         
   8   9 -11       3662.01       3489.77       208.84 o                         
   9   9 -11       4515.80       4839.01       344.87 o                         
  10   9 -11        657.63        585.79       101.73 o                         
  11   9 -11         17.72        -96.61        96.61 o                         
  12   9 -11         36.65        -96.02        96.02 o                         
  13   9 -11        907.16        923.57       123.58 o                         
  14   9 -11        346.86        431.04       117.42 o                         
  15   9 -11        753.05        408.62       122.32 o                         
  16   9 -11       1151.17       1230.87       142.66 o                         
  17   9 -11        102.54        130.71       126.17 o                         
  18   9 -11        138.84         19.48       130.05 o                         
  19   9 -11         96.50        -66.99       157.98 o                         
  20   9 -11        400.29        378.68       177.94 o                         
  21   9 -11        317.49        266.97       170.04 o                         
  22   9 -11        352.42        121.72       187.58 o                         
  23   9 -11         64.69         95.64       179.51 o                         
   1  10 -11        563.67        536.55       107.36 o                         
   2  10 -11       4206.75       4501.32       256.58 o                         
   3  10 -11       2323.08       2673.56       157.61 o                         
   4  10 -11       4000.24       4383.91       208.75 o                         
   5  10 -11        878.12       1258.91       141.25 o                         
   6  10 -11       4089.54       4539.57       217.91 o                         
   7  10 -11       2648.42       2481.69       225.60 o                         
   8  10 -11       3575.19       3637.92       195.04 o                         
   9  10 -11        672.39        549.78       221.67 o                         
  10  10 -11        637.41        539.29       137.11 o                         
  11  10 -11       1454.89       1432.10       178.28 o                         
  12  10 -11       2937.04       3086.28       303.40 o                         
  13  10 -11        287.65        470.78       150.32 o                         
  14  10 -11        586.38        434.79       146.38 o                         
  15  10 -11       1176.65       1082.43       154.08 o                         
  16  10 -11         95.24        -14.53       147.84 o                         
  17  10 -11       3982.14       3695.75       257.02 o                         
  18  10 -11        416.65        442.69       171.22 o                         
  19  10 -11       1870.26       1603.67       317.13 o                         
  20  10 -11        329.97         80.61       250.22 o                         
  21  10 -11         91.16        257.91       186.75 o                         
   0  11 -11       3465.10       3205.63       266.05 o                         
   1  11 -11       1044.69       1190.89       128.84 o                         
   2  11 -11         68.70         47.37       103.08 o                         
   3  11 -11        813.57        822.75       120.01 o                         
   4  11 -11       4517.49       4406.38       228.43 o                         
   5  11 -11        406.75        501.31       117.56 o                         
   6  11 -11       6468.14       6224.37       275.29 o                         
   7  11 -11        569.13        747.01       128.30 o                         
   8  11 -11       1895.71       1864.11       156.61 o                         
   9  11 -11        132.53        196.58       118.23 o                         
  10  11 -11       3499.28       3029.03       197.38 o                         
  11  11 -11        866.64        741.16       163.35 o                         
  12  11 -11        602.81        556.37       181.39 o                         
  13  11 -11        213.96         10.73       214.30 o                         
  14  11 -11       1613.59       1762.82       247.87 o                         
  15  11 -11        235.54        402.11       205.42 o                         
  16  11 -11        469.42          9.23       506.05 o                         
  17  11 -11         40.72       -100.85       207.63 o                         
  18  11 -11        651.67        475.61       234.29 o                         
  19  11 -11         82.19       -178.86       219.45 o                         
   1  12 -11        454.80        601.53       122.62 o                         
   2  12 -11        277.68        205.08       114.40 o                         
   3  12 -11        316.64         72.38       112.81 o                         
   4  12 -11        471.60        670.10       126.42 o                         
   5  12 -11       2549.77       2419.93       177.84 o                         
   6  12 -11       1694.19       2010.09       159.46 o                         
   7  12 -11        117.21        276.55       144.88 o                         
   8  12 -11        115.00          0.76       139.59 o                         
   9  12 -11        145.19         19.66       239.99 o                         
  10  12 -11         82.66         38.03       147.97 o                         
  11  12 -11        661.80        462.76       160.40 o                         
  12  12 -11        375.68        448.43       162.78 o                         
  13  12 -11         40.20         14.66       201.45 o                         
  14  12 -11       1275.83        742.53       231.60 o                         
  15  12 -11         94.38        -60.49       215.11 o                         
  16  12 -11        172.29        -98.23       210.82 o                         
   0  13 -11        181.27        599.13       255.81 o                         
   1  13 -11       2982.70       2931.22       275.53 o                         
   2  13 -11        722.44        620.79       191.85 o                         
   3  13 -11        690.88        428.96       190.36 o                         
   4  13 -11        772.82        806.06       206.08 o                         
   5  13 -11       1098.24       1360.93       285.06 o                         
   6  13 -11       1015.85        968.69       205.67 o                         
   7  13 -11         12.38       -172.40       172.40 o                         
   8  13 -11        191.62        285.75       167.77 o                         
   9  13 -11       1880.72       1644.79       219.93 o                         
  10  13 -11        536.19        578.26       173.38 o                         
  11  13 -11       1975.55       1842.92       231.70 o                         
  12  13 -11        242.19        275.48       170.97 o                         
  13  13 -11        103.46        -84.40       165.69 o                         
   1  14 -11        213.75         42.49       195.15 o                         
   2  14 -11       2508.15       2117.09       266.69 o                         
   3  14 -11         73.70       -137.67       183.97 o                         
   4  14 -11        431.30        256.06       209.01 o                         
   5  14 -11        114.75         29.51       192.00 o                         
   6  14 -11       1255.33       1056.31       228.49 o                         
   7  14 -11        733.05        994.93       305.22 o                         
   8  14 -11       1036.07        886.54       223.06 o                         
   0   0 -10      75790.16      84842.87      5360.62 o                         
   2   0 -10      49259.50      49125.98      3039.85 o                         
   4   0 -10      23957.95      26200.22      1093.32 o                         
   6   0 -10       1002.69       1287.98        72.50 o                         
   8   0 -10       4561.30       5269.10       200.39 o                         
  10   0 -10      17070.13      18318.51      1013.75 o                         
  12   0 -10       3770.76       4169.21       172.07 o                         
  14   0 -10      14184.58      14757.19       533.99 o                         
  16   0 -10      18207.36      19453.95       716.88 o                         
  18   0 -10       3041.99       3332.83       189.75 o                         
  20   0 -10      11216.53      12016.92       807.81 o                         
  22   0 -10       1184.98       1409.61       170.64 o                         
  24   0 -10       1080.55       1424.17       434.34 o                         
  26   0 -10       1266.19       1272.70       196.51 o                         
  28   0 -10       1171.26       1561.37       295.54 o                         
   1   1 -10      30264.76      31186.14      1088.25 o                         
   2   1 -10      10682.21       9336.97       368.48 o                         
   3   1 -10       9691.16       9662.08       607.83 o                         
   4   1 -10      21634.61      22891.86       979.36 o                         
   5   1 -10       3354.86       3065.80       150.12 o                         
   6   1 -10       3850.56       4514.60       240.98 o                         
   7   1 -10       2149.76       1902.85        75.56 o                         
   8   1 -10       2136.52       1849.08        69.85 o                         
   9   1 -10        228.53        183.12        33.23 o                         
  10   1 -10       6789.13       6378.08       187.45 o                         
  11   1 -10        812.18        868.94        67.59 o                         
  12   1 -10       5033.60       4474.32       156.65 o                         
  13   1 -10       6659.55       6639.87       184.18 o                         
  14   1 -10       1610.45       1550.88        75.89 o                         
  15   1 -10       5751.22       6271.25       183.69 o                         
  16   1 -10       2039.41       2255.37        93.53 o                         
  17   1 -10       7551.25       8063.98       235.58 o                         
  18   1 -10       1750.47       1850.53       102.83 o                         
  19   1 -10       1308.48       1556.60       102.74 o                         
  20   1 -10       2597.32       2924.79       137.34 o                         
  21   1 -10       3493.46       4020.68       233.51 o                         
  22   1 -10       6359.29       7019.40       280.88 o                         
  23   1 -10        716.64        447.07       105.64 o                         
  24   1 -10        496.99        494.04       109.17 o                         
  25   1 -10         37.15        108.71        96.62 o                         
  26   1 -10        112.22         81.58       101.55 o                         
  27   1 -10        275.79        172.73       108.70 o                         
  28   1 -10        142.30         94.77       114.10 o                         
  29   1 -10        861.14        965.33       120.07 o                         
   0   2 -10      19694.86      19048.85       822.98 o                         
   1   2 -10       1229.99       1130.90        69.72 o                         
   2   2 -10       2694.07       2271.92       140.52 o                         
   3   2 -10      26927.84      25702.67      1091.68 o                         
   4   2 -10       8309.64       8085.27       367.74 o                         
   5   2 -10      20702.16      18406.00       782.39 o                         
   6   2 -10       1441.92       1081.45       102.19 o                         
   7   2 -10       2582.45       2513.64       125.74 o                         
   8   2 -10        305.09        427.85        51.65 o                         
   9   2 -10      15682.94      15757.75       558.37 o                         
  10   2 -10       2884.30       2441.39        96.56 o                         
  11   2 -10       2370.43       2027.24        86.64 o                         
  12   2 -10        114.30         95.89        52.90 o                         
  13   2 -10       2521.73       2360.88       141.33 o                         
  14   2 -10       1897.78       1712.94        79.04 o                         
  15   2 -10       4954.47       4551.50       146.49 o                         
  16   2 -10       3673.19       3661.67       137.84 o                         
  17   2 -10        432.51        423.48        70.98 o                         
  18   2 -10        136.81         48.48        69.33 o                         
  19   2 -10       2815.49       2902.43       139.37 o                         
  20   2 -10       2629.24       2696.26       134.30 o                         
  21   2 -10       1869.23       1883.53       119.44 o                         
  22   2 -10       1509.86       1477.94       105.51 o                         
  23   2 -10         24.71        -58.69        88.37 o                         
  24   2 -10        243.93        254.31        96.46 o                         
  25   2 -10        627.49        580.09       106.04 o                         
  26   2 -10         72.15        -30.45       101.39 o                         
  27   2 -10         77.04        156.33       112.32 o                         
  28   2 -10        334.54        312.81       120.90 o                         
  29   2 -10        316.07        318.07       125.75 o                         
   1   3 -10       4479.42       4988.98       181.18 o                         
   2   3 -10      19321.75      18042.93      1086.21 o                         
   3   3 -10       4217.01       4509.25       224.85 o                         
   4   3 -10       8489.38       8565.99       426.38 o                         
   5   3 -10       1052.96       1409.06       269.43 o                         
   6   3 -10      11644.43      11781.87       542.89 o                         
   7   3 -10      14268.58      14520.15       551.47 o                         
   8   3 -10      32261.16      33480.11      1002.87 o                         
   9   3 -10       7740.21       8149.36       262.24 o                         
  10   3 -10       3771.59       3511.16       148.95 o                         
  11   3 -10       7792.95       6924.13       209.04 o                         
  12   3 -10      11084.95      11379.40       324.17 o                         
  13   3 -10       1579.87       1620.51        89.60 o                         
  14   3 -10       1083.54        931.31        72.66 o                         
  15   3 -10       1614.73       1856.08        97.08 o                         
  16   3 -10      10192.36       9650.70       285.18 o                         
  17   3 -10       1830.96       1967.18       105.97 o                         
  18   3 -10       1738.34       1882.16       107.98 o                         
  19   3 -10       1436.53       1583.50        99.15 o                         
  20   3 -10        732.27        590.09        83.25 o                         
  21   3 -10        102.79         28.28        78.89 o                         
  22   3 -10       2845.65       2915.26       230.69 o                         
  23   3 -10        890.34        861.98       102.42 o                         
  24   3 -10       2028.53       2108.12       183.42 o                         
  25   3 -10        480.25        675.22       112.24 o                         
  26   3 -10       3197.77       3291.43       170.14 o                         
  27   3 -10       1403.67       1429.95       137.31 o                         
  28   3 -10       1019.65        828.52       131.97 o                         
  29   3 -10        449.35        473.25       134.87 o                         
   0   4 -10       6872.12       6470.99       301.56 o                         
   1   4 -10       1379.87       1440.18        76.43 o                         
   2   4 -10      11387.52      12243.74       732.05 o                         
   3   4 -10        263.39        316.90       108.84 o                         
   4   4 -10      25698.16      23745.40       996.16 o                         
   5   4 -10       1505.61       1402.49       124.37 o                         
   6   4 -10      27539.09      26686.99       901.75 o                         
   7   4 -10        569.22        483.82        49.95 o                         
   8   4 -10      12801.29      12306.68       393.20 o                         
   9   4 -10       3618.16       3740.64       141.42 o                         
  10   4 -10      21422.40      20922.61       631.24 o                         
  11   4 -10       2551.73       2786.63       126.02 o                         
  12   4 -10       4055.46       3831.95       160.73 o                         
  13   4 -10        326.25        341.89        77.09 o                         
  14   4 -10      13124.81      12895.46       334.56 o                         
  15   4 -10       1213.82       1374.22        83.56 o                         
  16   4 -10         25.06          6.30        60.32 o                         
  17   4 -10        537.99        597.64        74.03 o                         
  18   4 -10        200.45        219.24        69.66 o                         
  19   4 -10        333.28        385.45        78.95 o                         
  20   4 -10       2301.49       2205.05       138.26 o                         
  21   4 -10        843.53        800.72        94.07 o                         
  22   4 -10       1932.55       2061.22       122.66 o                         
  23   4 -10          2.53       -105.87       105.87 o                         
  24   4 -10       2025.39       2151.80       134.45 o                         
  25   4 -10        586.27        461.73       144.10 o                         
  26   4 -10        365.73        401.21       138.96 o                         
  27   4 -10        129.56        132.70       126.87 o                         
  28   4 -10       2856.69       3074.28       204.38 o                         
   1   5 -10       1410.80       1712.74        85.29 o                         
   2   5 -10       3262.86       3306.28       120.68 o                         
   3   5 -10       1053.35        960.32        92.03 o                         
   4   5 -10       1382.47       1402.55       122.84 o                         
   5   5 -10       2255.40       2544.31        98.86 o                         
   6   5 -10       1741.66       1786.32        89.75 o                         
   7   5 -10       5757.27       5519.93       175.20 o                         
   8   5 -10       2530.66       2570.24       102.80 o                         
   9   5 -10       4477.22       4562.04       158.97 o                         
  10   5 -10       1102.34       1197.82        72.84 o                         
  11   5 -10      11373.70      11464.79       336.02 o                         
  12   5 -10        942.12        923.47        74.10 o                         
  13   5 -10        105.32        111.66        61.70 o                         
  14   5 -10       3219.66       3091.00       143.39 o                         
  15   5 -10       1253.54       1230.89        83.87 o                         
  16   5 -10       4357.38       4319.71       155.66 o                         
  17   5 -10        535.93        574.55        77.16 o                         
  18   5 -10        528.70        467.89        79.78 o                         
  19   5 -10        253.40        123.02        77.81 o                         
  20   5 -10        924.49        917.84       120.43 o                         
  21   5 -10        376.05        441.39        92.34 o                         
  22   5 -10         50.54        -21.16        87.59 o                         
  23   5 -10       2446.58       2643.09       147.67 o                         
  24   5 -10       1401.60       1027.50       154.84 o                         
  25   5 -10        127.23        -43.02       120.99 o                         
  26   5 -10        351.14        211.31       138.31 o                         
  27   5 -10        671.03        650.55       149.21 o                         
   0   6 -10      13653.77      13694.74       587.12 o                         
   1   6 -10       9196.24       9367.25       285.87 o                         
   2   6 -10        660.62        649.90        73.28 o                         
   3   6 -10      20106.47      19409.04       491.32 o                         
   4   6 -10       3342.89       3221.88       113.10 o                         
   5   6 -10       5304.85       4986.85       156.68 o                         
   6   6 -10       1227.19       1286.30        70.48 o                         
   7   6 -10        379.91        518.36        56.23 o                         
   8   6 -10         77.52         99.53        63.71 o                         
   9   6 -10       3585.54       3513.12       144.17 o                         
  10   6 -10       3308.11       3179.51       131.54 o                         
  11   6 -10       4091.34       4093.68       154.38 o                         
  12   6 -10         52.46         72.07        62.53 o                         
  13   6 -10        207.32        234.28        69.30 o                         
  14   6 -10        877.00        975.81        89.54 o                         
  15   6 -10       8576.55       9128.36       269.05 o                         
  16   6 -10        309.93        318.18        73.96 o                         
  17   6 -10        161.69        258.58        75.01 o                         
  18   6 -10        896.04       1120.42        93.86 o                         
  19   6 -10       3809.79       3272.37       148.26 o                         
  20   6 -10        101.59         11.04       101.89 o                         
  21   6 -10        242.72        398.67       105.30 o                         
  22   6 -10        576.98        374.96       112.34 o                         
  23   6 -10        635.89        266.56       138.52 o                         
  24   6 -10          6.76       -155.57       155.57 o                         
  25   6 -10        867.61        736.80       153.33 o                         
  26   6 -10        877.55        909.66       190.95 o                         
  27   6 -10        572.90        750.25       190.28 o                         
   1   7 -10        182.09        129.49        47.84 o                         
   2   7 -10      24893.45      24822.05       622.68 o                         
   3   7 -10       1209.11       1437.21        81.88 o                         
   4   7 -10       3178.15       2970.12       110.17 o                         
   5   7 -10        744.13        847.33        66.50 o                         
   6   7 -10       5403.89       5254.71       178.92 o                         
   7   7 -10       2739.19       2592.24       112.63 o                         
   8   7 -10       6459.57       6196.09       198.01 o                         
   9   7 -10        374.85        378.01        65.40 o                         
  10   7 -10       5355.70       4961.12       183.23 o                         
  11   7 -10       2692.29       2675.95       126.50 o                         
  12   7 -10       8215.36       8143.10       265.71 o                         
  13   7 -10       1390.35       1273.97       105.62 o                         
  14   7 -10       7794.35       8091.19       305.69 o                         
  15   7 -10        990.02       1063.43       115.24 o                         
  16   7 -10       2813.13       3065.39       173.88 o                         
  17   7 -10       1312.75       1480.42       138.65 o                         
  18   7 -10       6070.27       6511.43       287.80 o                         
  19   7 -10         98.11        144.62        88.37 o                         
  20   7 -10       3851.99       4004.76       220.69 o                         
  21   7 -10       1981.20       2082.77       176.34 o                         
  22   7 -10       1666.55       1665.35       198.63 o                         
  23   7 -10        304.33        405.87       160.25 o                         
  24   7 -10         40.24       -136.78       171.85 o                         
  25   7 -10         25.10        -58.07       177.37 o                         
  26   7 -10        213.86        263.58       190.44 o                         
   0   8 -10       9196.69       9090.75       347.59 o                         
   1   8 -10       3928.39       4046.34       155.28 o                         
   2   8 -10       6902.94       6537.76       242.46 o                         
   3   8 -10       1583.41       1891.42       117.85 o                         
   4   8 -10       4721.80       4314.21       162.71 o                         
   5   8 -10        286.45        209.52        57.29 o                         
   6   8 -10       1430.75       1245.61        90.43 o                         
   7   8 -10        345.00        260.98        73.32 o                         
   8   8 -10        359.16        281.38        68.79 o                         
   9   8 -10        449.75        433.39        77.35 o                         
  10   8 -10       4503.85       4391.86       199.63 o                         
  11   8 -10        467.65        530.75        94.67 o                         
  12   8 -10        904.73        825.11       137.69 o                         
  13   8 -10        196.27        218.71        97.67 o                         
  14   8 -10        740.37        625.12       110.12 o                         
  15   8 -10       2413.04       2508.48       163.25 o                         
  16   8 -10       2133.23       2187.54       155.16 o                         
  17   8 -10        662.24        419.18       120.48 o                         
  18   8 -10       1454.78       1648.66       246.58 o                         
  19   8 -10        895.61        783.35       141.63 o                         
  20   8 -10        576.27        729.37       145.98 o                         
  21   8 -10        660.06        778.06       158.91 o                         
  22   8 -10       1450.87       1162.72       196.95 o                         
  23   8 -10         59.06        229.39       173.16 o                         
  24   8 -10        116.28         13.49       185.72 o                         
  25   8 -10        110.18        128.34       189.43 o                         
   1   9 -10       1249.14       1157.67        93.72 o                         
   2   9 -10         98.89        161.41        85.32 o                         
   3   9 -10       3322.58       3237.67       211.12 o                         
   4   9 -10          2.64         39.36        85.15 o                         
   5   9 -10       4071.34       3838.08       169.44 o                         
   6   9 -10         66.43        315.93        93.30 o                         
   7   9 -10       4175.91       4233.88       228.28 o                         
   8   9 -10        990.79       1061.52       134.84 o                         
   9   9 -10        648.87        607.40       104.45 o                         
  10   9 -10       2382.24       2616.47       180.55 o                         
  11   9 -10       1540.15       1440.29       124.32 o                         
  12   9 -10       1038.73        838.00       117.00 o                         
  13   9 -10        182.79        119.02       103.84 o                         
  14   9 -10       1309.16       1293.64       166.22 o                         
  15   9 -10        969.55        812.29       129.52 o                         
  16   9 -10        442.65        499.89       127.55 o                         
  17   9 -10       1245.25       1445.29       239.44 o                         
  18   9 -10       1068.28        958.10       146.80 o                         
  19   9 -10        949.83        867.50       224.57 o                         
  20   9 -10        507.50        247.62       161.45 o                         
  21   9 -10        815.29        672.53       185.85 o                         
  22   9 -10        632.39        694.03       193.41 o                         
  23   9 -10        892.52        573.89       197.77 o                         
   0  10 -10          8.76        -24.81       160.43 o                         
   1  10 -10        826.89        861.11       109.82 o                         
   2  10 -10       2053.33       2350.42       128.20 o                         
   3  10 -10       2496.47       2682.38       142.75 o                         
   4  10 -10       2340.86       2279.89       218.80 o                         
   5  10 -10       6629.60       6815.95       266.70 o                         
   6  10 -10       2319.95       2728.69       219.45 o                         
   7  10 -10       1476.20       1613.59       134.07 o                         
   8  10 -10        878.46        960.08       156.15 o                         
   9  10 -10       3606.64       3773.88       280.00 o                         
  10  10 -10       3996.67       3987.28       372.04 o                         
  11  10 -10       1312.27       1077.50       152.70 o                         
  12  10 -10        433.66        408.39       206.83 o                         
  13  10 -10       1727.59       1765.89       194.50 o                         
  14  10 -10        537.42        630.09       137.94 o                         
  15  10 -10       1663.94       1529.76       152.23 o                         
  16  10 -10        124.71         78.20       131.96 o                         
  17  10 -10        241.08         14.86       153.79 o                         
  18  10 -10         68.29       -107.07       153.84 o                         
  19  10 -10        742.55        344.42       176.07 o                         
  20  10 -10        438.42        469.87       182.02 o                         
  21  10 -10       1041.53        830.08       188.07 o                         
   1  11 -10        506.22        368.39       108.26 o                         
   2  11 -10       2388.63       2360.14       160.19 o                         
   3  11 -10        389.50        400.52       108.57 o                         
   4  11 -10       3169.37       3273.71       176.25 o                         
   5  11 -10        502.59        432.71       112.73 o                         
   6  11 -10       2032.61       2155.14       156.18 o                         
   7  11 -10        967.72        740.97       124.78 o                         
   8  11 -10       6839.89       7067.29       282.41 o                         
   9  11 -10        580.48        766.66       127.22 o                         
  10  11 -10       1232.66       1248.84       139.85 o                         
  11  11 -10        471.99        699.57       314.59 o                         
  12  11 -10       2570.75       2368.93       377.34 o                         
  13  11 -10        493.39        758.05       202.73 o                         
  14  11 -10        193.23        119.49       277.13 o                         
  15  11 -10        137.09        -87.88       337.71 o                         
  16  11 -10       1444.62       1113.32       230.31 o                         
  17  11 -10        240.91         68.95       210.66 o                         
  18  11 -10        751.01        369.25       227.23 o                         
  19  11 -10        192.17        -50.38       218.10 o                         
   0  12 -10        596.66        569.79       170.32 o                         
   1  12 -10         73.55        261.75       114.01 o                         
   2  12 -10         72.99        -25.21       106.83 o                         
   3  12 -10       1403.07       1627.47       145.75 o                         
   4  12 -10       1652.16       1718.81       153.32 o                         
   5  12 -10        213.67        292.06       142.53 o                         
   6  12 -10        779.95        838.87       114.11 o                         
   7  12 -10        335.80        291.50       122.71 o                         
   8  12 -10        665.12        648.45       152.88 o                         
   9  12 -10       1080.66       1160.99       246.14 o                         
  10  12 -10        224.78        178.84       226.21 o                         
  11  12 -10         32.69        -15.58       142.53 o                         
  12  12 -10       1235.41       1179.23       179.60 o                         
  13  12 -10        265.23        241.13       403.92 o                         
  14  12 -10        145.11        133.03       203.65 o                         
  15  12 -10         41.45        -44.95       205.05 o                         
  16  12 -10        141.90       -210.20       210.20 o                         
  17  12 -10          7.52       -111.10       214.88 o                         
   1  13 -10       1487.95       1391.83       212.71 o                         
   2  13 -10        537.16        708.89       191.18 o                         
   3  13 -10        548.70        942.73       195.19 o                         
   4  13 -10         23.76         57.12       166.39 o                         
   5  13 -10       1163.50        707.41       191.34 o                         
   6  13 -10        140.80       -155.63       164.19 o                         
   7  13 -10        321.22        319.12       232.84 o                         
   8  13 -10        154.44        222.00       150.63 o                         
   9  13 -10        194.25        178.17       155.62 o                         
  10  13 -10         13.38        121.56       155.65 o                         
  11  13 -10        995.00        965.92       179.27 o                         
  12  13 -10        143.57        311.70       164.10 o                         
  13  13 -10       1756.30       1302.51       198.10 o                         
  14  13 -10         12.10        137.22       173.55 o                         
   0  14 -10       4381.21       3911.65       485.30 o                         
   1  14 -10       1656.54       1470.44       234.83 o                         
   2  14 -10          3.48         95.39       180.85 o                         
   3  14 -10        189.72        575.53       202.63 o                         
   4  14 -10       3123.55       2768.18       286.49 o                         
   5  14 -10       1120.36       1001.37       218.60 o                         
   6  14 -10        798.53        430.19       202.34 o                         
   7  14 -10        580.15        310.28       201.95 o                         
   8  14 -10        241.56        278.60       200.49 o                         
   9  14 -10       1543.76        784.83       276.11 o                         
  10  14 -10        873.53        881.23       234.69 o                         
   2   0  -9     151714.28     170133.98     10629.61 o                         
   4   0  -9      23282.56      22463.76       974.10 o                         
   6   0  -9      20618.89      24122.71       817.94 o                         
   8   0  -9      12733.73      12771.43       425.40 o                         
  10   0  -9       2199.21       1944.38       140.42 o                         
  12   0  -9      13793.26      15530.77       556.61 o                         
  14   0  -9      28998.63      30555.58      1102.92 o                         
  16   0  -9      17621.48      19253.50       703.24 o                         
  18   0  -9       3684.94       3651.57       207.80 o                         
  20   0  -9      12427.81      13281.39       508.70 o                         
  22   0  -9       5787.88       6626.75       632.95 o                         
  24   0  -9       3315.69       3673.66       256.95 o                         
  26   0  -9       1072.43       1083.08       149.89 o                         
  28   0  -9        671.95        776.80       160.41 o                         
   0   1  -9      48285.83      49572.52      2076.45 o                         
   1   1  -9      38067.04      35672.28      1463.37 o                         
   2   1  -9       6781.45       7687.11       271.94 o                         
   3   1  -9      37393.23      36311.49      1233.10 o                         
   4   1  -9      34137.45      32753.52      1198.93 o                         
   5   1  -9      16636.74      13690.74       468.95 o                         
   6   1  -9        311.44        328.10        68.45 o                         
   7   1  -9       4918.66       5064.89       152.75 o                         
   8   1  -9       1240.47       1434.00        56.31 o                         
   9   1  -9       2843.53       3010.12       110.97 o                         
  10   1  -9       3956.24       3854.92       134.27 o                         
  11   1  -9       1026.95        963.73        61.86 o                         
  12   1  -9        704.13        787.93        63.91 o                         
  13   1  -9        384.32        287.80        47.31 o                         
  14   1  -9      11293.70      11295.76       296.49 o                         
  15   1  -9       5398.29       5726.34       168.90 o                         
  16   1  -9        252.31        284.55        66.24 o                         
  17   1  -9        794.79        840.84        72.50 o                         
  18   1  -9       2274.85       2433.71       111.08 o                         
  19   1  -9       2041.03       2187.71       123.43 o                         
  20   1  -9       1189.60       1082.57        91.72 o                         
  21   1  -9         69.44         24.28        79.76 o                         
  22   1  -9       3681.45       4101.32       179.11 o                         
  23   1  -9        372.82        426.34        98.94 o                         
  24   1  -9        787.18        899.03       103.55 o                         
  25   1  -9        101.41        166.63        94.85 o                         
  26   1  -9        113.27         97.30        98.86 o                         
  27   1  -9        497.42        339.33       113.27 o                         
  28   1  -9        497.04        485.93       109.12 o                         
  29   1  -9          7.85        145.22       106.82 o                         
   1   2  -9         12.44        131.25        27.89 o                         
   2   2  -9       1662.23       1196.84        83.39 o                         
   3   2  -9       2935.07       2206.38       167.54 o                         
   4   2  -9       9782.36       9062.02       410.46 o                         
   5   2  -9       6771.70       7268.33       329.14 o                         
   6   2  -9        461.84        478.13       147.02 o                         
   7   2  -9      19920.12      18492.40       713.47 o                         
   8   2  -9        139.18        133.70        41.56 o                         
   9   2  -9       8321.57       8624.46       253.58 o                         
  10   2  -9      10919.12       9489.54       273.64 o                         
  11   2  -9       3002.83       2467.54        99.96 o                         
  12   2  -9        659.49        667.37        54.96 o                         
  13   2  -9       2087.98       1911.78        79.79 o                         
  14   2  -9       1185.79       1244.48        66.37 o                         
  15   2  -9       2649.80       2803.54       104.86 o                         
  16   2  -9       2278.78       2194.84        97.97 o                         
  17   2  -9       2754.12       2976.36       116.35 o                         
  18   2  -9       1764.22       1729.07        97.06 o                         
  19   2  -9        437.08        454.92       102.27 o                         
  20   2  -9        304.44        120.77        79.10 o                         
  21   2  -9       2600.33       2761.06       140.95 o                         
  22   2  -9        712.50        558.79        88.67 o                         
  23   2  -9       3092.55       2848.72       138.48 o                         
  24   2  -9        638.71        601.02        98.05 o                         
  25   2  -9        493.28        452.63       103.14 o                         
  26   2  -9        112.71          6.30       104.11 o                         
  27   2  -9        944.54        787.31       123.89 o                         
  28   2  -9        124.83        242.32       117.47 o                         
  29   2  -9        638.78        778.65       121.11 o                         
   0   3  -9      16625.90      15499.11       685.51 o                         
   1   3  -9       1016.81        884.03        55.01 o                         
   2   3  -9      12155.75      11432.19       555.31 o                         
   3   3  -9      14918.55      16406.45       698.16 o                         
   4   3  -9       7848.05       8701.80       416.85 o                         
   5   3  -9       5021.20       5137.12       272.23 o                         
   6   3  -9       7694.47       8396.19       365.80 o                         
   7   3  -9       4757.41       4342.60       145.76 o                         
   8   3  -9       4281.90       4556.62       173.63 o                         
   9   3  -9      10842.14      12944.50       401.76 o                         
  10   3  -9      13829.17      14425.92       398.94 o                         
  11   3  -9       8220.84       8857.88       256.70 o                         
  12   3  -9        465.04        599.55        51.12 o                         
  13   3  -9       1155.75       1289.10        63.98 o                         
  14   3  -9        933.68       1100.98        66.59 o                         
  15   3  -9       1232.07       1173.29        68.24 o                         
  16   3  -9        580.87        629.30        65.27 o                         
  17   3  -9        239.75        162.80        62.82 o                         
  18   3  -9        742.34        745.72        76.26 o                         
  19   3  -9        253.63        143.88        70.99 o                         
  20   3  -9       2737.26       2439.74       122.41 o                         
  21   3  -9       2627.13       2727.22       128.93 o                         
  22   3  -9        877.70        977.66        99.31 o                         
  23   3  -9        751.37        698.56        98.05 o                         
  24   3  -9       1192.75       1234.12       110.44 o                         
  25   3  -9        361.21        344.20       134.15 o                         
  26   3  -9       1337.24       1424.48       131.77 o                         
  27   3  -9         42.62        276.29       114.63 o                         
  28   3  -9       1333.61       1263.04       140.03 o                         
  29   3  -9        297.82        352.32       128.47 o                         
   1   4  -9        601.11        662.87        67.07 o                         
   2   4  -9        447.46        319.71        57.62 o                         
   3   4  -9       8611.16       8081.47       305.21 o                         
   4   4  -9      14542.44      13620.79       459.20 o                         
   5   4  -9       3385.45       3596.53       162.99 o                         
   6   4  -9       6191.01       6001.17       232.74 o                         
   7   4  -9       2206.01       2260.68       101.75 o                         
   8   4  -9      34949.37      34937.78      1048.93 o                         
   9   4  -9       7181.36       7514.07       253.96 o                         
  10   4  -9      13501.58      13743.74       392.19 o                         
  11   4  -9       2900.28       3096.46       102.85 o                         
  12   4  -9       9388.20       9247.23       248.37 o                         
  13   4  -9        688.12        730.73        56.94 o                         
  14   4  -9       4123.72       3806.08       124.37 o                         
  15   4  -9        512.18        627.66        66.78 o                         
  16   4  -9       4027.74       3950.54       145.79 o                         
  17   4  -9         96.24        181.28        65.44 o                         
  18   4  -9       1713.43       1814.47       104.43 o                         
  19   4  -9         87.74         -2.67        71.08 o                         
  20   4  -9        393.24        312.84        81.89 o                         
  21   4  -9         84.94        110.69       145.23 o                         
  22   4  -9       4063.68       4170.61       169.46 o                         
  23   4  -9        995.37       1035.30       108.73 o                         
  24   4  -9       1590.54       1339.71       115.49 o                         
  25   4  -9        106.41        131.21       101.42 o                         
  26   4  -9       4618.17       4494.91       194.41 o                         
  27   4  -9        491.19        444.16       123.32 o                         
  28   4  -9        459.64        645.90       133.32 o                         
   0   5  -9       1069.00        687.78        90.12 o                         
   1   5  -9       3602.33       3407.73       157.74 o                         
   2   5  -9       6893.22       6990.44       203.78 o                         
   3   5  -9       8508.02       8179.24       239.15 o                         
   4   5  -9       2629.77       2413.99        89.37 o                         
   5   5  -9       8192.71       8468.57       250.19 o                         
   6   5  -9       2472.28       2255.05       103.21 o                         
   7   5  -9       3465.51       2999.40       119.99 o                         
   8   5  -9       1622.74       1871.36        83.97 o                         
   9   5  -9       5456.89       5561.36       157.96 o                         
  10   5  -9       1165.69       1137.62        60.98 o                         
  11   5  -9       1922.59       1950.77        82.25 o                         
  12   5  -9       1602.13       1656.41        93.64 o                         
  13   5  -9       1642.55       1670.61        95.28 o                         
  14   5  -9        673.36        620.27        65.49 o                         
  15   5  -9       2322.34       2430.68       106.96 o                         
  16   5  -9       3223.80       3193.56       132.00 o                         
  17   5  -9       2043.68       1922.77       102.76 o                         
  18   5  -9        155.51         34.83        72.06 o                         
  19   5  -9        525.88        551.85        82.71 o                         
  20   5  -9        399.29        222.34        82.98 o                         
  21   5  -9        246.51        122.19        85.56 o                         
  22   5  -9        908.75        708.59        99.73 o                         
  23   5  -9         34.86        -63.84        93.34 o                         
  24   5  -9        207.08        109.38       100.68 o                         
  25   5  -9       2024.63       2081.04       143.19 o                         
  26   5  -9        301.21        352.10       119.17 o                         
  27   5  -9        251.67        -10.04       125.77 o                         
  28   5  -9        363.28        278.18       134.05 o                         
   1   6  -9       8297.54       8678.62       233.47 o                         
   2   6  -9       4708.69       4857.97       140.56 o                         
   3   6  -9       1777.55       1843.20       101.78 o                         
   4   6  -9       1158.80       1111.08        54.28 o                         
   5   6  -9        682.30        966.59        62.08 o                         
   6   6  -9        827.52        878.67        63.40 o                         
   7   6  -9       1960.79       2187.98        87.89 o                         
   8   6  -9       4211.31       4209.70       131.19 o                         
   9   6  -9       4026.70       3892.65       127.19 o                         
  10   6  -9       5213.92       5267.61       177.06 o                         
  11   6  -9       5163.33       5221.87       176.12 o                         
  12   6  -9        576.36        527.39        69.45 o                         
  13   6  -9       3621.36       3576.26       148.49 o                         
  14   6  -9        695.37        728.54        73.07 o                         
  15   6  -9       1500.59       1598.07        92.45 o                         
  16   6  -9       2442.66       2676.86       123.31 o                         
  17   6  -9       4361.84       4368.68       191.97 o                         
  18   6  -9        613.18        458.00        82.41 o                         
  19   6  -9       1554.61       1677.82       108.52 o                         
  20   6  -9        631.12        659.93        94.67 o                         
  21   6  -9       1840.19       1906.60       210.36 o                         
  22   6  -9         72.12        -88.93        91.71 o                         
  23   6  -9        612.36        479.62       107.18 o                         
  24   6  -9        588.28        496.12       118.93 o                         
  25   6  -9        344.90        177.96       145.18 o                         
  26   6  -9        107.68        -26.62       166.48 o                         
  27   6  -9        185.17        224.75       181.82 o                         
   0   7  -9      13624.43      13937.75       605.19 o                         
   1   7  -9       1716.77       1634.18        73.87 o                         
   2   7  -9       2253.97       2339.83        92.83 o                         
   3   7  -9       2489.04       2430.73       119.10 o                         
   4   7  -9      17443.44      17047.01       505.70 o                         
   5   7  -9       5312.11       5319.12       167.63 o                         
   6   7  -9       4415.86       4127.73       149.89 o                         
   7   7  -9         11.89        -50.18        50.18 o                         
   8   7  -9       1287.80       1383.30        80.10 o                         
   9   7  -9        705.80        751.59        72.29 o                         
  10   7  -9       1538.91       1424.94        91.71 o                         
  11   7  -9        184.19        181.81        66.15 o                         
  12   7  -9       2501.64       2468.88       121.92 o                         
  13   7  -9        527.55        473.69        79.28 o                         
  14   7  -9       3088.80       2858.53       129.81 o                         
  15   7  -9        943.66        866.11        83.40 o                         
  16   7  -9       3311.75       2920.46       129.33 o                         
  17   7  -9        167.13        253.93        77.28 o                         
  18   7  -9       4464.38       4537.29       241.36 o                         
  19   7  -9        358.99        393.95       105.70 o                         
  20   7  -9       2876.22       2554.37       162.31 o                         
  21   7  -9        205.76        347.23       117.73 o                         
  22   7  -9       1661.33       1514.39       156.07 o                         
  23   7  -9        387.17        297.53       143.38 o                         
  24   7  -9        135.40        -46.37       166.88 o                         
  25   7  -9         83.38        104.55       174.71 o                         
  26   7  -9        155.46         84.31       182.87 o                         
   1   8  -9       3797.51       3689.42       140.79 o                         
   2   8  -9       2818.17       3178.57       134.30 o                         
   3   8  -9       3531.33       3550.77       161.44 o                         
   4   8  -9        950.22       1101.93        81.11 o                         
   5   8  -9        307.94        305.70        56.34 o                         
   6   8  -9       2169.57       1843.82        99.45 o                         
   7   8  -9        394.22        326.67        64.25 o                         
   8   8  -9       1736.30       1793.53       152.07 o                         
   9   8  -9        220.20         98.50        65.96 o                         
  10   8  -9        330.59        347.96        73.01 o                         
  11   8  -9        501.30        433.26        76.87 o                         
  12   8  -9       2982.29       2956.30       137.75 o                         
  13   8  -9       1570.15       1815.11       153.00 o                         
  14   8  -9        967.62        921.45        99.98 o                         
  15   8  -9        768.38        562.66        96.71 o                         
  16   8  -9       3039.63       2824.89       153.19 o                         
  17   8  -9       3269.88       3292.35       165.92 o                         
  18   8  -9        800.85        690.49       118.14 o                         
  19   8  -9        295.34        380.52       129.54 o                         
  20   8  -9       3009.06       2650.18       205.53 o                         
  21   8  -9        432.91        609.07       150.03 o                         
  22   8  -9        381.31        107.29       168.87 o                         
  23   8  -9         24.80        -60.65       172.89 o                         
  24   8  -9        906.69        799.87       194.88 o                         
  25   8  -9          6.20        115.80       182.34 o                         
   0   9  -9       8720.32       8339.88       326.23 o                         
   1   9  -9       4812.26       4592.14       179.87 o                         
   2   9  -9        753.02        800.39        94.47 o                         
   3   9  -9       3708.94       3732.41       175.67 o                         
   4   9  -9       2714.00       2984.64       134.83 o                         
   5   9  -9       1248.94       1421.84        99.20 o                         
   6   9  -9       2661.17       2639.05       132.72 o                         
   7   9  -9       2619.49       2645.23       143.51 o                         
   8   9  -9         43.61        -15.80        79.70 o                         
   9   9  -9       3434.03       3653.88       158.31 o                         
  10   9  -9        343.14        278.13       109.33 o                         
  11   9  -9       1661.97       1781.76       115.09 o                         
  12   9  -9       2856.89       2929.29       149.61 o                         
  13   9  -9       1445.46       1615.19       118.98 o                         
  14   9  -9        252.69        272.16        99.14 o                         
  15   9  -9        259.87        278.68       114.43 o                         
  16   9  -9        703.64        833.46       128.97 o                         
  17   9  -9         87.83         25.84       118.59 o                         
  18   9  -9        203.45        300.18       129.12 o                         
  19   9  -9        216.28        221.81       143.81 o                         
  20   9  -9        151.34        -73.80       178.18 o                         
  21   9  -9        695.59        474.47       168.48 o                         
  22   9  -9        469.88        397.82       181.24 o                         
  23   9  -9        135.51         48.95       184.67 o                         
  24   9  -9          4.03       -183.03       183.03 o                         
   1  10  -9       1093.95       1374.05       104.66 o                         
   2  10  -9       1810.07       1908.90       119.91 o                         
   3  10  -9       3590.18       4179.04       174.92 o                         
   4  10  -9       1023.03       1168.29       144.83 o                         
   5  10  -9       3073.11       3175.32       150.95 o                         
   6  10  -9         28.36         15.17        80.21 o                         
   7  10  -9       3043.69       3434.21       181.91 o                         
   8  10  -9       3118.88       3164.82       233.22 o                         
   9  10  -9       1683.12       2079.61       139.56 o                         
  10  10  -9       1797.21       1823.35       150.21 o                         
  11  10  -9       2779.28       2678.58       502.18 o                         
  12  10  -9        893.44        614.00       144.30 o                         
  13  10  -9       1990.07       1701.87       214.85 o                         
  14  10  -9        749.95        808.52       129.08 o                         
  15  10  -9        637.10        668.86       156.78 o                         
  16  10  -9        697.62        504.33       129.63 o                         
  17  10  -9       1584.70       1330.30       176.64 o                         
  18  10  -9         50.62       -104.41       147.15 o                         
  19  10  -9       1102.81       1037.49       195.86 o                         
  20  10  -9        663.47        505.52       180.07 o                         
  21  10  -9        641.83        448.78       187.93 o                         
  22  10  -9       1384.33       1368.97       216.74 o                         
   0  11  -9       2449.79       2940.85       240.58 o                         
   1  11  -9        226.29        235.05        99.67 o                         
   2  11  -9       2925.76       3619.71       185.30 o                         
   3  11  -9       1589.22       1693.91       120.70 o                         
   4  11  -9        998.91       1248.96       111.86 o                         
   5  11  -9        281.08        294.40        93.78 o                         
   6  11  -9       3401.08       3698.23       228.52 o                         
   7  11  -9        345.77        393.28       164.22 o                         
   8  11  -9       2878.25       2418.80       169.20 o                         
   9  11  -9        676.42       1042.07       131.83 o                         
  10  11  -9       6392.60       5946.18       324.53 o                         
  11  11  -9       1454.46       1585.58       175.35 o                         
  12  11  -9        735.77        472.99       194.01 o                         
  13  11  -9          8.87        -59.21       142.38 o                         
  14  11  -9       1055.50        563.55       201.30 o                         
  15  11  -9        499.89        248.08       195.47 o                         
  16  11  -9         35.29        -98.25       206.43 o                         
  17  11  -9        139.68        -83.71       199.25 o                         
  18  11  -9         20.13       -179.41       210.81 o                         
  19  11  -9        230.47         30.68       221.69 o                         
  20  11  -9        613.94        164.89       204.62 o                         
   1  12  -9        509.47        632.89       118.89 o                         
   2  12  -9        169.47         44.56       105.57 o                         
   3  12  -9        439.98        523.50       118.77 o                         
   4  12  -9        604.10        783.62       133.35 o                         
   5  12  -9       1456.69       1659.36       152.92 o                         
   6  12  -9        990.87        901.37       112.80 o                         
   7  12  -9       1289.65       1243.78       141.47 o                         
   8  12  -9        985.70        892.52       132.93 o                         
   9  12  -9        148.45        217.73       132.65 o                         
  10  12  -9       1913.85       1661.25       180.85 o                         
  11  12  -9        422.34        344.48       149.40 o                         
  12  12  -9        150.97       -122.42       189.11 o                         
  13  12  -9        194.56          4.10       187.51 o                         
  14  12  -9        508.10        187.59       218.81 o                         
  15  12  -9        180.98        171.95       206.98 o                         
  16  12  -9        256.91        405.61       215.61 o                         
  17  12  -9        505.47        385.23       227.49 o                         
  18  12  -9       1224.62        510.55       241.41 o                         
   0  13  -9         35.95         49.36       233.36 o                         
   1  13  -9       1373.74       1156.21       200.41 o                         
   2  13  -9        578.57        525.03       180.72 o                         
   3  13  -9       1473.45       1233.02       233.47 o                         
   4  13  -9        179.17        389.96       178.96 o                         
   5  13  -9       2031.77       1679.75       225.03 o                         
   6  13  -9        615.03        713.57       165.13 o                         
   7  13  -9        865.38       1151.92       221.78 o                         
   8  13  -9        334.12        251.02       149.34 o                         
   9  13  -9        536.85        146.02       149.13 o                         
  10  13  -9        622.20        544.07       164.12 o                         
  11  13  -9       1190.79       1140.41       180.73 o                         
  12  13  -9         40.82       -153.59       153.59 o                         
  13  13  -9        352.50        305.77       170.19 o                         
  14  13  -9        159.54        111.45       167.29 o                         
  15  13  -9       1694.22       1103.36       248.46 o                         
   1  14  -9        242.26        208.61       374.75 o                         
   2  14  -9       3018.02       2583.73       321.16 o                         
   3  14  -9        364.08        309.91       189.70 o                         
   4  14  -9        154.59        248.11       181.05 o                         
   5  14  -9        144.01        256.48       187.05 o                         
   6  14  -9        875.09        907.15       338.91 o                         
   7  14  -9        986.33        379.40       197.55 o                         
   8  14  -9        816.68        768.88       210.32 o                         
   9  14  -9        345.30        405.34       169.99 o                         
  10  14  -9         42.17         14.05       161.49 o                         
  11  14  -9        833.81        621.44       184.10 o                         
   0  15  -9        655.60        228.91       285.02 o                         
   1  15  -9         70.10         26.16       191.07 o                         
   2  15  -9        168.72        126.97       205.36 o                         
   3  15  -9        475.89        173.85       194.27 o                         
   0   0  -8     117518.46     140473.03      8760.63 o                         
   2   0  -8      10595.62      11242.52       480.40 o                         
   4   0  -8      35849.58      38055.69      1800.29 o                         
   6   0  -8      10372.51      10358.44       350.79 o                         
   8   0  -8       4332.63       3331.98       135.28 o                         
  10   0  -8       2948.79       2955.33       144.30 o                         
  12   0  -8       2745.78       3237.10       151.31 o                         
  14   0  -8      16536.48      16654.22       592.96 o                         
  16   0  -8      16901.45      16982.90       617.70 o                         
  18   0  -8       8705.56       9034.74       362.45 o                         
  20   0  -8       4071.69       4557.18       265.26 o                         
  22   0  -8       2539.41       2540.97       178.03 o                         
  24   0  -8        674.12        552.24       157.84 o                         
  26   0  -8        283.85        183.43       126.02 o                         
  28   0  -8        672.32        543.20       158.26 o                         
  30   0  -8       1579.33       1934.31       207.33 o                         
   1   1  -8      11722.83      12092.73       473.19 o                         
   2   1  -8      40112.84      37866.43      1309.44 o                         
   3   1  -8       8747.33       9938.06       438.07 o                         
   4   1  -8        409.20        436.95        38.93 o                         
   5   1  -8       6378.40       5940.63       204.95 o                         
   6   1  -8      11900.41      11170.38       420.90 o                         
   7   1  -8       1845.41       1410.41        61.27 o                         
   8   1  -8       8465.51       7475.44       224.89 o                         
   9   1  -8       1981.54       1784.97        77.74 o                         
  10   1  -8        851.67        791.14        52.44 o                         
  11   1  -8        586.36        658.57        47.33 o                         
  12   1  -8       6582.14       6578.60       185.19 o                         
  13   1  -8        955.12        840.56        57.68 o                         
  14   1  -8       3482.66       3469.97       123.24 o                         
  15   1  -8       1483.08       1801.20        88.59 o                         
  16   1  -8      10509.86      11086.92       300.93 o                         
  17   1  -8      13177.81      13914.57       369.00 o                         
  18   1  -8       6688.93       7184.15       213.67 o                         
  19   1  -8       3407.02       3686.74       141.96 o                         
  20   1  -8       1583.93       1438.52        95.92 o                         
  21   1  -8       1486.77       1342.92        97.04 o                         
  22   1  -8        952.81       1068.92       126.30 o                         
  23   1  -8        156.36         38.72        80.61 o                         
  24   1  -8        528.02        525.30        91.37 o                         
  25   1  -8        624.41        888.07       111.56 o                         
  26   1  -8       1114.20       1175.74       121.21 o                         
  27   1  -8        751.98        761.73       106.55 o                         
  28   1  -8        221.25        275.22       104.78 o                         
  29   1  -8       1364.01       1458.59       130.55 o                         
  30   1  -8        312.89        373.48       119.34 o                         
   0   2  -8       6313.64       5117.05       235.96 o                         
   1   2  -8      30560.49      28653.93       975.61 o                         
   2   2  -8       1430.96       1616.93       110.08 o                         
   3   2  -8       8570.75       9920.40       797.66 o                         
   4   2  -8       4953.48       4278.15       201.27 o                         
   5   2  -8       4020.97       4880.25       345.49 o                         
   6   2  -8       5618.97       4086.63       202.16 o                         
   7   2  -8       4827.95       4531.16       173.15 o                         
   8   2  -8       4795.47       4777.31       146.38 o                         
   9   2  -8      21977.33      22435.12       606.07 o                         
  10   2  -8       2274.88       2214.35        88.10 o                         
  11   2  -8       1005.65       1088.60        70.08 o                         
  12   2  -8       4376.70       3859.88       128.97 o                         
  13   2  -8       3394.58       3182.71       101.07 o                         
  14   2  -8       3958.41       3693.62       126.20 o                         
  15   2  -8        191.81        152.02        50.85 o                         
  16   2  -8        494.57        549.87        61.72 o                         
  17   2  -8         85.98         85.10        58.37 o                         
  18   2  -8        782.67        734.85        74.82 o                         
  19   2  -8        349.58        453.02        71.28 o                         
  20   2  -8        857.97        847.25        78.70 o                         
  21   2  -8       1243.97       1340.89        99.18 o                         
  22   2  -8        169.58        152.21        79.23 o                         
  23   2  -8        567.90        678.81        93.17 o                         
  24   2  -8       1167.37       1291.37       109.81 o                         
  25   2  -8        345.30        230.73        95.22 o                         
  26   2  -8        927.99        806.71       115.72 o                         
  27   2  -8        103.70         89.62       108.30 o                         
  28   2  -8        454.75        555.96       122.29 o                         
  29   2  -8        195.43        259.84       118.42 o                         
  30   2  -8        166.31        164.64       113.59 o                         
   1   3  -8       5884.41       6223.07       214.63 o                         
   2   3  -8      17884.82      18545.37       796.11 o                         
   3   3  -8      13858.86      15212.97       665.29 o                         
   4   3  -8       5756.40       5389.51       336.86 o                         
   5   3  -8       6389.99       5746.14       478.97 o                         
   6   3  -8      19399.29      20039.59       732.24 o                         
   7   3  -8       7386.23       7416.39       230.40 o                         
   8   3  -8      25540.71      25820.04       800.70 o                         
   9   3  -8        785.20        959.86        55.38 o                         
  10   3  -8       3477.27       3227.85       111.24 o                         
  11   3  -8      15183.48      15331.17       426.32 o                         
  12   3  -8      10445.16       9891.83       276.08 o                         
  13   3  -8       2783.96       3021.88       107.46 o                         
  14   3  -8       5506.30       5477.53       162.27 o                         
  15   3  -8       3562.71       3529.68       126.09 o                         
  16   3  -8        844.97        841.11        80.21 o                         
  17   3  -8       1032.38        896.92        68.03 o                         
  18   3  -8       1743.52       1685.91        89.62 o                         
  19   3  -8        922.11       1053.40        99.88 o                         
  20   3  -8       1383.38       1602.88        99.11 o                         
  21   3  -8        383.44        365.51        82.78 o                         
  22   3  -8       5060.43       5672.37       199.00 o                         
  23   3  -8       3597.95       3685.61       161.76 o                         
  24   3  -8        712.27        753.04       102.22 o                         
  25   3  -8        493.97        430.50        99.30 o                         
  26   3  -8       2707.24       2869.50       153.49 o                         
  27   3  -8        473.97        315.01       115.15 o                         
  28   3  -8        514.56        679.12       126.71 o                         
  29   3  -8         14.01        -71.08       124.22 o                         
   0   4  -8      34655.06      33315.52      1177.13 o                         
   1   4  -8       3202.91       3206.79       102.58 o                         
   2   4  -8      16545.74      16069.70       504.17 o                         
   3   4  -8       4338.93       4027.27       169.94 o                         
   4   4  -8       1074.46        804.93        65.91 o                         
   5   4  -8       2548.05       2399.42        93.68 o                         
   6   4  -8      21212.44      21781.74       670.74 o                         
   7   4  -8        466.27        359.51        44.39 o                         
   8   4  -8      11096.42      10855.53       274.88 o                         
   9   4  -8        447.89        431.39        38.48 o                         
  10   4  -8      40145.93      40611.27       999.04 o                         
  11   4  -8       1722.17       1714.40        85.04 o                         
  12   4  -8       4165.69       3917.99       155.52 o                         
  13   4  -8       2880.35       2969.19        99.69 o                         
  14   4  -8      11719.70      11185.94       276.99 o                         
  15   4  -8        368.25        421.45        52.90 o                         
  16   4  -8        250.72        301.52        55.91 o                         
  17   4  -8        161.24        129.95        63.91 o                         
  18   4  -8       3036.72       3058.01       126.98 o                         
  19   4  -8         60.31        -64.06        68.90 o                         
  20   4  -8       4141.06       4228.08       165.34 o                         
  21   4  -8       1334.05       1442.45       105.16 o                         
  22   4  -8       2173.63       2665.38       136.07 o                         
  23   4  -8         69.85        -41.55        87.88 o                         
  24   4  -8       5915.88       6305.46       223.03 o                         
  25   4  -8        540.19        456.39       134.37 o                         
  26   4  -8       1280.80       1329.30       126.54 o                         
  27   4  -8         59.10        -20.45       113.34 o                         
  28   4  -8       1131.36        973.71       139.48 o                         
  29   4  -8         57.80        -75.92       124.06 o                         
   1   5  -8       7158.63       6608.76       236.50 o                         
   2   5  -8        156.37        160.87        31.27 o                         
   3   5  -8       1702.35       1989.71        88.73 o                         
   4   5  -8       3143.34       2995.59       106.70 o                         
   5   5  -8       1339.79       1802.81        86.42 o                         
   6   5  -8        116.58        104.44        32.15 o                         
   7   5  -8       3715.66       3568.69       108.40 o                         
   8   5  -8       2155.57       1932.33        87.91 o                         
   9   5  -8       1860.39       2048.91        81.67 o                         
  10   5  -8       5721.56       5984.70       176.44 o                         
  11   5  -8       7095.27       6923.03       193.41 o                         
  12   5  -8       5348.31       5093.28       156.11 o                         
  13   5  -8       1521.68       1700.30        75.43 o                         
  14   5  -8       1102.32       1476.46        74.66 o                         
  15   5  -8       1755.13       1987.63        94.28 o                         
  16   5  -8       1213.45       1241.09        84.61 o                         
  17   5  -8       1754.85       1742.47        97.81 o                         
  18   5  -8        294.86        288.69        74.83 o                         
  19   5  -8        391.93        443.92        79.78 o                         
  20   5  -8       3407.13       3472.55       145.20 o                         
  21   5  -8       1374.66       1251.39       105.26 o                         
  22   5  -8        302.23        251.15       108.25 o                         
  23   5  -8       2240.00       2361.37       144.94 o                         
  24   5  -8        623.93        551.44       106.81 o                         
  25   5  -8        892.97        893.57       119.88 o                         
  26   5  -8        419.01        398.81       117.61 o                         
  27   5  -8        519.69        565.41       130.11 o                         
  28   5  -8       1220.43       1211.80       173.70 o                         
   0   6  -8       4337.13       4019.76       182.31 o                         
   1   6  -8       8432.71       8079.05       213.78 o                         
   2   6  -8        305.61        270.35        50.32 o                         
   3   6  -8      10654.38      10387.47       269.70 o                         
   4   6  -8       2440.98       2123.24        83.04 o                         
   5   6  -8      16317.21      16111.38       457.71 o                         
   6   6  -8       2953.67       3042.11       103.75 o                         
   7   6  -8       7500.56       7590.32       208.13 o                         
   8   6  -8       3898.33       3734.53       123.97 o                         
   9   6  -8       1187.68       1236.98        66.14 o                         
  10   6  -8       3667.90       3184.85       112.54 o                         
  11   6  -8       1650.29       1790.17        86.64 o                         
  12   6  -8       2997.16       3226.09       124.74 o                         
  13   6  -8        517.29        539.35        80.69 o                         
  14   6  -8       8855.78       8560.17       275.06 o                         
  15   6  -8      11109.86      11726.31       348.10 o                         
  16   6  -8        813.49        793.31        99.23 o                         
  17   6  -8       1637.53       1802.13       141.86 o                         
  18   6  -8       3195.66       3344.94       144.70 o                         
  19   6  -8       3781.03       3932.03       160.44 o                         
  20   6  -8        873.21        770.37        96.43 o                         
  21   6  -8        435.35        502.74        97.31 o                         
  22   6  -8        971.44        869.79       109.01 o                         
  23   6  -8        226.38         33.70        99.79 o                         
  24   6  -8        327.46        193.64       178.92 o                         
  25   6  -8         20.86        -70.55       135.61 o                         
  26   6  -8        692.70        599.26       150.29 o                         
  27   6  -8        255.61        172.81       181.06 o                         
   1   7  -8       2881.55       2742.93        93.85 o                         
   2   7  -8      14337.40      13683.91       358.83 o                         
   3   7  -8       1388.32       1431.04        72.37 o                         
   4   7  -8       2587.08       2385.78        90.79 o                         
   5   7  -8       1099.32        928.77        65.79 o                         
   6   7  -8      12649.52      12601.40       333.42 o                         
   7   7  -8        585.72        747.18        56.06 o                         
   8   7  -8      13703.99      13549.20       356.83 o                         
   9   7  -8       1611.07       1680.65        95.07 o                         
  10   7  -8        295.46        328.45        59.61 o                         
  11   7  -8       1973.49       1913.22       103.70 o                         
  12   7  -8      10423.08      10502.26       323.61 o                         
  13   7  -8       1621.35       1665.92        92.14 o                         
  14   7  -8       1593.91       1626.33        92.13 o                         
  15   7  -8        236.96        214.67        70.38 o                         
  16   7  -8      11338.54      11752.96       333.64 o                         
  17   7  -8       3043.95       3388.35       142.40 o                         
  18   7  -8       9814.63      10619.77       346.96 o                         
  19   7  -8        648.44        556.46       111.41 o                         
  20   7  -8       6751.00       6318.44       257.43 o                         
  21   7  -8       1615.14       1706.15       145.03 o                         
  22   7  -8       1425.09       1141.71       136.19 o                         
  23   7  -8         30.46       -119.62       122.46 o                         
  24   7  -8        254.53        -17.22       139.53 o                         
  25   7  -8        249.26         18.43       151.58 o                         
  26   7  -8       1067.56        811.19       166.38 o                         
   0   8  -8      18872.61      19926.90       717.18 o                         
   1   8  -8        876.55        951.16        69.41 o                         
   2   8  -8       3278.86       3233.02       129.18 o                         
   3   8  -8       1639.96       1641.81        95.90 o                         
   4   8  -8      10524.27      10697.62       290.81 o                         
   5   8  -8       1784.73       2031.41       101.73 o                         
   6   8  -8       3221.10       2728.97       105.71 o                         
   7   8  -8       2880.01       2677.52       107.94 o                         
   8   8  -8        585.65        456.47        69.23 o                         
   9   8  -8        125.93         81.05        64.90 o                         
  10   8  -8        667.24        704.05        81.16 o                         
  11   8  -8        191.27        106.43        71.98 o                         
  12   8  -8        746.13        656.85        85.19 o                         
  13   8  -8       1989.67       1991.65       117.81 o                         
  14   8  -8       2131.75       2249.80       127.03 o                         
  15   8  -8       2107.02       2318.89       134.61 o                         
  16   8  -8       1501.88       1456.80       120.74 o                         
  17   8  -8        810.65        859.90       111.17 o                         
  18   8  -8       2691.87       2731.88       158.85 o                         
  19   8  -8       1156.09       1191.92       128.96 o                         
  20   8  -8        611.60        649.14       123.10 o                         
  21   8  -8        390.61        296.47       118.38 o                         
  22   8  -8        850.14        392.09       144.96 o                         
  23   8  -8        187.96        152.56       139.31 o                         
  24   8  -8        419.06        431.82       166.60 o                         
  25   8  -8         82.83       -129.90       179.55 o                         
   1   9  -8       2814.64       3028.99       120.35 o                         
   2   9  -8        131.85        165.89        70.99 o                         
   3   9  -8       3109.01       3184.29       139.04 o                         
   4   9  -8       1643.34       1867.98       110.24 o                         
   5   9  -8       3581.28       3439.78       153.06 o                         
   6   9  -8       4300.13       3901.07       164.25 o                         
   7   9  -8       3422.39       3533.90       167.04 o                         
   8   9  -8         15.46          5.37        69.97 o                         
   9   9  -8       2081.19       2117.76       208.63 o                         
  10   9  -8        374.95        246.32        78.70 o                         
  11   9  -8       3758.13       3691.15       162.40 o                         
  12   9  -8       1267.71       1409.40       110.02 o                         
  13   9  -8       3822.11       3730.50       167.58 o                         
  14   9  -8       4533.02       4679.89       234.41 o                         
  15   9  -8        916.83        982.67       110.69 o                         
  16   9  -8        408.92        362.45       103.21 o                         
  17   9  -8        168.44         96.50       103.76 o                         
  18   9  -8        233.96        292.33       110.29 o                         
  19   9  -8        441.99        448.74       116.38 o                         
  20   9  -8        856.37        788.94       207.01 o                         
  21   9  -8       1433.49       1107.67       173.70 o                         
  22   9  -8        184.90         85.91       167.07 o                         
  23   9  -8       1131.00        860.19       199.91 o                         
  24   9  -8        298.20        451.68       197.14 o                         
   0  10  -8       1596.74       1639.07       134.12 o                         
   1  10  -8       4219.09       4023.26       173.93 o                         
   2  10  -8        760.70        833.46        91.97 o                         
   3  10  -8       1568.67       1679.19       114.20 o                         
   4  10  -8       2356.48       2392.62       126.57 o                         
   5  10  -8       1662.09       1703.17       112.84 o                         
   6  10  -8       5510.86       5741.43       206.23 o                         
   7  10  -8        977.97        878.56        96.99 o                         
   8  10  -8       5681.85       5285.19       231.96 o                         
   9  10  -8       3823.79       4130.09       207.63 o                         
  10  10  -8       2911.27       3033.54       175.43 o                         
  11  10  -8       2641.02       2542.54       200.99 o                         
  12  10  -8        779.41        815.60       119.43 o                         
  13  10  -8       2494.52       2070.69       137.31 o                         
  14  10  -8       1683.01       1740.26       131.85 o                         
  15  10  -8        816.93        938.48       115.19 o                         
  16  10  -8        298.90        222.79       108.80 o                         
  17  10  -8         51.59         59.53       122.24 o                         
  18  10  -8        291.83         33.23       156.35 o                         
  19  10  -8        333.11        117.96       162.23 o                         
  20  10  -8        650.50        488.91       218.02 o                         
  21  10  -8        842.98       1035.09       230.22 o                         
  22  10  -8        553.39        332.46       186.02 o                         
   1  11  -8        208.05        273.16       100.18 o                         
   2  11  -8       3716.94       4118.54       180.38 o                         
   3  11  -8        198.74        266.32        88.74 o                         
   4  11  -8       3804.59       3641.57       170.11 o                         
   5  11  -8       1136.51       1232.83       100.32 o                         
   6  11  -8       1705.90       1818.18       126.38 o                         
   7  11  -8       1384.12       1550.47       154.82 o                         
   8  11  -8       1939.51       1797.19       127.21 o                         
   9  11  -8        588.91        545.64       102.21 o                         
  10  11  -8       2184.87       2513.46       239.19 o                         
  11  11  -8        599.70        516.60       117.32 o                         
  12  11  -8       9009.14       9726.02       355.87 o                         
  13  11  -8        161.96        206.36       122.07 o                         
  14  11  -8       2447.29       2217.52       249.12 o                         
  15  11  -8        170.53        -36.17       174.42 o                         
  16  11  -8       1025.83        961.08       301.89 o                         
  17  11  -8        551.70        468.41       259.21 o                         
  18  11  -8        222.10         -7.17       208.57 o                         
  19  11  -8        149.53        186.80       185.67 o                         
  20  11  -8       1009.89        828.40       195.70 o                         
   0  12  -8        768.47        997.04       177.66 o                         
   1  12  -8        789.77        844.27       121.63 o                         
   2  12  -8       1708.29       1732.72       147.87 o                         
   3  12  -8        902.40       1155.38       121.75 o                         
   4  12  -8        442.49        305.05        98.19 o                         
   5  12  -8       1574.26       1716.10       136.36 o                         
   6  12  -8       1553.12       1599.71       114.22 o                         
   7  12  -8       1220.50       1174.88       116.55 o                         
   8  12  -8       1356.94       1594.42       131.50 o                         
   9  12  -8        407.50        476.51       113.49 o                         
  10  12  -8       1184.04        927.50       161.62 o                         
  11  12  -8        709.67        472.84       152.52 o                         
  12  12  -8        717.82        244.06       184.65 o                         
  13  12  -8        727.96        706.02       201.55 o                         
  14  12  -8        544.99        159.82       196.07 o                         
  15  12  -8        187.93       -124.01       322.01 o                         
  16  12  -8        522.63        169.63       207.89 o                         
  17  12  -8         75.78       -120.26       205.25 o                         
  18  12  -8        386.10        315.10       262.56 o                         
   1  13  -8       1015.05       1005.09       146.76 o                         
   2  13  -8       1053.96       1327.76       158.10 o                         
   3  13  -8       1283.83       1156.81       206.69 o                         
   4  13  -8        455.92        330.89       147.85 o                         
   5  13  -8       1033.24       1022.50       161.15 o                         
   6  13  -8        406.66        714.95       151.11 o                         
   7  13  -8       2315.46       2052.58       199.96 o                         
   8  13  -8         28.45          6.30       139.65 o                         
   9  13  -8        952.80        656.66       173.22 o                         
  10  13  -8        814.47        566.58       222.42 o                         
  11  13  -8         65.80        145.28       154.24 o                         
  12  13  -8        599.00        380.10       166.11 o                         
  13  13  -8       1086.28        795.13       180.42 o                         
  14  13  -8        169.80        -45.54       229.70 o                         
  15  13  -8        728.43        502.95       227.00 o                         
   0  14  -8       5307.51       4560.12       505.68 o                         
   1  14  -8        271.65        104.70       175.79 o                         
   2  14  -8        136.55        196.47       173.74 o                         
   3  14  -8        608.05        376.25       184.83 o                         
   4  14  -8       2665.93       2546.30       275.42 o                         
   5  14  -8       1339.40       1326.98       221.42 o                         
   6  14  -8       1832.79       1412.82       345.74 o                         
   7  14  -8        417.29        642.27       204.28 o                         
   8  14  -8        641.97        541.63       163.89 o                         
   9  14  -8        669.04        650.39       340.03 o                         
  10  14  -8       1156.83       1129.64       190.21 o                         
  11  14  -8        340.74        256.46       170.57 o                         
   1  15  -8         62.46        -79.63       228.87 o                         
   2  15  -8       1981.09       1392.10       250.77 o                         
   3  15  -8        121.66       -178.50       178.50 o                         
   4  15  -8          1.83        -78.84       186.18 o                         
   5  15  -8        258.39        -13.94       190.80 o                         
   4   0  -7      12952.91      10703.69       431.28 o                         
   6   0  -7      18124.76      17729.93       585.74 o                         
  10   0  -7       9080.68       9766.60       337.61 o                         
  12   0  -7      20898.66      20208.01       718.74 o                         
  14   0  -7      11140.68      11503.18       437.20 o                         
  16   0  -7      14763.19      14989.36       513.76 o                         
  18   0  -7      27772.71      29051.57      1061.08 o                         
  20   0  -7       4775.99       5514.62       265.34 o                         
  22   0  -7        680.76        901.39       233.49 o                         
  24   0  -7       2880.95       3793.26       335.86 o                         
  26   0  -7       1043.69       1126.44       149.32 o                         
  28   0  -7        897.69        886.46       232.22 o                         
  30   0  -7         61.16        211.83       159.45 o                         
   0   1  -7       2209.68       1459.79       106.83 o                         
   1   1  -7        707.12        485.33        36.63 o                         
   2   1  -7       6636.17       5656.47       273.77 o                         
   3   1  -7       4503.23       4957.54       180.75 o                         
   5   1  -7      18566.44      22336.50       787.29 o                         
   6   1  -7      16996.07      19959.89       581.92 o                         
   7   1  -7       6910.56       7937.73       248.18 o                         
   8   1  -7        929.39        963.65        55.42 o                         
   9   1  -7       3899.72       3470.85       124.68 o                         
  10   1  -7        554.03        769.03        50.18 o                         
  11   1  -7         40.17          5.69        34.41 o                         
  12   1  -7       1589.10       1848.32        74.39 o                         
  13   1  -7       6380.49       6087.50       178.22 o                         
  14   1  -7       2034.60       2650.04        99.56 o                         
  15   1  -7       3146.37       3380.36       122.78 o                         
  16   1  -7       2107.05       2449.53       112.33 o                         
  17   1  -7       2711.61       3065.17       120.82 o                         
  18   1  -7       3689.36       4200.99       154.12 o                         
  19   1  -7       1321.48       1433.93        91.64 o                         
  20   1  -7        799.80        869.21        82.51 o                         
  21   1  -7       1613.20       2021.31       109.71 o                         
  22   1  -7       1076.70       1176.02        88.64 o                         
  23   1  -7         75.38         71.11        75.08 o                         
  24   1  -7        377.20        206.34        88.57 o                         
  25   1  -7        724.24        655.75       100.15 o                         
  26   1  -7       1092.67       1171.31       102.77 o                         
  27   1  -7        516.93        525.95       101.98 o                         
  28   1  -7        695.98        552.76       109.12 o                         
  29   1  -7        704.01        553.09       114.46 o                         
  30   1  -7        188.04        260.81       114.57 o                         
   1   2  -7       1178.87        727.30        87.61 o                         
   2   2  -7          3.03        -33.21        33.21 o                         
   3   2  -7       1647.81       1963.17        92.06 o                         
   4   2  -7       1314.72       1646.49        97.53 o                         
   5   2  -7      16173.59      14406.96       991.35 o                         
   6   2  -7       6931.74       7187.80       272.51 o                         
   7   2  -7      15168.60      16536.14       456.09 o                         
   8   2  -7       5537.12       5271.23       160.50 o                         
   9   2  -7       1149.26       1213.12        58.44 o                         
  10   2  -7        251.09        424.06        43.75 o                         
  11   2  -7       5464.62       6505.33       179.14 o                         
  12   2  -7       5573.18       5634.68       166.86 o                         
  13   2  -7      11091.78      11391.06       299.45 o                         
  14   2  -7        463.34        586.53        53.69 o                         
  15   2  -7       9785.12       9787.40       291.03 o                         
  16   2  -7        151.83         29.34        52.11 o                         
  17   2  -7       2326.13       2367.30       104.84 o                         
  18   2  -7        244.31        281.10        59.98 o                         
  19   2  -7       2750.24       2725.19       107.52 o                         
  20   2  -7       1863.96       2164.92       101.45 o                         
  21   2  -7       3660.67       3844.17       139.48 o                         
  22   2  -7        405.06        471.50        80.97 o                         
  23   2  -7       1869.09       2038.73       121.00 o                         
  24   2  -7       2021.20       2165.39       126.71 o                         
  25   2  -7        947.77       1072.35       109.10 o                         
  26   2  -7        250.57        149.84       107.55 o                         
  27   2  -7        774.05        608.93       112.30 o                         
  28   2  -7         84.01         88.03       102.67 o                         
  29   2  -7        339.57        202.71       109.00 o                         
  30   2  -7        531.46        274.95       127.35 o                         
   0   3  -7      26992.27      29107.04      1357.39 o                         
   1   3  -7      15458.22      13959.36       453.08 o                         
   2   3  -7        173.91        122.11        39.33 o                         
   3   3  -7       2718.75       2557.84       154.02 o                         
   4   3  -7       8234.90       8969.71       429.55 o                         
   5   3  -7       8644.42       6956.37       316.28 o                         
   6   3  -7      15864.72      14427.76       453.65 o                         
   7   3  -7        603.51        789.81        44.61 o                         
   8   3  -7      13301.00      13075.90       350.13 o                         
   9   3  -7      10138.41       8602.30       254.13 o                         
  10   3  -7       8447.02       8175.12       240.25 o                         
  11   3  -7      11891.87      11807.86       319.42 o                         
  12   3  -7       1890.60       2052.65        81.74 o                         
  13   3  -7       1278.99       1240.96        65.06 o                         
  14   3  -7       1394.72       1392.26        78.43 o                         
  15   3  -7       2016.60       1963.57        80.34 o                         
  16   3  -7       2533.99       2513.13        98.99 o                         
  17   3  -7        350.80        291.21        57.80 o                         
  18   3  -7       6164.27       5867.21       179.69 o                         
  19   3  -7        567.20        545.14        69.95 o                         
  20   3  -7       1701.70       1627.46        94.94 o                         
  21   3  -7        789.65        713.96       133.67 o                         
  22   3  -7        807.91        832.80        94.65 o                         
  23   3  -7        285.32        361.49        88.38 o                         
  24   3  -7       2179.15       2333.58       182.26 o                         
  25   3  -7       3727.42       3637.30       168.09 o                         
  26   3  -7          4.79        -30.69        98.31 o                         
  27   3  -7        429.69        414.17       111.41 o                         
  28   3  -7        554.77        553.98       120.10 o                         
  29   3  -7         45.74         27.22       123.00 o                         
   1   4  -7       2658.03       2367.82        72.83 o                         
   2   4  -7       9720.44      10409.38       311.35 o                         
   3   4  -7        184.43         53.16        35.71 o                         
   4   4  -7      10439.63      10879.27       297.62 o                         
   5   4  -7       2125.50       2009.62        67.61 o                         
   6   4  -7       5943.89       6596.57       162.81 o                         
   7   4  -7        625.28        568.62        39.85 o                         
   8   4  -7       5319.81       5214.03       134.65 o                         
   9   4  -7       2552.31       2223.63        77.97 o                         
  10   4  -7       1025.40       1243.55        62.25 o                         
  11   4  -7        340.15        384.93        44.07 o                         
  12   4  -7      16014.73      17404.58       409.81 o                         
  13   4  -7       2860.79       2917.42       101.30 o                         
  14   4  -7       5678.89       6237.72       170.16 o                         
  15   4  -7        480.28        508.66        54.84 o                         
  16   4  -7        843.13        759.16        61.91 o                         
  17   4  -7        774.52        848.39        68.72 o                         
  18   4  -7        100.38        111.63        60.36 o                         
  19   4  -7        252.16         59.20        68.95 o                         
  20   4  -7       3293.30       3464.97       147.51 o                         
  21   4  -7        465.16        361.06        84.33 o                         
  22   4  -7       3332.90       3267.75       147.09 o                         
  23   4  -7       1113.62       1210.24       109.03 o                         
  24   4  -7       2600.05       2915.88       148.50 o                         
  25   4  -7         98.45          1.12       100.07 o                         
  26   4  -7       2424.13       2510.89       148.96 o                         
  27   4  -7        120.93        121.20       114.06 o                         
  28   4  -7         15.18        -54.79       127.73 o                         
  29   4  -7        368.86         57.51       130.07 o                         
   0   5  -7        424.33        423.25        74.14 o                         
   1   5  -7       5789.87       5363.54       177.19 o                         
   2   5  -7         39.03         27.19        30.27 o                         
   3   5  -7       8581.65       8723.05       232.32 o                         
   4   5  -7       7831.16       7232.08       219.17 o                         
   5   5  -7       8005.23       8064.23       214.13 o                         
   6   5  -7       2792.84       2690.04        91.43 o                         
   7   5  -7       7300.49       6792.08       174.26 o                         
   8   5  -7       3859.60       3591.26       112.07 o                         
   9   5  -7       1794.92       1688.45        73.07 o                         
  10   5  -7       3092.93       3063.05       103.96 o                         
  11   5  -7       3347.83       3553.75       120.17 o                         
  12   5  -7        635.09        589.35        55.19 o                         
  13   5  -7       1787.53       1989.18        81.01 o                         
  14   5  -7        427.38        354.07        51.36 o                         
  15   5  -7        846.27        930.53        65.53 o                         
  16   5  -7         95.12        227.07        55.91 o                         
  17   5  -7        304.63        274.09        69.02 o                         
  18   5  -7       1763.33       1966.16       113.47 o                         
  19   5  -7       1692.36       1967.85       109.30 o                         
  20   5  -7        130.83         -5.43        78.97 o                         
  21   5  -7        589.50        354.09       102.62 o                         
  22   5  -7        198.99         99.37        91.49 o                         
  23   5  -7        303.39        209.43       100.69 o                         
  24   5  -7        113.01        114.31       110.89 o                         
  25   5  -7       1238.48        915.26       117.57 o                         
  26   5  -7        210.53        203.49       113.17 o                         
  27   5  -7        889.63        915.53       134.15 o                         
  28   5  -7        218.20        267.99       133.85 o                         
   1   6  -7       1306.39       1313.15        64.61 o                         
   2   6  -7       4152.34       4282.52       116.95 o                         
   3   6  -7       3623.81       3320.11       105.88 o                         
   4   6  -7        242.14        283.02        34.60 o                         
   5   6  -7       5623.52       5376.52       152.32 o                         
   6   6  -7        204.50        231.19        39.81 o                         
   7   6  -7      11406.92      11201.29       293.58 o                         
   8   6  -7        189.86        210.72        42.55 o                         
   9   6  -7       6268.81       6327.72       186.48 o                         
  10   6  -7         86.15        131.22        45.56 o                         
  11   6  -7        539.71        457.56        54.98 o                         
  12   6  -7       1023.34       1109.70        71.78 o                         
  13   6  -7       2037.86       2212.67        87.38 o                         
  14   6  -7        990.97       1011.67        66.78 o                         
  15   6  -7       4806.53       4788.16       165.90 o                         
  16   6  -7       5642.09       5765.72       205.41 o                         
  17   6  -7       3062.03       2880.89       181.87 o                         
  18   6  -7       1111.43       1146.00       108.10 o                         
  19   6  -7       4598.03       4448.98       196.87 o                         
  20   6  -7       2248.19       1875.06       141.43 o                         
  21   6  -7       1353.21       1450.95       111.56 o                         
  22   6  -7        117.56        -91.72        91.72 o                         
  23   6  -7        304.46        111.94       105.14 o                         
  24   6  -7        544.43        360.07       132.96 o                         
  25   6  -7        167.95       -124.97       124.97 o                         
  26   6  -7        348.28         51.52       168.43 o                         
  27   6  -7       1508.12       1483.75       179.10 o                         
  28   6  -7        140.68        183.81       166.85 o                         
   0   7  -7      11785.31      11953.13       355.76 o                         
   1   7  -7       3950.76       3904.77       125.79 o                         
   2   7  -7       6098.15       6074.17       160.80 o                         
   3   7  -7        303.06        445.90        57.99 o                         
   4   7  -7       7267.15       7529.95       188.99 o                         
   5   7  -7       1593.89       1641.60        70.73 o                         
   6   7  -7      12043.14      12481.62       332.69 o                         
   7   7  -7        662.55        834.77        59.30 o                         
   8   7  -7        297.16        242.16        48.92 o                         
   9   7  -7        391.28        462.65        55.09 o                         
  10   7  -7       3042.92       2950.13       111.38 o                         
  11   7  -7        338.76        396.11        58.24 o                         
  12   7  -7       3687.30       3436.72       129.79 o                         
  13   7  -7       1249.62       1210.52        80.46 o                         
  14   7  -7       7570.88       7645.06       235.65 o                         
  15   7  -7        397.26        367.67        70.43 o                         
  16   7  -7       5460.99       5564.74       192.27 o                         
  17   7  -7        151.41        133.43        91.26 o                         
  18   7  -7       3397.60       3714.91       229.55 o                         
  19   7  -7         24.15        161.03       101.73 o                         
  20   7  -7       1880.64       1790.24       141.37 o                         
  21   7  -7         18.20         79.73       108.50 o                         
  22   7  -7       2266.88       2395.81       163.20 o                         
  23   7  -7        348.21         41.26       123.99 o                         
  24   7  -7        838.00        327.29       145.49 o                         
  25   7  -7         19.36        -23.90       195.39 o                         
  26   7  -7         40.07         29.25       196.24 o                         
  27   7  -7         38.59       -102.17       197.91 o                         
   1   8  -7       3137.56       3053.70       115.34 o                         
   2   8  -7       6631.53       6084.62       173.18 o                         
   3   8  -7        413.38        354.24        52.65 o                         
   4   8  -7        767.96        631.17        60.98 o                         
   5   8  -7        454.46        497.83        55.18 o                         
   6   8  -7       5398.93       5340.45       162.83 o                         
   7   8  -7       4440.78       4595.28       153.11 o                         
   8   8  -7        128.51        180.73        53.69 o                         
   9   8  -7        778.82        708.01        66.95 o                         
  10   8  -7        490.32        543.85        69.75 o                         
  11   8  -7       4593.44       4645.33       180.73 o                         
  12   8  -7       1196.22       1273.99       115.95 o                         
  13   8  -7        277.62        385.33        83.94 o                         
  14   8  -7       4725.09       5122.83       199.05 o                         
  15   8  -7        678.27        642.66        98.91 o                         
  16   8  -7       4900.86       5123.34       208.51 o                         
  17   8  -7       1570.85       1734.12       129.19 o                         
  18   8  -7       4151.61       4356.00       196.46 o                         
  19   8  -7        880.29        884.32       118.91 o                         
  20   8  -7       2102.68       2269.08       186.72 o                         
  21   8  -7        765.31        901.33       129.84 o                         
  22   8  -7        600.34        691.32       146.10 o                         
  23   8  -7        155.13          2.77       140.71 o                         
  24   8  -7        398.58        138.27       155.23 o                         
  25   8  -7        176.26       -101.06       144.11 o                         
  26   8  -7        558.31        215.44       160.68 o                         
   0   9  -7       2388.78       2897.70       162.71 o                         
   1   9  -7       8492.55       8654.82       254.44 o                         
   2   9  -7       4812.58       4386.96       152.22 o                         
   3   9  -7       1394.85       1482.31        97.18 o                         
   4   9  -7        912.19        818.64        83.38 o                         
   5   9  -7       1057.71        977.11        77.66 o                         
   6   9  -7        424.38        426.80        66.63 o                         
   7   9  -7       4057.11       4055.05       156.83 o                         
   8   9  -7        306.45        217.28        71.90 o                         
   9   9  -7       5208.82       4990.65       195.73 o                         
  10   9  -7        543.80        417.66        80.88 o                         
  11   9  -7       1402.69       1529.45       146.99 o                         
  12   9  -7        536.83        377.45        88.42 o                         
  13   9  -7       3306.43       3429.06       203.90 o                         
  14   9  -7         38.33        -16.51        86.22 o                         
  15   9  -7       1686.00       1653.87       163.59 o                         
  16   9  -7        220.17        198.20       100.01 o                         
  17   9  -7         17.99         26.63       101.50 o                         
  18   9  -7        259.59        103.87       109.67 o                         
  19   9  -7        469.84        556.24       120.14 o                         
  20   9  -7        134.92         68.26       125.67 o                         
  21   9  -7        184.41        284.32       140.35 o                         
  22   9  -7         97.55         74.65       142.95 o                         
  23   9  -7        511.21        217.26       149.61 o                         
  24   9  -7         70.74        -55.60       188.82 o                         
   1  10  -7       1301.08       1517.43        92.97 o                         
   2  10  -7       1076.10       1226.19        97.90 o                         
   3  10  -7       2979.29       3128.09       131.40 o                         
   4  10  -7        906.88        954.08        93.03 o                         
   5  10  -7        402.22        410.19        83.53 o                         
   6  10  -7       1801.35       1672.30       112.47 o                         
   7  10  -7        933.35        991.72        96.82 o                         
   8  10  -7       2176.01       2508.41       145.68 o                         
   9  10  -7        985.66        927.98       111.79 o                         
  10  10  -7        453.00        521.23       104.77 o                         
  11  10  -7       1204.79       1115.18       123.91 o                         
  12  10  -7       3279.94       3271.34       168.43 o                         
  13  10  -7       3930.03       3658.90       172.20 o                         
  14  10  -7        769.42        775.52       110.00 o                         
  15  10  -7        174.23        155.37       101.47 o                         
  16  10  -7        484.42        475.54       112.67 o                         
  17  10  -7         87.67         56.20       108.85 o                         
  18  10  -7        685.88        420.48       161.32 o                         
  19  10  -7        201.45        214.33       133.71 o                         
  20  10  -7       1546.05       1219.52       164.56 o                         
  21  10  -7       1487.85       1205.19       167.67 o                         
  22  10  -7       1417.42       1300.96       180.23 o                         
  23  10  -7       1649.37       1116.72       211.12 o                         
   0  11  -7       7322.50       7304.00       410.13 o                         
   1  11  -7        294.64        560.14        90.80 o                         
   2  11  -7       3392.94       3559.53       163.13 o                         
   3  11  -7        953.91        924.90       100.50 o                         
   4  11  -7        377.17        370.57        79.54 o                         
   5  11  -7        670.74        810.60        90.31 o                         
   6  11  -7       5843.80       6280.13       225.32 o                         
   7  11  -7        547.18        493.53        95.33 o                         
   8  11  -7       2054.35       2054.47       136.54 o                         
   9  11  -7        256.95        382.89        96.94 o                         
  10  11  -7       4199.04       4016.69       218.59 o                         
  11  11  -7        473.11        582.61       116.61 o                         
  12  11  -7       3378.32       2858.42       174.85 o                         
  13  11  -7         57.60         34.92       112.60 o                         
  14  11  -7       1674.34       1751.37       225.53 o                         
  15  11  -7        124.81       -101.51       160.91 o                         
  16  11  -7        402.51        212.37       149.12 o                         
  17  11  -7        164.34        223.13       151.92 o                         
  18  11  -7        450.38        279.09       143.97 o                         
  19  11  -7        919.00        978.07       185.07 o                         
  20  11  -7        466.77        557.51       178.46 o                         
  21  11  -7        400.85        377.37       184.08 o                         
   1  12  -7       1426.82       1278.74       130.70 o                         
   2  12  -7        722.05        896.34       116.20 o                         
   3  12  -7        229.43        323.24        95.22 o                         
   4  12  -7        802.13        678.55       104.21 o                         
   5  12  -7       1090.07       1500.25       111.28 o                         
   6  12  -7       1011.83       1181.85       104.41 o                         
   7  12  -7       1314.52       1693.62       116.96 o                         
   8  12  -7       3449.09       3402.39       171.67 o                         
   9  12  -7        610.81        603.94       109.65 o                         
  10  12  -7       1164.51       1101.60       123.08 o                         
  11  12  -7        260.11        235.07       118.39 o                         
  12  12  -7       1023.31        822.30       155.07 o                         
  13  12  -7        727.67        940.86       159.19 o                         
  14  12  -7        419.53        527.62       155.25 o                         
  15  12  -7        320.97        367.21       173.18 o                         
  16  12  -7        391.28        292.39       201.27 o                         
  17  12  -7        276.87        -95.10       198.42 o                         
  18  12  -7        715.30        759.86       239.29 o                         
  19  12  -7        175.25        105.18       222.07 o                         
   0  13  -7       1929.19       2554.88       432.21 o                         
   1  13  -7       1253.42       1076.16       136.78 o                         
   2  13  -7        312.53        340.64       118.74 o                         
   3  13  -7       2431.76       2656.55       184.75 o                         
   4  13  -7        482.35        626.80       119.46 o                         
   5  13  -7       1907.34       1849.77       170.13 o                         
   6  13  -7        960.92       1080.60       120.35 o                         
   7  13  -7       1715.87       1668.26       145.75 o                         
   8  13  -7        128.76        305.16       123.07 o                         
   9  13  -7        638.42        571.44       131.47 o                         
  10  13  -7        266.51        118.70       124.89 o                         
  11  13  -7        211.45        182.38       185.59 o                         
  12  13  -7        433.18        209.64       158.57 o                         
  13  13  -7       1433.64       1398.82       218.44 o                         
  14  13  -7        530.08        469.16       169.68 o                         
  15  13  -7       1686.07        983.95       305.31 o                         
  16  13  -7         47.90       -210.47       210.47 o                         
   1  14  -7        190.23        335.10       183.14 o                         
   2  14  -7       2135.63       1494.95       221.13 o                         
   3  14  -7        492.04        999.09       206.46 o                         
   4  14  -7        561.68        579.15       191.99 o                         
   5  14  -7         64.03        -44.36       171.71 o                         
   6  14  -7        948.67        976.97       173.91 o                         
   7  14  -7       1639.46       1536.64       183.89 o                         
   8  14  -7       2059.71       1582.93       195.97 o                         
   9  14  -7        393.74        317.28       162.71 o                         
  10  14  -7         80.78        219.13       162.99 o                         
  11  14  -7        249.30         60.01       161.68 o                         
  12  14  -7       1195.06        895.49       189.43 o                         
   0  15  -7       1048.37       1243.46       327.70 o                         
   1  15  -7        323.16        247.03       189.61 o                         
   2  15  -7        762.69        902.09       217.70 o                         
   3  15  -7         63.61        295.58       192.54 o                         
   4  15  -7       1131.80        797.33       218.87 o                         
   5  15  -7        324.72        117.77       193.99 o                         
   6  15  -7       1865.30       1535.12       344.61 o                         
   0   0  -6      55428.24      51845.62      3266.56 o                         
   2   0  -6      42885.73      40042.43      1651.04 o                         
   4   0  -6      50663.29      45191.13      1968.36 o                         
   6   0  -6      44467.70      38249.46      1818.99 o                         
   8   0  -6       5522.64       5857.33       267.59 o                         
  10   0  -6      16902.02      15588.42       502.34 o                         
  12   0  -6       3562.07       3971.93       160.58 o                         
  14   0  -6       8336.23       8448.97       342.65 o                         
  16   0  -6       6275.14       7392.64       307.02 o                         
  18   0  -6        372.99        491.04       127.38 o                         
  20   0  -6       8333.46       9166.92       380.13 o                         
  22   0  -6       1067.47        966.16       184.87 o                         
  24   0  -6       4576.94       4658.56       229.67 o                         
  26   0  -6        542.20        539.07       123.02 o                         
  28   0  -6       3411.88       3785.55       242.15 o                         
  30   0  -6       2164.52       2199.76       216.16 o                         
   1   1  -6       8627.91       8766.30       257.51 o                         
   2   1  -6       5388.87       3548.49       134.12 o                         
   3   1  -6       7142.43       5998.66       230.90 o                         
   4   1  -6       2364.87       2162.19        90.40 o                         
   5   1  -6       3230.07       2990.69       101.90 o                         
   6   1  -6       3603.08       4026.72       124.78 o                         
   7   1  -6      14961.28      15090.95       474.52 o                         
   8   1  -6      11208.71      11866.27       304.83 o                         
   9   1  -6      26495.42      24954.32       671.24 o                         
  10   1  -6       3665.20       3505.06       106.55 o                         
  11   1  -6        792.38        616.97        48.63 o                         
  12   1  -6       6248.91       6584.05       183.91 o                         
  13   1  -6       2393.06       2177.27        85.58 o                         
  14   1  -6       2304.12       2565.91        95.70 o                         
  15   1  -6       1169.77       1568.10        97.23 o                         
  16   1  -6       6502.98       6714.70       190.34 o                         
  17   1  -6       4236.67       4462.45       152.60 o                         
  18   1  -6       2172.80       2201.59       105.64 o                         
  19   1  -6       8290.55       8951.77       255.09 o                         
  20   1  -6       1537.44       1889.26        98.41 o                         
  21   1  -6       1806.42       1963.99        99.73 o                         
  22   1  -6        239.96        294.03        74.80 o                         
  23   1  -6        866.27        883.35        90.00 o                         
  24   1  -6       1689.00       1683.14       105.41 o                         
  25   1  -6        106.84        173.98        81.01 o                         
  26   1  -6       2211.97       2183.04       123.42 o                         
  27   1  -6       1355.83       1515.53       114.88 o                         
  28   1  -6         29.53         72.58        99.56 o                         
  29   1  -6        344.96        468.81       110.08 o                         
  30   1  -6         93.68        108.66       111.72 o                         
   0   2  -6      17787.61      15327.58       679.02 o                         
   1   2  -6       5602.64       5830.68       303.25 o                         
   2   2  -6       1678.49       1916.25       106.49 o                         
   3   2  -6       6972.64       5843.59       225.17 o                         
   4   2  -6        930.34        967.24        71.25 o                         
   5   2  -6        902.69        637.35        83.09 o                         
   6   2  -6       8324.66       6604.89       189.00 o                         
   7   2  -6      17687.37      18708.84       473.99 o                         
   8   2  -6       3109.38       3057.27        95.32 o                         
   9   2  -6        581.84        991.75        56.62 o                         
  10   2  -6       2624.36       2182.98        78.65 o                         
  11   2  -6      25317.07      26264.35       647.98 o                         
  12   2  -6       3335.87       3189.12       111.59 o                         
  13   2  -6       7753.82       7252.80       206.11 o                         
  14   2  -6       4515.35       3948.92       130.38 o                         
  15   2  -6        575.75        635.26        59.66 o                         
  16   2  -6       1635.02       1491.55        77.86 o                         
  17   2  -6        341.12        358.03        57.22 o                         
  18   2  -6       2401.75       2314.20       100.30 o                         
  19   2  -6       4519.90       4503.18       152.53 o                         
  20   2  -6       1543.31       1458.96        87.07 o                         
  21   2  -6        276.38        278.26        70.42 o                         
  22   2  -6       2929.74       3018.64       125.11 o                         
  23   2  -6        350.17        355.37        81.70 o                         
  24   2  -6        457.84        555.59        95.41 o                         
  25   2  -6        238.35        374.56        98.08 o                         
  26   2  -6        138.73         14.12        97.25 o                         
  27   2  -6       1430.68       1627.29       115.77 o                         
  28   2  -6        201.87        170.46        99.85 o                         
  29   2  -6        423.63        346.77       122.60 o                         
  30   2  -6        658.05        706.37       133.64 o                         
   1   3  -6       4267.50       3023.89       111.20 o                         
   2   3  -6      20168.75      19754.42       705.17 o                         
   3   3  -6      22654.88      18299.22       875.29 o                         
   4   3  -6       2568.71       2372.35       113.42 o                         
   5   3  -6       4251.85       4215.46       151.11 o                         
   6   3  -6       6650.69       5915.71       180.57 o                         
   7   3  -6       4590.49       4423.44       139.46 o                         
   8   3  -6       8259.87       8484.10       243.57 o                         
   9   3  -6        225.77        194.20        43.66 o                         
  10   3  -6       1946.35       1785.36        73.19 o                         
  11   3  -6       1217.30       1684.78        62.57 o                         
  12   3  -6      10729.76      10603.07       268.89 o                         
  13   3  -6       3824.56       3657.60       106.61 o                         
  14   3  -6      12283.58      12870.34       308.28 o                         
  15   3  -6       1019.84       1230.91        67.37 o                         
  16   3  -6       2053.35       1986.54        87.14 o                         
  17   3  -6        535.16        572.48        61.54 o                         
  18   3  -6       2590.23       2677.36       109.73 o                         
  19   3  -6       1397.46       1351.65        83.27 o                         
  20   3  -6       6892.39       7418.03       216.15 o                         
  21   3  -6       2433.03       2468.11       116.24 o                         
  22   3  -6       3555.14       3545.83       142.49 o                         
  23   3  -6       2592.47       2342.19       130.47 o                         
  24   3  -6        279.66        243.83        92.33 o                         
  25   3  -6         27.93         23.30        94.23 o                         
  26   3  -6        298.15        183.42       137.32 o                         
  27   3  -6         25.04       -102.35       102.35 o                         
  28   3  -6         38.14        103.19       112.40 o                         
  29   3  -6         89.61          9.13       119.04 o                         
  30   3  -6        264.85         32.32       128.81 o                         
   0   4  -6      38385.05      39606.07      1484.94 o                         
   1   4  -6       4092.65       3707.50       100.99 o                         
   2   4  -6       5368.98       5404.45       158.03 o                         
   3   4  -6       1624.40       1712.80        71.46 o                         
   4   4  -6        411.62        482.66        47.85 o                         
   5   4  -6         48.32         63.23        26.49 o                         
   6   4  -6        785.95        865.25        46.85 o                         
   7   4  -6       3005.48       2872.67        94.65 o                         
   8   4  -6        748.43       1221.26        54.82 o                         
   9   4  -6       2895.23       3048.23       102.94 o                         
  10   4  -6       4624.02       5444.67       160.77 o                         
  11   4  -6        898.58        976.16        52.73 o                         
  12   4  -6       6086.08       6085.89       160.52 o                         
  13   4  -6       9416.91       9492.89       236.52 o                         
  14   4  -6        765.41        819.10        57.73 o                         
  15   4  -6        961.34       1007.39        62.81 o                         
  16   4  -6       2358.98       2619.96       105.11 o                         
  17   4  -6        254.52        229.91        57.52 o                         
  18   4  -6       5230.25       5060.61       171.53 o                         
  19   4  -6       1216.44       1311.56        85.13 o                         
  20   4  -6       1553.66       1619.89        96.06 o                         
  21   4  -6        884.60        790.11        92.46 o                         
  22   4  -6       2325.52       2377.04       127.36 o                         
  23   4  -6         90.47        -39.75        97.75 o                         
  24   4  -6       1934.56       1938.79       127.60 o                         
  25   4  -6        124.13        108.33        97.18 o                         
  26   4  -6       1727.04       1516.14       129.77 o                         
  27   4  -6       1015.31        979.53       123.14 o                         
  28   4  -6        612.71        441.69       127.22 o                         
  29   4  -6         91.94         10.25       125.69 o                         
   1   5  -6       2086.27       2262.37        77.77 o                         
   2   5  -6       3028.12       2690.87        87.17 o                         
   3   5  -6       4397.66       4917.92       133.97 o                         
   4   5  -6       3364.22       3526.09       106.42 o                         
   5   5  -6       1182.72       1203.05        57.26 o                         
   6   5  -6        277.21        196.23        34.15 o                         
   7   5  -6       8417.76       8560.94       231.75 o                         
   8   5  -6         62.74         23.77        34.95 o                         
   9   5  -6         55.59         59.66        46.33 o                         
  10   5  -6       5480.05       5279.04       157.76 o                         
  11   5  -6       5217.08       5514.01       164.58 o                         
  12   5  -6       5373.17       4905.43       152.66 o                         
  13   5  -6       7574.85       7952.18       221.35 o                         
  14   5  -6        999.70       1212.54        75.04 o                         
  15   5  -6       8842.60       8940.94       247.74 o                         
  16   5  -6       2996.50       3050.80       113.26 o                         
  17   5  -6       1452.64       1392.54        82.47 o                         
  18   5  -6        740.31        756.10        74.25 o                         
  19   5  -6        641.47        646.57        85.70 o                         
  20   5  -6       4443.33       4328.23       172.94 o                         
  21   5  -6       1194.26       1214.28       102.92 o                         
  22   5  -6        874.43        876.94       100.95 o                         
  23   5  -6       1379.54       1375.03       116.48 o                         
  24   5  -6         29.08        -95.16        95.16 o                         
  25   5  -6        520.01        300.98       125.62 o                         
  26   5  -6         58.95        -23.96       196.24 o                         
  27   5  -6       1111.92        807.65       134.98 o                         
  28   5  -6       1705.33       1858.45       182.53 o                         
  29   5  -6        146.13         50.30       150.60 o                         
   0   6  -6       4577.53       5417.85       271.84 o                         
   1   6  -6        336.23        343.74        33.69 o                         
   2   6  -6       1193.42       1334.01        59.47 o                         
   3   6  -6       6549.98       6331.48       235.17 o                         
   4   6  -6       1758.51       1657.03        59.06 o                         
   5   6  -6      34327.02      33240.96       800.76 o                         
   6   6  -6       4683.99       4641.06       140.22 o                         
   7   6  -6       9626.37       9598.41       260.36 o                         
   8   6  -6       5171.93       5057.73       155.98 o                         
   9   6  -6       4301.91       4208.91       132.89 o                         
  10   6  -6       3096.35       3079.44       109.93 o                         
  11   6  -6       1233.15       1390.55        74.95 o                         
  12   6  -6       7832.81       7795.91       203.94 o                         
  13   6  -6       4697.46       4785.50       148.28 o                         
  14   6  -6      11485.82      11295.77       284.57 o                         
  15   6  -6        870.13        934.58        69.04 o                         
  16   6  -6       1118.50       1121.94        76.74 o                         
  17   6  -6        191.91        159.72        70.83 o                         
  18   6  -6       1012.71        823.90        85.36 o                         
  19   6  -6         37.24         31.64        76.60 o                         
  20   6  -6        752.72        858.97       111.94 o                         
  21   6  -6       1502.07       1513.77       133.65 o                         
  22   6  -6        897.63        502.07        96.83 o                         
  23   6  -6         78.80       -108.70       108.70 o                         
  24   6  -6        526.07        552.64       126.60 o                         
  25   6  -6        612.52        436.83       183.79 o                         
  26   6  -6         22.88        -17.71       137.23 o                         
  27   6  -6        399.62        187.47       151.08 o                         
  28   6  -6       1376.58       1089.08       193.43 o                         
   1   7  -6          0.03        -32.31        32.31 o                         
   2   7  -6       3632.72       3716.53       122.84 o                         
   3   7  -6       9349.46       8587.94       205.69 o                         
   4   7  -6       4677.85       4546.67       138.06 o                         
   5   7  -6       1426.53       1606.80        64.32 o                         
   6   7  -6       2185.46       2363.05        95.27 o                         
   7   7  -6         83.49        103.53        44.86 o                         
   8   7  -6      29885.55      29444.91       750.96 o                         
   9   7  -6       1349.24       1280.72        72.67 o                         
  10   7  -6        560.16        692.92        69.67 o                         
  11   7  -6        114.62        176.09        54.03 o                         
  12   7  -6       1554.03       1655.45        79.27 o                         
  13   7  -6       1002.12       1018.38        69.16 o                         
  14   7  -6       2254.92       2481.77       102.66 o                         
  15   7  -6       1543.74       1761.44       145.94 o                         
  16   7  -6      11054.39      11510.37       352.96 o                         
  17   7  -6       2173.59       1947.38       133.57 o                         
  18   7  -6       4079.51       3921.65       181.38 o                         
  19   7  -6        170.64         83.50        98.35 o                         
  20   7  -6       1055.56       1154.20       124.52 o                         
  21   7  -6        156.76         18.85       110.41 o                         
  22   7  -6       1274.80       1221.19       136.91 o                         
  23   7  -6        111.48         99.70       154.51 o                         
  24   7  -6        271.23         50.39       132.85 o                         
  25   7  -6        642.78        464.56       152.23 o                         
  26   7  -6       2222.75       1826.51       191.53 o                         
  27   7  -6         38.44         -1.62       207.10 o                         
   0   8  -6        705.03        887.87       112.46 o                         
   1   8  -6       1215.31       1525.42        76.67 o                         
   2   8  -6       3518.05       3477.39       124.06 o                         
   3   8  -6       4454.28       4366.21       132.59 o                         
   4   8  -6       7942.13       7343.26       189.17 o                         
   5   8  -6        520.77        515.68        57.48 o                         
   6   8  -6       9457.27       9239.72       273.64 o                         
   7   8  -6       5700.16       5633.43       176.12 o                         
   8   8  -6       2036.04       2115.08        95.41 o                         
   9   8  -6       1625.77       1542.73        84.74 o                         
  10   8  -6       5911.82       5697.01       180.29 o                         
  11   8  -6       2811.76       2691.82       115.50 o                         
  12   8  -6       1213.16       1200.04        87.21 o                         
  13   8  -6        775.80        896.09        92.75 o                         
  14   8  -6       1247.28       1391.21       109.39 o                         
  15   8  -6        422.27        552.43        96.85 o                         
  16   8  -6         56.62         19.77       127.72 o                         
  17   8  -6       1590.69       1583.63       125.74 o                         
  18   8  -6         98.88         86.52       100.60 o                         
  19   8  -6        775.28        869.73       117.95 o                         
  20   8  -6        290.71        226.49       112.69 o                         
  21   8  -6        472.41        400.10       121.54 o                         
  22   8  -6        247.44        159.90       129.87 o                         
  23   8  -6        226.05        138.20       164.21 o                         
  24   8  -6        333.61        191.94       146.05 o                         
  25   8  -6        369.38         38.35       217.93 o                         
  26   8  -6        133.90       -105.06       221.74 o                         
   1   9  -6       6520.46       6322.50       190.97 o                         
   2   9  -6       1419.83       1443.06        76.71 o                         
   3   9  -6       1596.39       1547.09        84.72 o                         
   4   9  -6       3733.99       3865.55       139.74 o                         
   5   9  -6       1447.06       1348.98        85.49 o                         
   6   9  -6        918.19        925.36        81.43 o                         
   7   9  -6       1872.20       1897.93        96.85 o                         
   8   9  -6        139.79          3.77        59.07 o                         
   9   9  -6       3608.00       3595.79       136.71 o                         
  10   9  -6        539.65        397.92        73.63 o                         
  11   9  -6        719.70        778.49       113.02 o                         
  12   9  -6       2946.18       3173.16       202.53 o                         
  13   9  -6       5251.62       5616.57       216.20 o                         
  14   9  -6       1598.74       1730.73       122.16 o                         
  15   9  -6       1038.53       1047.36       111.13 o                         
  16   9  -6       2269.58       2227.41       145.21 o                         
  17   9  -6       2344.76       2397.70       150.66 o                         
  18   9  -6        254.55        231.57       110.66 o                         
  19   9  -6       1437.52       1375.53       134.10 o                         
  20   9  -6        213.47        165.69       123.16 o                         
  21   9  -6       1425.35       1401.51       159.69 o                         
  22   9  -6        548.70        455.78       148.82 o                         
  23   9  -6        710.07        243.35       164.93 o                         
  24   9  -6        643.24        164.92       199.22 o                         
  25   9  -6        281.34        159.06       173.03 o                         
   0  10  -6       7898.52       8696.66       367.03 o                         
   1  10  -6      10678.15      10869.07       296.65 o                         
   2  10  -6        578.34        637.78        76.64 o                         
   3  10  -6       1085.16       1137.76        87.22 o                         
   4  10  -6       2998.46       3591.34       167.95 o                         
   5  10  -6       1293.62       1322.77        90.82 o                         
   6  10  -6         62.70         29.93        65.51 o                         
   7  10  -6        705.08        597.26        77.29 o                         
   8  10  -6       3119.04       3245.80       222.44 o                         
   9  10  -6        610.93        549.06       121.90 o                         
  10  10  -6       1718.52       1792.25       139.08 o                         
  11  10  -6       2420.48       2145.79       180.23 o                         
  12  10  -6       2134.05       2016.89       129.29 o                         
  13  10  -6        226.57        354.22        95.38 o                         
  14  10  -6       3280.09       3450.25       169.90 o                         
  15  10  -6        926.06        861.65       142.95 o                         
  16  10  -6       2130.09       1987.80       150.16 o                         
  17  10  -6         84.04         15.35       105.01 o                         
  18  10  -6       1628.30       1873.60       239.14 o                         
  19  10  -6        799.66        521.96       137.94 o                         
  20  10  -6       1428.48       1377.02       163.47 o                         
  21  10  -6        342.82        349.87       147.71 o                         
  22  10  -6       1111.93       1423.59       177.54 o                         
  23  10  -6        378.70        350.16       160.02 o                         
   1  11  -6         16.24        230.27        81.11 o                         
   2  11  -6      10551.69      11272.42       361.73 o                         
   3  11  -6        287.32        306.75        76.67 o                         
   4  11  -6       1702.13       1736.09       107.73 o                         
   5  11  -6       1130.28       1284.33       101.01 o                         
   6  11  -6       1116.97       1105.58       107.30 o                         
   7  11  -6        110.92        156.01        87.43 o                         
   8  11  -6       1517.38       1517.38       119.59 o                         
   9  11  -6        842.07        750.89       101.52 o                         
  10  11  -6       1123.03       1185.62       128.68 o                         
  11  11  -6        682.57        941.55       127.13 o                         
  12  11  -6       3615.63       3718.57       304.81 o                         
  13  11  -6        492.41        409.51       121.15 o                         
  14  11  -6       3128.96       3317.69       443.18 o                         
  15  11  -6        303.62        315.04       135.93 o                         
  16  11  -6       1142.30       1001.94       164.11 o                         
  17  11  -6        743.55        511.78       138.48 o                         
  18  11  -6        479.25        481.46       142.62 o                         
  19  11  -6         52.44        233.90       163.56 o                         
  20  11  -6       2820.97       2959.96       209.47 o                         
  21  11  -6        132.95        217.47       152.36 o                         
   0  12  -6       4010.96       4393.69       313.43 o                         
   1  12  -6       2357.59       2728.97       271.81 o                         
   2  12  -6       1662.28       1947.93       125.89 o                         
   3  12  -6        668.49        734.62       102.39 o                         
   4  12  -6       1290.68       1498.70       108.89 o                         
   5  12  -6        899.49        703.94        95.39 o                         
   6  12  -6       1441.83       1332.22       106.07 o                         
   7  12  -6        876.08        930.80       100.10 o                         
   8  12  -6       1668.07       1551.09       126.52 o                         
   9  12  -6        907.46       1033.78       115.72 o                         
  10  12  -6       1116.00        837.42       116.06 o                         
  11  12  -6        540.44        537.23       113.89 o                         
  12  12  -6        209.65        281.92       139.17 o                         
  13  12  -6        366.09        211.62       207.50 o                         
  14  12  -6         38.01        -88.10       141.88 o                         
  15  12  -6        106.18        -67.68       146.04 o                         
  16  12  -6        248.90        300.05       189.20 o                         
  17  12  -6        110.65       -156.10       156.10 o                         
  18  12  -6        125.05        143.58       166.95 o                         
  19  12  -6        226.00         24.71       172.66 o                         
   1  13  -6        682.22        618.56       121.64 o                         
   2  13  -6        278.68        447.75       117.86 o                         
   3  13  -6       1272.58       1360.44       124.59 o                         
   4  13  -6       1106.45       1324.40       123.75 o                         
   5  13  -6        338.41        336.12        93.90 o                         
   6  13  -6         89.31        315.78        97.62 o                         
   7  13  -6       4564.41       4668.98       326.33 o                         
   8  13  -6         92.23        276.20       104.86 o                         
   9  13  -6       2463.01       2526.82       251.84 o                         
  10  13  -6        950.39       1262.40       148.60 o                         
  11  13  -6       1127.36        932.48       165.51 o                         
  12  13  -6        669.54        425.34       135.55 o                         
  13  13  -6        196.42        170.72       134.53 o                         
  14  13  -6        691.75        389.87       143.77 o                         
  15  13  -6        199.09         -1.07       157.91 o                         
  16  13  -6        106.14         25.94       169.11 o                         
   0  14  -6        153.00        -96.49       233.37 o                         
   1  14  -6        260.93        -18.42       168.17 o                         
   2  14  -6        212.81        203.46       168.17 o                         
   3  14  -6       1302.12       1135.36       343.44 o                         
   4  14  -6       1307.19       1184.02       212.53 o                         
   5  14  -6       2335.86       2327.42       209.07 o                         
   6  14  -6       4018.87       4084.28       261.44 o                         
   7  14  -6       1412.90       1642.00       157.84 o                         
   8  14  -6        343.88        277.05       153.27 o                         
   9  14  -6         48.73        149.74       134.47 o                         
  10  14  -6       3236.89       2808.77       262.91 o                         
  11  14  -6         37.31        -52.94       136.77 o                         
  12  14  -6       1271.63        804.40       157.04 o                         
  13  14  -6        290.01        304.47       158.92 o                         
   1  15  -6        263.65        317.32       196.74 o                         
   2  15  -6        334.13        143.91       207.57 o                         
   3  15  -6        260.96        302.99       193.79 o                         
   4  15  -6        528.77        467.37       285.01 o                         
   5  15  -6        212.48        -20.85       184.73 o                         
   6  15  -6        144.56         50.71       184.23 o                         
   7  15  -6        192.16        435.38       178.20 o                         
   2   0  -5      51788.31      45803.96      2030.84 o                         
   4   0  -5       3881.54       5187.17       265.64 o                         
   6   0  -5      15625.54      16584.44       662.88 o                         
   8   0  -5      40162.20      43859.88      1484.14 o                         
  10   0  -5       8286.69       8243.65       294.43 o                         
  12   0  -5      14052.07      14513.45       510.30 o                         
  14   0  -5       1356.32       2114.02       113.82 o                         
  16   0  -5      15142.47      14989.00       571.97 o                         
  18   0  -5      24815.28      26045.44       889.33 o                         
  20   0  -5       1755.37       1988.64       151.73 o                         
  22   0  -5       2540.00       2724.19       158.03 o                         
  24   0  -5         43.66        -37.00       101.07 o                         
  26   0  -5       5962.26       6397.85       273.78 o                         
  28   0  -5       1556.90       2090.03       271.45 o                         
  30   0  -5        110.97         46.09       154.47 o                         
   0   1  -5      47877.81      41280.97      1825.07 o                         
   1   1  -5      14582.92      10720.02       335.57 o                         
   2   1  -5       9425.88       8143.52       280.36 o                         
   3   1  -5      11289.45      10643.27       337.54 o                         
   4   1  -5      19589.71      19611.80       730.24 o                         
   5   1  -5        542.68       1033.99        50.02 o                         
   6   1  -5      13281.75      11164.35       277.44 o                         
   7   1  -5      10724.89       9641.78       296.25 o                         
   8   1  -5        747.39        942.26        50.22 o                         
   9   1  -5       5185.38       4741.03       121.44 o                         
  10   1  -5       7624.64       7110.10       190.50 o                         
  11   1  -5        311.32        254.89        38.95 o                         
  12   1  -5      24025.76      25365.60       621.72 o                         
  13   1  -5      11198.27      10961.25       299.20 o                         
  14   1  -5       7775.80       7664.02       217.41 o                         
  15   1  -5       2914.90       2701.32       105.14 o                         
  16   1  -5        604.19        703.21        62.47 o                         
  17   1  -5       1756.38       1740.17        89.45 o                         
  18   1  -5       5541.74       6022.76       186.00 o                         
  19   1  -5        958.71       1165.05        76.21 o                         
  20   1  -5       4518.49       4716.19       155.16 o                         
  21   1  -5       3099.15       3221.03       124.01 o                         
  22   1  -5        371.97        263.20        73.69 o                         
  23   1  -5       1724.11       1930.06       106.72 o                         
  24   1  -5        785.24        855.35        84.62 o                         
  25   1  -5        970.88       1197.30        93.76 o                         
  26   1  -5       1347.78       1550.91       103.32 o                         
  27   1  -5        113.60        256.81        91.89 o                         
  28   1  -5       2886.64       3172.83       169.78 o                         
  29   1  -5        601.53        497.85       107.50 o                         
  30   1  -5         49.82        -78.86       120.96 o                         
   1   2  -5       7463.53       7795.45       199.43 o                         
   2   2  -5      30365.51      24694.31       736.16 o                         
   3   2  -5        857.58        662.59        41.83 o                         
   4   2  -5       4356.96       2748.08       124.15 o                         
   5   2  -5        447.04        429.05        37.74 o                         
   6   2  -5        603.09        518.46        44.69 o                         
   7   2  -5      10575.03      11579.49       313.60 o                         
   8   2  -5       3407.96       3203.48       103.56 o                         
   9   2  -5       4173.74       4089.62       133.02 o                         
  10   2  -5       6713.36       7161.14       186.92 o                         
  11   2  -5       1667.03       1345.76        60.60 o                         
  12   2  -5        674.68        816.47        52.56 o                         
  13   2  -5      10872.69      10806.14       280.87 o                         
  14   2  -5       1338.60       1352.15        70.23 o                         
  15   2  -5       3230.58       3134.63       112.52 o                         
  16   2  -5       2353.05       2443.04        95.59 o                         
  17   2  -5        170.58        161.71        53.22 o                         
  18   2  -5       1392.48       1435.85        80.94 o                         
  19   2  -5       4522.85       4827.14       155.88 o                         
  20   2  -5       7502.50       7698.23       210.30 o                         
  21   2  -5       3693.08       4033.53       148.97 o                         
  22   2  -5        675.71        757.84        83.71 o                         
  23   2  -5       1347.56       1456.92       120.97 o                         
  24   2  -5       3700.72       4028.93       237.92 o                         
  25   2  -5       1190.87       1184.93       125.11 o                         
  26   2  -5        914.54       1094.39       102.83 o                         
  27   2  -5       1413.01       1243.98       110.48 o                         
  28   2  -5         63.58        100.72       100.16 o                         
  29   2  -5       1243.56       1128.84       138.80 o                         
  30   2  -5        494.24        768.58       134.46 o                         
   0   3  -5      29970.99      31792.97      1054.47 o                         
   1   3  -5       4503.01       5134.20       166.74 o                         
   2   3  -5       5913.46       6046.50       207.94 o                         
   3   3  -5       3620.84       3611.37       114.55 o                         
   4   3  -5      22382.51      21802.35       512.99 o                         
   5   3  -5       1094.80        884.72        49.38 o                         
   6   3  -5       1185.51       1232.09        61.92 o                         
   7   3  -5       2380.86       2286.82        82.00 o                         
   8   3  -5       7721.61       7981.84       206.51 o                         
   9   3  -5       6054.92       6482.34       192.63 o                         
  10   3  -5      26673.68      27902.00       641.35 o                         
  11   3  -5       4507.09       4618.33       127.70 o                         
  12   3  -5       4243.61       4336.35       119.38 o                         
  13   3  -5        172.88        200.22        41.12 o                         
  14   3  -5      14065.43      13795.62       327.51 o                         
  15   3  -5       1805.59       1927.13        79.39 o                         
  16   3  -5       2746.03       2798.35       104.53 o                         
  17   3  -5       1282.27       1371.35        76.62 o                         
  18   3  -5      13835.63      13749.27       353.53 o                         
  19   3  -5       1332.61       1354.25        83.29 o                         
  20   3  -5       4695.92       5156.95       168.53 o                         
  21   3  -5         31.03        -44.26        67.54 o                         
  22   3  -5       3583.71       3346.55       136.07 o                         
  23   3  -5         74.67        -51.70        77.95 o                         
  24   3  -5       2412.88       2276.62       132.41 o                         
  25   3  -5       1394.21       1445.27       118.81 o                         
  26   3  -5       1224.24       1443.41       142.55 o                         
  27   3  -5        201.26        190.34       114.18 o                         
  28   3  -5        768.24        825.10       126.38 o                         
  29   3  -5        239.52        293.52       125.26 o                         
  30   3  -5         74.87       -124.07       124.07 o                         
   1   4  -5       2902.24       2703.21        90.61 o                         
   2   4  -5      39216.01      42175.56      1027.65 o                         
   3   4  -5        989.35       1109.40        52.40 o                         
   4   4  -5       1679.69       1775.88        66.59 o                         
   5   4  -5       3923.17       4337.81       126.53 o                         
   6   4  -5       9806.82       8431.30       205.34 o                         
   7   4  -5       7925.76       7751.68       201.36 o                         
   8   4  -5        279.68        234.02        34.75 o                         
   9   4  -5        406.72        561.46        42.27 o                         
  10   4  -5      31372.80      29989.10       751.18 o                         
  11   4  -5        362.95        401.16        40.48 o                         
  12   4  -5      32853.60      32209.32       796.74 o                         
  13   4  -5      10720.81      11065.35       272.30 o                         
  14   4  -5      14977.10      15231.60       374.28 o                         
  15   4  -5       1971.72       2061.97        85.99 o                         
  16   4  -5       4571.18       4599.29       140.70 o                         
  17   4  -5        469.26        403.52        60.99 o                         
  18   4  -5       3835.45       3676.92       128.72 o                         
  19   4  -5         65.87        156.10        66.41 o                         
  20   4  -5       7209.62       7498.30       217.59 o                         
  21   4  -5         59.96        -70.28        70.28 o                         
  22   4  -5       5374.71       5563.73       210.89 o                         
  23   4  -5         81.52        -46.56        86.80 o                         
  24   4  -5       2053.94       1813.98       126.63 o                         
  25   4  -5        419.25        437.05       102.69 o                         
  26   4  -5         77.80        -68.66       118.95 o                         
  27   4  -5         37.54        -17.31       105.88 o                         
  28   4  -5        101.98        -31.35       150.35 o                         
  29   4  -5        620.56        567.74       167.20 o                         
   0   5  -5       2224.82       2144.45       297.78 o                         
   1   5  -5       5624.22       5319.06       172.35 o                         
   2   5  -5       5337.10       5277.01       140.30 o                         
   3   5  -5       4057.41       4222.83       116.01 o                         
   4   5  -5       2203.21       1948.91        68.82 o                         
   5   5  -5       2301.52       2209.07        80.88 o                         
   6   5  -5       5267.45       6135.02       159.61 o                         
   7   5  -5      15003.90      15296.87       392.26 o                         
   8   5  -5       1095.02       1169.63        60.47 o                         
   9   5  -5        469.76        419.13        44.70 o                         
  10   5  -5       2277.68       1923.07        82.02 o                         
  11   5  -5      10951.77      11518.13       274.76 o                         
  12   5  -5        341.12        408.96        45.16 o                         
  13   5  -5       3314.57       3440.16       114.03 o                         
  14   5  -5        736.33        742.26        60.13 o                         
  15   5  -5        552.00        389.74        72.48 o                         
  16   5  -5        173.99        116.79        41.11 o                         
  17   5  -5        830.90        687.24        67.04 o
[truncated: 786,592 more chars]
